# Supplementary material for: Epigenetic regulation of HOXA2 expression affects tumor progression and predicts breast cancer patient survival
Source: Cell Death Differ. 2025 Jan 20;32(4):730–44. doi: 10.1038/s41418-024-01430-2 (PMC11982354; doi:10.1038/s41418-024-01430-2)
Supplement: Supplementary file 2 — Supplementary Tables [file 41418_2024_1430_MOESM2_ESM.xlsx]

## Sheet: Supplementary_S1
	Supplementary Table S1. List of genes differentially expressed between normal and malignant breast tissues from RNA-seq data (our cohort).
	Normal vs Tumor
	Over-expressed genes			Down-expressed genes
	Ensembl ID	log2FC	P-value	Ensembl ID	log2FC	P-value
	ENSG00000166509.6	24.8624	9.55356e-48	ENSG00000171199.5	-6.64652	1.45291e-06
	ENSG00000196611.4	9.12229	7.88001e-18	ENSG00000126545.9	-5.55179	8.55479e-05
	ENSG00000164287.8	8.51731	3.37853e-10	ENSG00000180264.6	-5.3981	9.87993e-05
	ENSG00000131914.6	8.25423	5.11438e-05	ENSG00000171209.3	-4.88167	0.000503359
	ENSG00000137745.7	7.9761	1.38384e-20	ENSG00000162896.5	-4.87705	1.45845e-08
	ENSG00000105141.4	7.72202	3.50579e-11	ENSG00000240457.2	-4.55029	5.5454e-09
	ENSG00000230838.1	7.43064	1.2324e-20	ENSG00000243955.1	-4.48693	9.99158e-12
	ENSG00000204832.5	7.33515	9.00446e-10	ENSG00000250308.2	-4.41264	2.89574e-09
	ENSG00000184330.7	7.15659	6.01492e-06	ENSG00000124205.11	-4.31292	9.30222e-09
	ENSG00000170373.4	7.14633	7.41813e-13	ENSG00000204767.3	-4.22859	2.62284e-11
	ENSG00000235123.1	7.07547	9.63736e-09	ENSG00000156076.5	-4.19512	6.20292e-07
	ENSG00000101098.8	7.0333	1.04109e-14	ENSG00000188722.1	-4.19	2.53359e-08
	ENSG00000009709.7	6.82928	2.01409e-07	ENSG00000139151.10	-4.18283	2.01092e-06
	ENSG00000173404.3	6.78845	1.32203e-07	ENSG00000231817.3	-4.14925	0.000115204
	ENSG00000136155.12	6.76328	2.06821e-07	ENSG00000228937.1	-4.12264	6.33417e-05
	ENSG00000105388.10	6.76049	3.94428e-12	ENSG00000183643.2	-4.08994	0.00031949
	ENSG00000143546.5	6.66094	4.07041e-13	ENSG00000232528.3	-4.08027	4.71823e-13
	ENSG00000123500.5	6.53323	2.08901e-21	ENSG00000228162.1	-4.02973	3.46577e-05
	ENSG00000229754.1	6.49314	7.44707e-13	ENSG00000233421.3	-3.90994	7.19776e-07
	ENSG00000107165.8	6.43249	2.60223e-05	ENSG00000258739.1	-3.90442	9.98368e-11
	ENSG00000143556.4	6.3767	7.24944e-07	ENSG00000224074.3	-3.88812	0.00129299
	ENSG00000172061.7	6.3642	4.1003e-23	ENSG00000084453.12	-3.87723	3.84529e-06
	ENSG00000203805.6	6.34257	7.35247e-18	ENSG00000161905.8	-3.83736	6.90557e-11
	ENSG00000144285.11	6.32046	3.90303e-07	ENSG00000146678.5	-3.83113	0.000536262
	ENSG00000155886.7	6.29663	5.19227e-21	ENSG00000255648.1	-3.81981	2.7326e-05
	ENSG00000164756.8	6.20508	6.22808e-10	ENSG00000255191.1	-3.80169	7.37855e-11
	ENSG00000159263.11	6.16496	5.9125e-15	ENSG00000250961.1	-3.75992	7.9779e-07
	ENSG00000109061.9	6.15276	0.00302361	ENSG00000179695.1	-3.74875	0.000199744
	ENSG00000204019.4	6.11888	0.0348125	ENSG00000161055.3	-3.73384	2.59258e-07
	ENSG00000075886.10	6.10167	6.063e-06	ENSG00000271461.1	-3.73176	1.12907e-08
	ENSG00000007372.16	6.10143	2.99901e-08	ENSG00000172318.4	-3.70488	1.54356e-08
	ENSG00000248713.1	6.0691	1.01218e-06	ENSG00000119147.5	-3.70316	1.27142e-07
	ENSG00000184937.8	6.04844	1.50504e-09	ENSG00000228549.2	-3.6693	8.87621e-06
	ENSG00000083782.3	6.03031	1.37763e-08	ENSG00000178828.5	-3.65787	7.17205e-07
	ENSG00000163993.6	5.99058	6.14763e-17	ENSG00000242741.1	-3.63149	1.56626e-05
	ENSG00000138696.6	5.97136	1.85117e-15	ENSG00000183378.7	-3.60407	1.92769e-06
	ENSG00000153002.7	5.85255	1.40918e-07	ENSG00000230839.1	-3.58302	0.000135885
	ENSG00000159184.7	5.85051	2.3666e-07	ENSG00000182601.6	-3.57195	9.12417e-07
	ENSG00000103569.5	5.84827	3.10353e-10	ENSG00000167531.2	-3.55189	0.00125056
	ENSG00000107159.8	5.84196	2.61048e-06	ENSG00000183303.2	-3.52746	9.24322e-08
	ENSG00000237442.3	5.82634	0.000115407	ENSG00000152578.8	-3.50787	9.33324e-06
	ENSG00000223808.1	5.79762	9.13972e-07	ENSG00000211961.2	-3.50068	0.0282695
	ENSG00000166104.10	5.77315	4.76517e-07	ENSG00000233766.3	-3.4867	4.8536e-07
	ENSG00000187172.11	5.76788	7.15234e-05	ENSG00000145113.17	-3.47682	3.28047e-06
	ENSG00000183206.12	5.74916	7.06392e-07	ENSG00000167434.5	-3.47109	1.43027e-05
	ENSG00000101463.5	5.71398	1.0225e-14	ENSG00000272327.1	-3.46106	5.0365e-10
	ENSG00000248672.1	5.70753	0.00062376	ENSG00000253831.1	-3.45603	4.35098e-06
	ENSG00000145920.10	5.69646	0.000241945	ENSG00000232286.1	-3.42934	1.07104e-06
	ENSG00000243064.4	5.69273	1.8872e-09	ENSG00000254951.3	-3.42892	2.71244e-07
	ENSG00000136231.9	5.68469	1.23772e-09	ENSG00000169297.6	-3.4098	0.0371507
	ENSG00000183242.7	5.68191	1.59528e-09	ENSG00000091704.5	-3.38314	1.1846e-07
	ENSG00000139352.3	5.64948	1.35075e-05	ENSG00000271758.1	-3.37805	0.000548937
	ENSG00000157851.12	5.64127	6.18979e-06	ENSG00000183798.4	-3.36216	1.64753e-07
	ENSG00000099953.5	5.63092	8.70362e-24	ENSG00000234282.1	-3.34913	1.45256e-06
	ENSG00000139800.8	5.59759	0.000137281	ENSG00000234810.1	-3.32617	6.07277e-06
	ENSG00000133863.2	5.56121	2.64468e-05	ENSG00000171819.4	-3.31681	0.00011012
	ENSG00000256612.3	5.54527	1.79023e-08	ENSG00000203727.3	-3.29435	1.47044e-09
	ENSG00000124493.9	5.53828	9.53437e-15	ENSG00000204241.3	-3.29253	2.07801e-09
	ENSG00000258828.2	5.525	9.03252e-07	ENSG00000224239.1	-3.29207	3.76286e-05
	ENSG00000251046.2	5.50542	4.22349e-05	ENSG00000164488.7	-3.28805	3.80545e-08
	ENSG00000227471.4	5.49469	1.74089e-07	ENSG00000182334.1	-3.28623	2.83158e-07
	ENSG00000128564.5	5.44557	2.25561e-06	ENSG00000227681.1	-3.28469	6.73625e-07
	ENSG00000143632.10	5.42855	1.08974e-08	ENSG00000172987.8	-3.2845	2.95598e-05
	ENSG00000187730.6	5.3709	7.09767e-16	ENSG00000197641.7	-3.26906	0.000439945
	ENSG00000246876.2	5.35601	0.0037505	ENSG00000228971.2	-3.2592	3.36083e-05
	ENSG00000241361.4	5.34236	8.85221e-07	ENSG00000016602.8	-3.25882	0.000149974
	ENSG00000011677.8	5.33261	4.38748e-05	ENSG00000255960.1	-3.25104	2.71236e-08
	ENSG00000029559.5	5.32334	6.02356e-09	ENSG00000181867.1	-3.23576	0.000728481
	ENSG00000106819.7	5.31622	4.64251e-17	ENSG00000007216.10	-3.23424	1.83578e-05
	ENSG00000105664.6	5.31557	4.81986e-16	ENSG00000250685.3	-3.22757	5.53157e-06
	ENSG00000086548.8	5.30684	3.71484e-10	ENSG00000214128.6	-3.2234	0.000389417
	ENSG00000236212.1	5.29332	0.000160936	ENSG00000073282.8	-3.22315	1.45259e-09
	ENSG00000115414.14	5.29222	4.09894e-28	ENSG00000129204.12	-3.21843	2.64878e-09
	ENSG00000147381.7	5.28725	0.00576528	ENSG00000162771.6	-3.21234	0.000273651
	ENSG00000177494.5	5.28269	8.47029e-08	ENSG00000259342.1	-3.19565	0.00132487
	ENSG00000164694.12	5.28193	2.7189e-23	ENSG00000088992.13	-3.18478	4.14949e-10
	ENSG00000165474.5	5.27209	8.93022e-19	ENSG00000131686.10	-3.18307	0.0029303
	ENSG00000215182.6	5.26912	7.39334e-05	ENSG00000224417.2	-3.17152	0.0477446
	ENSG00000196132.7	5.24828	1.49746e-11	ENSG00000223703.1	-3.15575	6.97108e-05
	ENSG00000165181.12	5.24702	6.28375e-06	ENSG00000231291.3	-3.15375	1.57504e-06
	ENSG00000006074.4	5.22674	1.8877e-10	ENSG00000166408.3	-3.15054	6.78887e-05
	ENSG00000263620.1	5.20021	0.00481255	ENSG00000171462.10	-3.14087	6.18491e-07
	ENSG00000137648.12	5.18713	4.19167e-10	ENSG00000258750.2	-3.13474	0.0165488
	ENSG00000110347.7	5.17455	4.72756e-06	ENSG00000255403.1	-3.13036	0.00198089
	ENSG00000168334.8	5.17346	1.49836e-08	ENSG00000174680.5	-3.12743	4.31985e-10
	ENSG00000205081.4	5.16862	3.33319e-08	ENSG00000272801.1	-3.12474	0.00335246
	ENSG00000060718.14	5.15851	2.51054e-17	ENSG00000101349.12	-3.12001	8.33658e-06
	ENSG00000150051.9	5.15093	1.45061e-10	ENSG00000081041.8	-3.11503	7.3289e-07
	ENSG00000163220.10	5.14238	6.26999e-11	ENSG00000150526.7	-3.10904	0.000203546
	ENSG00000259527.1	5.14181	0.00196315	ENSG00000270300.1	-3.10302	6.69526e-10
	ENSG00000170369.3	5.13345	8.00615e-08	ENSG00000170549.3	-3.1004	1.90628e-08
	ENSG00000164532.10	5.10352	4.88393e-05	ENSG00000198650.6	-3.09885	0.000580459
	ENSG00000149452.11	5.07221	0.00886025	ENSG00000123838.6	-3.0963	0.000323508
	ENSG00000166961.10	5.03575	4.01367e-05	ENSG00000151882.7	-3.09478	8.27787e-09
	ENSG00000145107.11	5.03106	2.51684e-07	ENSG00000137225.8	-3.08729	1.36046e-11
	ENSG00000165973.13	5.02447	0.000546093	ENSG00000225950.3	-3.08665	4.53627e-06
	ENSG00000267976.1	5.02	2.46356e-12	ENSG00000241449.1	-3.08398	0.00125321
	ENSG00000155495.8	5.00657	0.00050422	ENSG00000185053.8	-3.06294	0.00656546
	ENSG00000103888.11	4.96921	1.83813e-17	ENSG00000157404.11	-3.06108	4.2095e-08
	ENSG00000185686.13	4.96064	1.99563e-07	ENSG00000258479.1	-3.05502	2.32569e-12
	ENSG00000153294.7	4.95694	1.39632e-07	ENSG00000140557.7	-3.05391	6.87072e-09
	ENSG00000185640.5	4.95577	0.000540638	ENSG00000166091.15	-3.05019	0.000274955
	ENSG00000159409.10	4.93956	2.25402e-05	ENSG00000169218.9	-3.03928	4.10908e-06
	ENSG00000238118.1	4.93949	6.36504e-05	ENSG00000065618.12	-3.03544	1.47418e-05
	ENSG00000172752.10	4.91119	2.11177e-05	ENSG00000179796.7	-3.02953	0.000598245
	ENSG00000157766.11	4.90924	1.04878e-15	ENSG00000224958.1	-3.0233	0.00015856
	ENSG00000169245.4	4.9003	5.91191e-14	ENSG00000139144.5	-3.00975	3.93385e-07
	ENSG00000177234.5	4.89838	1.83246e-10	ENSG00000187398.7	-3.0012	7.06286e-05
	ENSG00000173157.12	4.8977	4.7898e-06	ENSG00000198643.2	-2.99915	0.000590379
	ENSG00000169248.8	4.88287	3.03976e-11	ENSG00000226005.3	-2.99855	0.00376418
	ENSG00000173826.10	4.87316	0.000613298	ENSG00000109158.6	-2.99843	0.000677728
	ENSG00000165164.8	4.85419	8.37802e-11	ENSG00000161649.8	-2.99347	0.000225512
	ENSG00000203446.2	4.85002	1.69343e-05	ENSG00000259942.1	-2.992	2.72971e-05
	ENSG00000227325.1	4.83903	0.00181992	ENSG00000229717.2	-2.99085	0.000629428
	ENSG00000077522.8	4.8316	4.27428e-09	ENSG00000241416.1	-2.98225	0.000162657
	ENSG00000271308.1	4.82887	0.0145853	ENSG00000255993.1	-2.98063	2.27824e-05
	ENSG00000047936.6	4.81941	2.72207e-06	ENSG00000229312.2	-2.9804	0.00112703
	ENSG00000019505.3	4.8107	3.34317e-09	ENSG00000233907.1	-2.97972	0.000161881
	ENSG00000069011.11	4.80461	1.88988e-16	ENSG00000228962.1	-2.97798	6.71446e-05
	ENSG00000163207.5	4.80371	0.00011263	ENSG00000154162.9	-2.97274	0.000986565
	ENSG00000206073.6	4.7932	0.00738692	ENSG00000186867.6	-2.97045	1.26085e-05
	ENSG00000154118.8	4.79129	2.28142e-06	ENSG00000228639.2	-2.96932	0.00153799
	ENSG00000104415.9	4.78644	8.0263e-24	ENSG00000225649.1	-2.96877	1.09216e-09
	ENSG00000125851.5	4.78158	0.00412173	ENSG00000215478.4	-2.96788	1.36638e-05
	ENSG00000123201.10	4.78018	1.41994e-09	ENSG00000133067.13	-2.96721	7.02749e-08
	ENSG00000235748.1	4.77879	2.47229e-09	ENSG00000229598.1	-2.96512	0.00235828
	ENSG00000132026.9	4.76401	0.00100506	ENSG00000148053.11	-2.96126	9.85839e-08
	ENSG00000178171.6	4.74215	0.00112103	ENSG00000136531.9	-2.95984	3.25662e-06
	ENSG00000151790.4	4.72693	1.92984e-10	ENSG00000174611.7	-2.95776	1.34683e-06
	ENSG00000248779.1	4.72132	0.00303468	ENSG00000223750.1	-2.95595	6.52761e-05
	ENSG00000164932.8	4.72066	4.85859e-24	ENSG00000148123.10	-2.94531	1.72177e-07
	ENSG00000231131.2	4.71409	1.6617e-05	ENSG00000237792.3	-2.923	2.19462e-05
	ENSG00000159251.6	4.70859	0.00171616	ENSG00000205076.4	-2.92245	5.88006e-05
	ENSG00000221867.4	4.70623	0.0168896	ENSG00000185988.7	-2.90829	9.80626e-07
	ENSG00000168126.3	4.69358	1.10067e-09	ENSG00000249509.1	-2.89939	0.0011348
	ENSG00000166923.6	4.69036	1.87772e-14	ENSG00000125740.9	-2.88866	6.68184e-05
	ENSG00000176601.7	4.68615	0.000216085	ENSG00000249206.2	-2.88196	0.0202665
	ENSG00000141668.5	4.68164	3.3683e-06	ENSG00000159648.7	-2.87903	1.14206e-06
	ENSG00000258947.2	4.67987	2.27026e-16	ENSG00000241684.1	-2.877	9.58924e-12
	ENSG00000226025.5	4.67673	1.9543e-08	ENSG00000189292.11	-2.8759	0.000766607
	ENSG00000138294.9	4.64411	1.0395e-07	ENSG00000231367.1	-2.86604	3.13785e-10
	ENSG00000253490.1	4.6404	3.14258e-08	ENSG00000171189.12	-2.86088	0.00308001
	ENSG00000043355.6	4.63498	7.29468e-05	ENSG00000177938.3	-2.85951	8.17756e-05
	ENSG00000124657.1	4.63496	7.32513e-08	ENSG00000257061.1	-2.85706	0.00171031
	ENSG00000232679.1	4.6319	3.5822e-08	ENSG00000242676.3	-2.85608	0.000153239
	ENSG00000157542.8	4.63018	6.64984e-09	ENSG00000131095.7	-2.84976	0.000180624
	ENSG00000180044.3	4.62307	1.93406e-13	ENSG00000121764.7	-2.83778	0.0107958
	ENSG00000172478.13	4.61542	1.53853e-08	ENSG00000256138.1	-2.83634	3.48138e-05
	ENSG00000236272.1	4.6078	0.00100321	ENSG00000254862.1	-2.83496	2.07394e-06
	ENSG00000261742.1	4.60038	9.11802e-09	ENSG00000112175.6	-2.81812	0.000231071
	ENSG00000227674.1	4.58761	0.0141647	ENSG00000267710.1	-2.81335	3.8922e-05
	ENSG00000104321.6	4.58445	3.04714e-07	ENSG00000185002.5	-2.80966	0.000366894
	ENSG00000177807.6	4.57991	1.33971e-06	ENSG00000184905.4	-2.80915	0.000247855
	ENSG00000171049.8	4.56142	1.64037e-05	ENSG00000157168.14	-2.80663	1.77371e-07
	ENSG00000198788.7	4.5585	0.000140005	ENSG00000263508.1	-2.80479	1.12869e-05
	ENSG00000145681.6	4.5516	5.73171e-09	ENSG00000164485.10	-2.8046	0.00154698
	ENSG00000132821.7	4.55061	1.12008e-08	ENSG00000259604.1	-2.79693	0.0009517
	ENSG00000241635.3	4.54293	0.000520245	ENSG00000180332.5	-2.79524	0.000403263
	ENSG00000172995.12	4.52783	3.48757e-05	ENSG00000255595.1	-2.79413	0.0062614
	ENSG00000122584.8	4.52693	7.56416e-05	ENSG00000241790.2	-2.794	0.0206256
	ENSG00000138347.11	4.52434	5.12427e-05	ENSG00000224204.1	-2.79229	0.0119094
	ENSG00000174469.13	4.50943	4.47976e-09	ENSG00000239500.2	-2.78878	4.75743e-06
	ENSG00000197753.6	4.50473	1.47233e-08	ENSG00000215142.4	-2.77287	4.21046e-06
	ENSG00000129990.10	4.50146	2.44715e-05	ENSG00000236751.1	-2.7698	0.000215748
	ENSG00000243967.3	4.49849	0.000441282	ENSG00000227164.2	-2.76855	3.20339e-08
	ENSG00000149380.7	4.49368	1.22782e-17	ENSG00000249677.1	-2.76537	0.0154986
	ENSG00000107807.8	4.47277	4.16009e-06	ENSG00000233332.1	-2.75977	2.26613e-06
	ENSG00000117148.6	4.46427	0.00322365	ENSG00000244738.1	-2.75883	0.00198408
	ENSG00000138755.5	4.46256	1.68359e-10	ENSG00000260439.1	-2.75766	6.20209e-06
	ENSG00000186086.12	4.4525	1.96655e-05	ENSG00000248118.1	-2.75701	0.00425532
	ENSG00000130720.8	4.44101	7.376e-06	ENSG00000178662.11	-2.75631	2.25258e-14
	ENSG00000082556.6	4.43963	0.000145795	ENSG00000180914.6	-2.74921	1.80067e-06
	ENSG00000116147.12	4.42538	6.69738e-09	ENSG00000130377.9	-2.74721	0.000125712
	ENSG00000170893.3	4.42181	0.00238147	ENSG00000105894.7	-2.74695	2.26452e-05
	ENSG00000260272.1	4.41108	0.0431481	ENSG00000228868.3	-2.74359	0.0014811
	ENSG00000203930.6	4.40649	1.1413e-09	ENSG00000239981.1	-2.74069	0.000223486
	ENSG00000224137.1	4.4048	4.91578e-07	ENSG00000135063.13	-2.74016	2.184e-10
	ENSG00000166396.8	4.40325	5.83894e-05	ENSG00000273209.1	-2.7347	6.4268e-09
	ENSG00000268518.1	4.4012	0.000687191	ENSG00000154529.10	-2.72528	5.62858e-08
	ENSG00000188257.6	4.36712	4.53214e-07	ENSG00000133475.12	-2.72402	0.00110486
	ENSG00000096006.7	4.35468	1.74254e-06	ENSG00000000005.5	-2.72092	7.88566e-05
	ENSG00000138316.6	4.35464	1.11464e-18	ENSG00000254744.3	-2.72041	1.1362e-06
	ENSG00000174502.14	4.34556	0.000214722	ENSG00000171346.9	-2.69328	7.81473e-07
	ENSG00000234586.2	4.34501	4.56413e-06	ENSG00000120160.6	-2.69097	3.18967e-06
	ENSG00000227964.1	4.33671	1.0403e-13	ENSG00000232803.1	-2.68294	0.000221425
	ENSG00000270132.1	4.32549	2.22243e-06	ENSG00000156284.4	-2.6769	3.07581e-06
	ENSG00000164509.9	4.31959	3.14805e-05	ENSG00000154027.14	-2.6721	4.50452e-06
	ENSG00000129654.7	4.3057	3.58559e-07	ENSG00000249948.2	-2.67168	0.000201017
	ENSG00000205409.3	4.30426	0.0105934	ENSG00000152154.6	-2.67046	7.27686e-11
	ENSG00000101306.6	4.30254	8.56821e-07	ENSG00000257279.1	-2.6576	0.000720213
	ENSG00000128383.8	4.30242	3.26128e-06	ENSG00000105996.5	-2.64794	1.57194e-10
	ENSG00000228168.1	4.30169	1.56021e-07	ENSG00000268810.1	-2.63734	0.00148746
	ENSG00000187634.6	4.29851	1.59627e-10	ENSG00000198768.6	-2.63001	9.54962e-06
	ENSG00000132130.7	4.29622	0.00870726	ENSG00000127743.5	-2.62848	0.000247267
	ENSG00000205846.3	4.2912	0.000620258	ENSG00000134765.5	-2.62319	3.27255e-05
	ENSG00000251138.2	4.2874	0.0180554	ENSG00000077264.10	-2.62292	3.68596e-09
	ENSG00000218357.3	4.28373	0.000285689	ENSG00000178403.3	-2.62164	0.00308047
	ENSG00000229404.1	4.27995	0.00112609	ENSG00000268927.1	-2.61395	2.81565e-08
	ENSG00000119283.11	4.27831	6.80061e-06	ENSG00000248956.1	-2.6058	0.000863163
	ENSG00000168959.10	4.2738	7.16717e-12	ENSG00000137558.3	-2.60032	0.000123482
	ENSG00000253931.1	4.27379	0.000206323	ENSG00000272682.1	-2.59846	0.00137755
	ENSG00000137869.9	4.26457	4.72121e-06	ENSG00000269053.1	-2.59558	5.74001e-05
	ENSG00000229970.3	4.26334	0.000823962	ENSG00000229246.1	-2.59441	8.35342e-05
	ENSG00000187772.6	4.26164	0.00773863	ENSG00000249378.1	-2.59179	2.26096e-10
	ENSG00000188133.5	4.255	0.000188323	ENSG00000148935.6	-2.59055	9.235e-07
	ENSG00000270800.1	4.24993	8.18324e-05	ENSG00000185020.5	-2.58798	2.0157e-06
	ENSG00000268790.1	4.24959	0.000814966	ENSG00000106004.4	-2.58328	2.50033e-13
	ENSG00000188817.3	4.24934	0.000122915	ENSG00000196091.8	-2.58152	0.00178398
	ENSG00000176034.8	4.24231	5.21677e-08	ENSG00000187080.7	-2.58048	8.608e-06
	ENSG00000166535.15	4.23592	3.73439e-07	ENSG00000251381.2	-2.58013	0.000141282
	ENSG00000111981.4	4.22691	5.5151e-08	ENSG00000077327.11	-2.57927	2.13516e-05
	ENSG00000235304.1	4.22245	8.19522e-08	ENSG00000124440.11	-2.57839	3.82823e-06
	ENSG00000131203.8	4.22148	6.46035e-08	ENSG00000187690.2	-2.57745	0.000148488
	ENSG00000163618.13	4.21836	2.45842e-13	ENSG00000205231.1	-2.57603	0.00133001
	ENSG00000229384.2	4.21594	0.00037797	ENSG00000168079.12	-2.57277	0.000393761
	ENSG00000256417.1	4.21029	0.0112241	ENSG00000161798.6	-2.56751	0.00202568
	ENSG00000188452.9	4.20727	1.14287e-08	ENSG00000095596.7	-2.56377	7.31698e-05
	ENSG00000197893.9	4.20599	0.00257496	ENSG00000236818.1	-2.56174	0.0220247
	ENSG00000198216.6	4.19773	2.46279e-12	ENSG00000144119.3	-2.56133	0.00234005
	ENSG00000188263.6	4.18677	3.32371e-07	ENSG00000104332.7	-2.55985	0.000524918
	ENSG00000231123.1	4.17542	2.10503e-05	ENSG00000108924.9	-2.55965	1.41598e-07
	ENSG00000172156.3	4.17499	4.25195e-06	ENSG00000034239.6	-2.55055	0.00012663
	ENSG00000229051.1	4.16973	1.50732e-06	ENSG00000006210.6	-2.54877	3.77338e-07
	ENSG00000166159.6	4.16493	0.000441309	ENSG00000253875.1	-2.5471	0.000106754
	ENSG00000198765.7	4.16308	0.0016854	ENSG00000235180.1	-2.54463	3.91502e-05
	ENSG00000164128.2	4.16243	5.55606e-08	ENSG00000169594.8	-2.53988	1.01369e-05
	ENSG00000179546.3	4.15897	1.08972e-08	ENSG00000152463.10	-2.53679	0.000144388
	ENSG00000237849.1	4.14725	0.0268397	ENSG00000135960.5	-2.53664	0.000160573
	ENSG00000237223.2	4.1396	0.000585893	ENSG00000226833.1	-2.53525	3.57202e-09
	ENSG00000182348.5	4.12771	0.00468642	ENSG00000149575.5	-2.53405	7.51766e-05
	ENSG00000084628.5	4.12377	9.59948e-08	ENSG00000236029.4	-2.52899	5.34143e-06
	ENSG00000232526.1	4.12228	5.63272e-05	ENSG00000265770.1	-2.52507	0.0196699
	ENSG00000124249.5	4.12117	8.76267e-08	ENSG00000261329.1	-2.52451	0.00677832
	ENSG00000135744.7	4.11742	1.26704e-09	ENSG00000272887.1	-2.5193	0.000310342
	ENSG00000186526.8	4.11686	8.52029e-06	ENSG00000120738.7	-2.51889	1.73898e-06
	ENSG00000197463.8	4.10932	0.0237467	ENSG00000196337.6	-2.51331	0.00010401
	ENSG00000147402.7	4.10849	1.18847e-05	ENSG00000260633.1	-2.51154	2.24493e-08
	ENSG00000134028.10	4.10653	5.36358e-08	ENSG00000261959.1	-2.51081	0.000271469
	ENSG00000267881.1	4.10233	0.0319872	ENSG00000250072.1	-2.51033	1.96691e-05
	ENSG00000261039.1	4.0988	7.89011e-07	ENSG00000003096.9	-2.50849	3.0493e-07
	ENSG00000025423.7	4.09559	6.97332e-19	ENSG00000245970.2	-2.50497	0.00120422
	ENSG00000238042.1	4.09535	1.13569e-05	ENSG00000164007.6	-2.50339	0.00191545
	ENSG00000228278.2	4.07971	0.00463074	ENSG00000198947.10	-2.4992	4.38198e-07
	ENSG00000218428.1	4.07615	9.77777e-07	ENSG00000254568.1	-2.49721	0.00416979
	ENSG00000108821.9	4.06799	2.05862e-21	ENSG00000154493.13	-2.49434	0.00316994
	ENSG00000139445.13	4.06239	0.000673333	ENSG00000165795.16	-2.49283	1.84077e-09
	ENSG00000162631.14	4.06138	1.07679e-06	ENSG00000186847.5	-2.49065	0.000625473
	ENSG00000254931.2	4.05148	2.05668e-05	ENSG00000174326.7	-2.48969	1.58994e-05
	ENSG00000104879.4	4.0493	0.045827	ENSG00000228470.1	-2.48873	8.53362e-05
	ENSG00000267013.1	4.04519	6.60021e-06	ENSG00000137731.9	-2.48709	6.35948e-10
	ENSG00000196533.6	4.04201	3.39809e-07	ENSG00000165072.9	-2.48499	5.35345e-10
	ENSG00000122641.9	4.03819	5.42832e-25	ENSG00000267629.2	-2.48439	0.0221758
	ENSG00000123407.3	4.0343	0.00458059	ENSG00000220666.2	-2.48241	0.0280707
	ENSG00000170965.5	4.03116	1.16336e-06	ENSG00000232166.1	-2.48075	2.4265e-05
	ENSG00000261104.1	4.02824	1.05072e-05	ENSG00000227155.3	-2.47466	0.00889477
	ENSG00000273184.1	4.01291	0.000136599	ENSG00000223477.3	-2.46927	0.000455803
	ENSG00000018280.12	4.00564	2.13581e-15	ENSG00000263616.1	-2.46014	0.0275228
	ENSG00000272620.1	4.00138	4.78971e-05	ENSG00000174950.6	-2.45878	1.79505e-08
	ENSG00000174672.11	4.00044	2.242e-07	ENSG00000137872.11	-2.45871	3.85609e-10
	ENSG00000102385.8	3.99531	2.73359e-14	ENSG00000223923.1	-2.45471	1.73601e-05
	ENSG00000133636.6	3.98795	0.0108152	ENSG00000269289.1	-2.45009	0.00472643
	ENSG00000204936.5	3.98181	2.8658e-06	ENSG00000250158.1	-2.44961	3.50326e-06
	ENSG00000183671.8	3.97756	1.7515e-06	ENSG00000216522.3	-2.44303	0.00190351
	ENSG00000147434.4	3.97739	1.74598e-07	ENSG00000178363.3	-2.43229	0.00161086
	ENSG00000211896.2	3.97596	2.1903e-07	ENSG00000129151.4	-2.42889	0.00062168
	ENSG00000255417.1	3.97566	2.84974e-05	ENSG00000158458.15	-2.42345	9.19589e-05
	ENSG00000074211.9	3.97075	1.67259e-11	ENSG00000204618.4	-2.42345	2.45151e-07
	ENSG00000115163.10	3.96842	1.72492e-15	ENSG00000261502.3	-2.42323	0.000575156
	ENSG00000224236.2	3.96527	0.000886776	ENSG00000226516.3	-2.42162	0.0258947
	ENSG00000101057.11	3.96051	1.23627e-16	ENSG00000259993.1	-2.41848	0.0199377
	ENSG00000117650.8	3.93281	1.03644e-20	ENSG00000163121.5	-2.41523	1.50559e-06
	ENSG00000108576.5	3.93076	7.21896e-07	ENSG00000224957.1	-2.41323	2.83799e-05
	ENSG00000106536.15	3.92974	0.000599258	ENSG00000150471.11	-2.41285	2.59902e-07
	ENSG00000154277.8	3.92865	6.58857e-12	ENSG00000223568.1	-2.41158	0.0217464
	ENSG00000183273.2	3.9255	0.0352534	ENSG00000261889.1	-2.40978	2.75771e-06
	ENSG00000186297.7	3.91531	0.00860107	ENSG00000248559.1	-2.40958	0.000215353
	ENSG00000222036.3	3.91493	0.0016596	ENSG00000264070.1	-2.40775	2.00254e-09
	ENSG00000259390.1	3.91091	0.00030148	ENSG00000138798.7	-2.40248	6.04536e-05
	ENSG00000132437.13	3.89763	0.0222759	ENSG00000184012.7	-2.40212	8.53689e-08
	ENSG00000088325.11	3.89508	1.15113e-17	ENSG00000106006.6	-2.4013	1.11967e-08
	ENSG00000259439.1	3.89075	0.000129977	ENSG00000224830.2	-2.39968	3.17556e-05
	ENSG00000011426.6	3.89003	2.76804e-17	ENSG00000106278.7	-2.39893	0.00149537
	ENSG00000198074.5	3.88767	0.000179618	ENSG00000179826.5	-2.39855	0.0156517
	ENSG00000249001.1	3.88568	0.000244764	ENSG00000061492.7	-2.39786	0.0312744
	ENSG00000235990.2	3.88081	3.71768e-05	ENSG00000100146.12	-2.39785	0.00382616
	ENSG00000070886.6	3.87891	0.000238861	ENSG00000157152.12	-2.39359	6.40557e-05
	ENSG00000259807.1	3.87832	1.41425e-16	ENSG00000234690.2	-2.39275	9.40206e-13
	ENSG00000152086.7	3.87621	0.00166273	ENSG00000102837.6	-2.38778	0.000184159
	ENSG00000186185.9	3.86884	8.05716e-15	ENSG00000124882.3	-2.38616	0.000944727
	ENSG00000111206.8	3.86677	2.00716e-13	ENSG00000227921.1	-2.3823	0.000190563
	ENSG00000142025.11	3.85951	0.00276639	ENSG00000183038.9	-2.38187	0.00353031
	ENSG00000146197.7	3.85915	6.19929e-11	ENSG00000187699.6	-2.37995	3.59824e-06
	ENSG00000188107.9	3.85799	0.000801812	ENSG00000237285.1	-2.37722	0.000151773
	ENSG00000130294.10	3.85595	1.33079e-07	ENSG00000267194.1	-2.37682	1.53386e-10
	ENSG00000198796.6	3.85586	9.54627e-12	ENSG00000242242.1	-2.3757	0.00959801
	ENSG00000152192.6	3.85302	0.000549902	ENSG00000234899.5	-2.37541	2.84614e-05
	ENSG00000211452.6	3.85051	1.12504e-06	ENSG00000112530.7	-2.36983	2.39471e-08
	ENSG00000258227.2	3.84906	1.87333e-15	ENSG00000197454.1	-2.36924	0.00011727
	ENSG00000256005.1	3.84512	0.0422773	ENSG00000186838.9	-2.36912	0.0486008
	ENSG00000168314.13	3.8345	9.86226e-05	ENSG00000257743.4	-2.36629	0.000721138
	ENSG00000211897.3	3.82947	1.67204e-08	ENSG00000170324.15	-2.3655	0.000719989
	ENSG00000227066.1	3.8275	5.30793e-05	ENSG00000213412.3	-2.36524	5.12143e-05
	ENSG00000180269.7	3.82695	0.00257492	ENSG00000148482.7	-2.36341	0.0037021
	ENSG00000228918.3	3.8265	3.72429e-06	ENSG00000205221.8	-2.35808	0.000108252
	ENSG00000183856.6	3.8256	1.90643e-15	ENSG00000086570.8	-2.35805	0.000571723
	ENSG00000249853.3	3.82537	0.0116712	ENSG00000198099.4	-2.35739	0.0112496
	ENSG00000264570.1	3.82495	0.00067471	ENSG00000260658.1	-2.3545	0.000139758
	ENSG00000148798.5	3.82306	0.0048892	ENSG00000226237.1	-2.35387	1.04027e-09
	ENSG00000151025.9	3.82099	3.94776e-09	ENSG00000100170.5	-2.35173	9.08918e-05
	ENSG00000166959.3	3.81626	0.000448772	ENSG00000197584.7	-2.34956	0.00116507
	ENSG00000101447.9	3.81039	9.46495e-17	ENSG00000224530.1	-2.34537	5.58858e-07
	ENSG00000254338.1	3.81016	0.000414498	ENSG00000131746.8	-2.34128	7.12958e-06
	ENSG00000255735.1	3.80929	1.71358e-06	ENSG00000236801.1	-2.33932	6.30975e-08
	ENSG00000170419.6	3.80806	0.00050483	ENSG00000173432.6	-2.33241	5.19565e-05
	ENSG00000261040.2	3.80394	7.07961e-07	ENSG00000053438.7	-2.32498	0.000138651
	ENSG00000272046.1	3.80197	0.00929056	ENSG00000050767.11	-2.32341	1.4464e-07
	ENSG00000258677.2	3.79959	0.0157384	ENSG00000254567.2	-2.32081	0.0417382
	ENSG00000123485.7	3.79546	1.00107e-15	ENSG00000182463.11	-2.3172	7.52571e-10
	ENSG00000145526.7	3.78521	0.000499485	ENSG00000196071.3	-2.31605	0.00260605
	ENSG00000196427.9	3.77957	0.000286297	ENSG00000225431.1	-2.31588	0.00053584
	ENSG00000175063.12	3.7781	3.77417e-19	ENSG00000196549.6	-2.31375	8.91033e-06
	ENSG00000101489.14	3.77382	1.30475e-05	ENSG00000216781.2	-2.31243	0.0130566
	ENSG00000248458.2	3.77118	3.583e-06	ENSG00000174171.4	-2.31231	1.92729e-05
	ENSG00000164692.13	3.77087	3.98268e-17	ENSG00000094963.9	-2.31103	1.4861e-05
	ENSG00000214215.3	3.76481	7.81216e-06	ENSG00000165810.12	-2.30997	1.48746e-07
	ENSG00000101203.12	3.75796	0.000107408	ENSG00000261509.2	-2.3059	0.0328103
	ENSG00000154478.3	3.75489	0.00178335	ENSG00000214289.2	-2.30515	6.11231e-05
	ENSG00000255836.1	3.75377	6.1104e-08	ENSG00000258385.1	-2.30499	0.0184947
	ENSG00000272268.1	3.75238	0.000153652	ENSG00000119771.10	-2.30191	1.00674e-10
	ENSG00000224397.1	3.74368	1.04734e-07	ENSG00000013297.6	-2.29948	9.1272e-07
	ENSG00000147689.12	3.73967	2.5239e-07	ENSG00000261026.1	-2.2975	0.000420113
	ENSG00000183760.6	3.73773	0.00351589	ENSG00000110195.7	-2.29323	0.00150108
	ENSG00000119547.5	3.73057	1.87058e-07	ENSG00000226683.2	-2.29142	1.58603e-05
	ENSG00000163218.10	3.72878	0.00308218	ENSG00000259335.1	-2.2906	0.00518428
	ENSG00000148773.8	3.72831	4.88322e-14	ENSG00000168497.4	-2.28994	1.56278e-07
	ENSG00000147724.7	3.72743	3.44383e-05	ENSG00000211599.2	-2.28515	0.000938515
	ENSG00000164935.2	3.7266	3.93198e-07	ENSG00000227835.4	-2.28361	0.0100842
	ENSG00000142609.13	3.7219	1.67217e-07	ENSG00000231638.1	-2.28297	0.00188447
	ENSG00000060982.10	3.72143	1.097e-17	ENSG00000226031.1	-2.28227	0.000549841
	ENSG00000101210.6	3.71823	2.00261e-07	ENSG00000259719.1	-2.27427	7.13558e-05
	ENSG00000245526.4	3.71568	0.000355032	ENSG00000171889.3	-2.2732	8.80808e-05
	ENSG00000183682.7	3.71243	9.35624e-12	ENSG00000144730.12	-2.26627	2.40755e-09
	ENSG00000138615.4	3.71077	2.35916e-09	ENSG00000173338.8	-2.26185	1.89256e-05
	ENSG00000224981.1	3.70526	4.36541e-05	ENSG00000205632.2	-2.25965	0.0221353
	ENSG00000259703.1	3.70492	0.000422026	ENSG00000269415.1	-2.25862	0.000341404
	ENSG00000175264.3	3.70451	2.00523e-10	ENSG00000248869.1	-2.25818	0.0270287
	ENSG00000179934.5	3.70441	2.04954e-07	ENSG00000181656.6	-2.25769	6.05648e-05
	ENSG00000226958.1	3.70274	0.000811604	ENSG00000189056.9	-2.2574	0.000411849
	ENSG00000166670.5	3.69807	0.000166524	ENSG00000109846.3	-2.25042	7.33547e-05
	ENSG00000260903.2	3.69667	0.00055643	ENSG00000187664.8	-2.24595	3.55604e-05
	ENSG00000159217.5	3.69486	1.10417e-05	ENSG00000267069.1	-2.24422	0.0218819
	ENSG00000182492.11	3.68463	2.87958e-31	ENSG00000165799.4	-2.24257	0.00259062
	ENSG00000224698.1	3.68424	1.59453e-05	ENSG00000145777.10	-2.23855	0.000528327
	ENSG00000238122.1	3.68424	1.59453e-05	ENSG00000260807.2	-2.23595	3.49454e-06
	ENSG00000250241.1	3.68277	0.00208397	ENSG00000087494.11	-2.2349	1.31654e-05
	ENSG00000256146.1	3.68261	0.00580016	ENSG00000187193.8	-2.23002	6.88522e-13
	ENSG00000181449.2	3.6793	1.41124e-05	ENSG00000182851.2	-2.22693	3.32473e-06
	ENSG00000121904.13	3.67855	8.52618e-14	ENSG00000196104.6	-2.22543	0.0195074
	ENSG00000172782.7	3.67778	0.0225165	ENSG00000270547.1	-2.22339	2.91654e-05
	ENSG00000113302.4	3.67675	0.000276062	ENSG00000224930.2	-2.22278	0.0190896
	ENSG00000251191.3	3.67076	1.51913e-05	ENSG00000243103.2	-2.21954	2.39461e-07
	ENSG00000187116.9	3.66962	2.28986e-06	ENSG00000230587.1	-2.21831	7.58024e-05
	ENSG00000188293.5	3.66937	0.00155853	ENSG00000146005.3	-2.21742	2.77964e-05
	ENSG00000164326.4	3.66838	0.0180625	ENSG00000177098.4	-2.21308	8.74707e-10
	ENSG00000182379.9	3.6642	1.04346e-06	ENSG00000146151.8	-2.21158	0.000158492
	ENSG00000090382.2	3.65702	5.74669e-10	ENSG00000122145.10	-2.21119	0.00335431
	ENSG00000260914.2	3.65271	0.0116651	ENSG00000199218.1	-2.20975	5.33423e-07
	ENSG00000136574.13	3.65252	0.00572958	ENSG00000154080.8	-2.20786	0.00303209
	ENSG00000049249.4	3.65083	1.72753e-08	ENSG00000259692.1	-2.20701	0.00154511
	ENSG00000249100.1	3.63908	1.74214e-07	ENSG00000253343.1	-2.20151	0.0239671
	ENSG00000256948.1	3.6362	0.00104587	ENSG00000227755.1	-2.20144	0.00236093
	ENSG00000127423.6	3.63618	1.1743e-12	ENSG00000231340.1	-2.20022	0.00523637
	ENSG00000204983.8	3.63192	0.00372559	ENSG00000168874.8	-2.1978	1.34992e-05
	ENSG00000186431.14	3.6282	0.000342823	ENSG00000249574.1	-2.19702	6.66861e-05
	ENSG00000115009.7	3.62759	4.00624e-05	ENSG00000260035.1	-2.19254	0.000198633
	ENSG00000230798.1	3.6261	0.000127474	ENSG00000245293.2	-2.1889	0.00348048
	ENSG00000138180.11	3.62356	8.03797e-14	ENSG00000261616.1	-2.18738	0.000998533
	ENSG00000181495.1	3.61924	4.52252e-07	ENSG00000231424.2	-2.17984	1.35581e-07
	ENSG00000139973.11	3.61833	7.75203e-05	ENSG00000170271.6	-2.17691	1.51129e-09
	ENSG00000169258.6	3.61368	4.94268e-20	ENSG00000135324.5	-2.17664	2.14181e-05
	ENSG00000183269.5	3.61118	0.0259575	ENSG00000259970.1	-2.17451	0.00145024
	ENSG00000187516.5	3.60986	0.00120051	ENSG00000169435.9	-2.17434	2.85425e-07
	ENSG00000242136.1	3.60824	0.00308368	ENSG00000250514.1	-2.17192	0.0104173
	ENSG00000183439.5	3.60342	1.31806e-05	ENSG00000179846.7	-2.17191	1.6537e-07
	ENSG00000146839.14	3.59999	0.00146618	ENSG00000122644.8	-2.16294	3.10482e-11
	ENSG00000203817.5	3.59918	6.56934e-05	ENSG00000267747.1	-2.16099	0.0274511
	ENSG00000260377.1	3.59474	0.0166527	ENSG00000183780.8	-2.16066	0.000128797
	ENSG00000223867.1	3.584	0.000161312	ENSG00000161103.7	-2.1593	0.00538851
	ENSG00000162989.3	3.5823	0.00113353	ENSG00000046653.10	-2.15906	6.08609e-07
	ENSG00000167900.7	3.58146	3.30412e-14	ENSG00000261706.1	-2.15583	0.0159686
	ENSG00000148408.8	3.56933	2.96588e-07	ENSG00000260211.2	-2.15571	0.0122487
	ENSG00000168542.8	3.56874	4.44317e-14	ENSG00000241458.1	-2.15289	0.0342816
	ENSG00000251350.1	3.56793	0.00650347	ENSG00000154678.12	-2.14686	3.83988e-05
	ENSG00000205277.5	3.5668	0.000335933	ENSG00000168824.10	-2.14595	1.58793e-05
	ENSG00000240411.2	3.56161	2.11702e-06	ENSG00000172201.6	-2.14559	6.93676e-06
	ENSG00000255350.1	3.56071	1.18844e-05	ENSG00000052850.5	-2.14516	0.000357724
	ENSG00000113389.11	3.55987	8.65392e-11	ENSG00000230910.2	-2.14505	2.06076e-06
	ENSG00000261327.3	3.553	7.86643e-07	ENSG00000257839.1	-2.14504	9.63511e-06
	ENSG00000260838.2	3.55237	0.00103849	ENSG00000113396.8	-2.14055	0.00203565
	ENSG00000204792.2	3.55128	0.00404365	ENSG00000226926.2	-2.14023	0.0335729
	ENSG00000089685.10	3.54792	1.01735e-14	ENSG00000083067.18	-2.1398	0.000561579
	ENSG00000225710.1	3.54666	0.00168599	ENSG00000133710.11	-2.13916	0.000783294
	ENSG00000157330.5	3.54638	0.00737171	ENSG00000176533.8	-2.13852	1.00033e-12
	ENSG00000171428.9	3.54446	1.09037e-08	ENSG00000225490.1	-2.13712	0.0107637
	ENSG00000214077.4	3.53889	7.70055e-06	ENSG00000166924.4	-2.13644	0.000142498
	ENSG00000181577.11	3.53795	6.9739e-05	ENSG00000226636.1	-2.1333	7.64664e-07
	ENSG00000080644.11	3.53682	0.000262633	ENSG00000179242.11	-2.13297	0.000141418
	ENSG00000171126.7	3.53281	6.38507e-08	ENSG00000140873.11	-2.13079	1.39637e-05
	ENSG00000106483.7	3.52865	9.13285e-10	ENSG00000270880.1	-2.12791	5.68006e-06
	ENSG00000131015.4	3.52576	4.57169e-06	ENSG00000196167.5	-2.12309	0.000122333
	ENSG00000138622.3	3.5256	0.000118489	ENSG00000238363.1	-2.12144	0.0121675
	ENSG00000137142.4	3.52556	0.000145129	ENSG00000171885.9	-2.12137	0.00140023
	ENSG00000174945.9	3.52107	2.7021e-10	ENSG00000266936.1	-2.11941	0.00990206
	ENSG00000204049.1	3.51688	6.71977e-06	ENSG00000102468.6	-2.11888	0.00195832
	ENSG00000129173.8	3.51276	1.32969e-12	ENSG00000211890.3	-2.11857	0.00167952
	ENSG00000170454.5	3.51153	0.000201341	ENSG00000158815.6	-2.11804	8.36429e-06
	ENSG00000143228.8	3.50904	1.82817e-15	ENSG00000256916.1	-2.11458	0.0132537
	ENSG00000116785.9	3.50812	0.000805221	ENSG00000090920.9	-2.11438	1.13123e-05
	ENSG00000090889.10	3.50286	1.15089e-14	ENSG00000273258.1	-2.11016	0.00416264
	ENSG00000198028.3	3.50198	0.00457044	ENSG00000242569.3	-2.10927	0.000448804
	ENSG00000117215.10	3.50185	2.5956e-05	ENSG00000105997.18	-2.10834	2.09659e-08
	ENSG00000131747.10	3.49874	1.64983e-13	ENSG00000272541.1	-2.1082	0.0010239
	ENSG00000169064.8	3.49791	2.12379e-05	ENSG00000267267.1	-2.10814	0.00172043
	ENSG00000234362.1	3.49717	4.78869e-06	ENSG00000225731.1	-2.10687	0.00672699
	ENSG00000259225.2	3.48949	9.10148e-05	ENSG00000213519.2	-2.10678	0.000329107
	ENSG00000135638.9	3.48878	0.000372805	ENSG00000235098.4	-2.10451	4.18518e-09
	ENSG00000131650.9	3.48298	2.80046e-06	ENSG00000050555.13	-2.10432	3.36294e-05
	ENSG00000155918.3	3.48174	0.00311243	ENSG00000106714.13	-2.10431	6.63991e-05
	ENSG00000260342.2	3.48034	0.00790679	ENSG00000214070.3	-2.099	1.47252e-06
	ENSG00000203811.1	3.47888	2.39781e-18	ENSG00000211898.3	-2.09712	0.00467252
	ENSG00000203852.3	3.47888	2.39781e-18	ENSG00000250350.1	-2.09498	0.0159755
	ENSG00000272243.1	3.47884	8.15173e-05	ENSG00000261823.1	-2.0941	0.000350564
	ENSG00000087586.13	3.47744	1.72821e-21	ENSG00000188269.4	-2.09392	0.000347321
	ENSG00000170477.8	3.47667	0.000552941	ENSG00000270962.1	-2.09377	0.0397179
	ENSG00000171951.4	3.47665	5.25299e-11	ENSG00000177233.2	-2.09204	0.0154949
	ENSG00000125820.5	3.47649	0.034902	ENSG00000235904.1	-2.09188	0.00191308
	ENSG00000144583.4	3.47475	0.000858473	ENSG00000137766.12	-2.09114	0.00446068
	ENSG00000234257.1	3.47215	6.00046e-05	ENSG00000108984.9	-2.08969	4.40643e-13
	ENSG00000249082.1	3.47094	4.85256e-05	ENSG00000126895.9	-2.08855	0.00061653
	ENSG00000240403.1	3.46944	0.00607641	ENSG00000253495.1	-2.08853	0.00114641
	ENSG00000245080.4	3.46702	1.75147e-06	ENSG00000273442.1	-2.08671	2.67049e-06
	ENSG00000116014.5	3.46675	0.00271651	ENSG00000134121.5	-2.0857	2.40684e-05
	ENSG00000267452.1	3.4665	2.98493e-05	ENSG00000239544.1	-2.08567	0.000265539
	ENSG00000007306.10	3.46598	0.00055698	ENSG00000184647.6	-2.081	0.0142069
	ENSG00000250732.1	3.45985	1.20793e-05	ENSG00000226849.1	-2.07833	3.88895e-07
	ENSG00000164362.14	3.45909	1.6868e-05	ENSG00000078549.10	-2.07823	1.47239e-05
	ENSG00000253755.1	3.45464	0.000832869	ENSG00000178947.8	-2.07821	2.46455e-06
	ENSG00000214167.1	3.45315	0.00118702	ENSG00000189051.5	-2.07516	0.0478559
	ENSG00000254605.1	3.45085	0.000164422	ENSG00000133392.12	-2.07487	0.000252423
	ENSG00000178999.8	3.44982	9.94043e-11	ENSG00000141750.6	-2.06753	0.00863165
	ENSG00000176956.8	3.44788	5.48288e-05	ENSG00000229558.1	-2.06594	0.00864504
	ENSG00000063015.15	3.44769	0.0238145	ENSG00000145934.11	-2.06427	2.86201e-05
	ENSG00000254565.1	3.44628	0.000957825	ENSG00000261312.1	-2.06388	0.0289312
	ENSG00000133665.8	3.44405	1.15632e-05	ENSG00000226051.2	-2.06221	0.00772365
	ENSG00000058335.11	3.44372	7.20781e-08	ENSG00000132561.9	-2.06097	2.30449e-05
	ENSG00000112984.7	3.43898	1.96447e-15	ENSG00000136014.7	-2.06094	8.22001e-06
	ENSG00000171848.9	3.43733	5.81709e-16	ENSG00000231527.1	-2.06021	0.00446266
	ENSG00000167105.3	3.4372	1.34562e-05	ENSG00000270409.1	-2.05605	0.00227217
	ENSG00000166748.8	3.43288	0.00415955	ENSG00000254148.3	-2.05498	0.0283525
	ENSG00000143473.7	3.43056	2.74396e-07	ENSG00000134873.5	-2.05044	0.0165498
	ENSG00000147614.3	3.42445	2.72027e-06	ENSG00000154856.8	-2.04913	4.58182e-08
	ENSG00000267943.1	3.4119	0.00109894	ENSG00000268287.1	-2.04647	0.00407218
	ENSG00000234424.1	3.40414	0.0139848	ENSG00000155324.5	-2.04523	2.4909e-12
	ENSG00000147570.5	3.4018	2.33518e-06	ENSG00000248880.1	-2.04483	0.0402367
	ENSG00000230524.4	3.39579	8.99775e-05	ENSG00000237492.1	-2.04375	0.00289171
	ENSG00000187608.5	3.39123	3.77248e-13	ENSG00000115705.16	-2.04196	0.00056616
	ENSG00000198535.5	3.39074	0.000143663	ENSG00000122592.6	-2.03867	4.55858e-08
	ENSG00000197588.5	3.38961	0.00025358	ENSG00000138131.3	-2.03769	2.97524e-06
	ENSG00000250387.2	3.38911	0.000364765	ENSG00000224566.2	-2.03732	0.00438033
	ENSG00000227531.1	3.38858	0.000478942	ENSG00000081051.3	-2.03719	0.0317389
	ENSG00000092853.9	3.38725	5.32689e-14	ENSG00000226746.2	-2.03693	0.00289757
	ENSG00000169856.7	3.38708	0.00844152	ENSG00000135298.9	-2.03356	6.21732e-08
	ENSG00000255181.2	3.38315	0.0130182	ENSG00000205275.2	-2.03051	0.000426581
	ENSG00000155052.14	3.38278	0.01454	ENSG00000264017.1	-2.02827	5.21357e-08
	ENSG00000171804.5	3.3792	0.00132499	ENSG00000183960.4	-2.02795	0.00128464
	ENSG00000100867.10	3.37591	4.41965e-06	ENSG00000226862.1	-2.02579	0.00116552
	ENSG00000258644.1	3.3754	0.00130951	ENSG00000149043.12	-2.0244	0.00230963
	ENSG00000265579.1	3.37513	0.000210037	ENSG00000259219.1	-2.02355	0.000336033
	ENSG00000081248.6	3.37191	0.0350893	ENSG00000085563.10	-2.02229	8.64843e-07
	ENSG00000244649.2	3.37086	0.000180354	ENSG00000203663.2	-2.02124	0.000329186
	ENSG00000024526.12	3.36994	6.44678e-15	ENSG00000226642.1	-2.01949	0.00459157
	ENSG00000065328.12	3.36985	2.76525e-11	ENSG00000240375.1	-2.01719	8.1916e-08
	ENSG00000235086.1	3.36714	2.87551e-05	ENSG00000261429.2	-2.01485	0.00277588
	ENSG00000034063.9	3.36634	1.8604e-23	ENSG00000142910.11	-2.01237	2.24314e-08
	ENSG00000185352.7	3.36615	1.05349e-05	ENSG00000196878.8	-2.0121	3.05065e-05
	ENSG00000118193.7	3.35943	5.84454e-16	ENSG00000154736.5	-2.01054	3.34016e-06
	ENSG00000250546.1	3.35607	0.00433789	ENSG00000214397.2	-2.00651	0.00131093
	ENSG00000232044.4	3.35564	0.000812524	ENSG00000183092.11	-2.00613	3.03294e-05
	ENSG00000253245.2	3.3488	2.92493e-05	ENSG00000258102.1	-2.00591	0.000363557
	ENSG00000101180.11	3.3478	0.0123673	ENSG00000243319.3	-2.00541	2.59493e-05
	ENSG00000197153.3	3.34177	1.10395e-13	ENSG00000187824.4	-2.00158	7.39427e-14
	ENSG00000197614.6	3.33891	2.62144e-09	ENSG00000197576.9	-2	3.58034e-09
	ENSG00000214121.4	3.33132	0.00461614	ENSG00000170345.5	-1.99915	0.000741125
	ENSG00000196331.5	3.32886	2.85982e-17	ENSG00000233754.1	-1.99843	0.0268071
	ENSG00000187474.4	3.32787	1.46502e-14	ENSG00000119715.10	-1.99613	6.8718e-05
	ENSG00000169607.8	3.32697	4.18085e-14	ENSG00000244062.1	-1.99242	0.000187452
	ENSG00000229314.4	3.32545	0.0188927	ENSG00000186652.5	-1.98988	0.0106327
	ENSG00000118785.9	3.32491	4.50466e-10	ENSG00000228339.1	-1.98833	0.000104359
	ENSG00000230479.1	3.31892	1.09332e-09	ENSG00000127530.2	-1.98632	0.000970378
	ENSG00000142945.8	3.31782	3.7371e-19	ENSG00000175967.3	-1.98287	3.73791e-05
	ENSG00000108878.3	3.31345	0.000184402	ENSG00000132975.6	-1.9806	0.00978775
	ENSG00000272328.1	3.31271	0.0198967	ENSG00000272912.1	-1.97933	0.00509438
	ENSG00000170577.7	3.31052	2.23604e-08	ENSG00000154227.9	-1.97926	0.000600468
	ENSG00000169429.6	3.30996	1.79179e-05	ENSG00000171243.7	-1.97799	0.0109568
	ENSG00000086717.14	3.30644	1.12017e-13	ENSG00000267594.5	-1.97797	0.0174824
	ENSG00000205086.5	3.30637	0.000104243	ENSG00000231290.1	-1.97782	0.000593333
	ENSG00000173627.6	3.30315	0.0222951	ENSG00000142233.7	-1.97573	5.9269e-06
	ENSG00000101204.11	3.29975	0.0110932	ENSG00000178233.13	-1.97196	0.00391713
	ENSG00000164047.3	3.29972	0.00195532	ENSG00000197461.9	-1.97168	4.62922e-13
	ENSG00000224271.1	3.29783	0.000107621	ENSG00000184454.6	-1.97139	0.0023271
	ENSG00000130055.9	3.2972	0.000297023	ENSG00000163631.12	-1.97017	0.000473638
	ENSG00000070808.11	3.2966	2.25761e-09	ENSG00000248202.1	-1.9686	0.00110299
	ENSG00000100095.14	3.2963	0.000330434	ENSG00000204065.2	-1.96644	0.0107097
	ENSG00000119915.4	3.29584	3.61816e-05	ENSG00000155760.1	-1.96631	3.06199e-14
	ENSG00000251408.1	3.29457	5.66409e-06	ENSG00000186642.11	-1.9644	4.66313e-09
	ENSG00000235770.1	3.2934	1.26821e-10	ENSG00000254461.1	-1.9638	0.000752165
	ENSG00000117724.8	3.29323	5.61388e-15	ENSG00000156413.9	-1.96361	0.0152746
	ENSG00000239344.1	3.29011	0.00544005	ENSG00000197565.11	-1.96153	7.7725e-05
	ENSG00000175305.12	3.28702	5.97542e-14	ENSG00000152779.12	-1.95995	0.000119528
	ENSG00000163518.6	3.28556	0.000818421	ENSG00000270953.1	-1.95955	2.78594e-07
	ENSG00000142224.11	3.28452	0.015868	ENSG00000267749.1	-1.95859	3.95608e-07
	ENSG00000160161.5	3.28318	3.90296e-10	ENSG00000201699.1	-1.95542	0.00136113
	ENSG00000173335.4	3.28152	0.00727928	ENSG00000187527.6	-1.95442	0.0166607
	ENSG00000165841.5	3.2805	0.00268309	ENSG00000251314.2	-1.9456	1.32489e-09
	ENSG00000169174.9	3.27963	2.09298e-06	ENSG00000267037.1	-1.94406	0.00290015
	ENSG00000099194.5	3.27714	1.28725e-13	ENSG00000136158.6	-1.94337	1.48575e-10
	ENSG00000237423.1	3.27537	0.00531743	ENSG00000162706.8	-1.94296	0.00259857
	ENSG00000224668.1	3.27371	4.45082e-06	ENSG00000259031.1	-1.94037	0.00853789
	ENSG00000178445.8	3.27313	3.04199e-05	ENSG00000248309.1	-1.93934	1.16857e-06
	ENSG00000174371.12	3.26879	7.49278e-15	ENSG00000123358.15	-1.93476	0.00138829
	ENSG00000183971.5	3.26684	0.00109894	ENSG00000104490.13	-1.93267	5.21402e-08
	ENSG00000038427.11	3.26354	1.40088e-15	ENSG00000258913.1	-1.93171	0.00252386
	ENSG00000189212.8	3.26258	3.64477e-06	ENSG00000183134.4	-1.93138	0.000493907
	ENSG00000224223.1	3.25777	0.0122986	ENSG00000006128.7	-1.93062	0.0159969
	ENSG00000234648.1	3.2572	0.0234248	ENSG00000130988.8	-1.93008	2.15727e-05
	ENSG00000267134.1	3.25578	0.0360884	ENSG00000246323.2	-1.92891	3.73079e-06
	ENSG00000237810.3	3.25454	0.000783737	ENSG00000259477.1	-1.92886	0.0129346
	ENSG00000175592.4	3.25437	2.0721e-05	ENSG00000216990.2	-1.92781	0.00280989
	ENSG00000163092.15	3.25227	0.00472316	ENSG00000271078.1	-1.92521	0.00234621
	ENSG00000259977.1	3.25093	0.00352522	ENSG00000079337.11	-1.92225	2.73556e-08
	ENSG00000269028.2	3.24933	0.0178383	ENSG00000153253.11	-1.92007	0.000412854
	ENSG00000226852.2	3.24915	0.00168526	ENSG00000226530.1	-1.91856	0.00110592
	ENSG00000114248.5	3.24752	0.000131995	ENSG00000259932.1	-1.91414	3.12651e-05
	ENSG00000143631.10	3.24557	0.00374682	ENSG00000104783.7	-1.91287	4.27552e-06
	ENSG00000260135.2	3.24383	1.01934e-06	ENSG00000120471.10	-1.91218	0.000193929
	ENSG00000133454.11	3.24197	1.84924e-05	ENSG00000261308.1	-1.91204	3.77524e-05
	ENSG00000117971.7	3.24167	0.000318931	ENSG00000247970.2	-1.90821	0.000201027
	ENSG00000226806.1	3.23921	4.93857e-05	ENSG00000189134.3	-1.9072	2.10572e-09
	ENSG00000204262.7	3.23804	6.36335e-15	ENSG00000231222.1	-1.90383	0.0418398
	ENSG00000117009.7	3.23555	9.04003e-10	ENSG00000173805.11	-1.90338	0.000566234
	ENSG00000187537.9	3.23419	0.000181691	ENSG00000224183.1	-1.89879	0.00169424
	ENSG00000258616.1	3.23248	0.00587861	ENSG00000259129.1	-1.89612	0.0245931
	ENSG00000163959.5	3.23113	4.57736e-06	ENSG00000260566.2	-1.89609	8.57649e-06
	ENSG00000233818.1	3.23089	7.19436e-06	ENSG00000198885.5	-1.89317	1.75871e-05
	ENSG00000006747.10	3.22758	2.07698e-08	ENSG00000167641.6	-1.89088	0.00039217
	ENSG00000258986.2	3.2273	0.00793755	ENSG00000169515.5	-1.89044	1.85807e-05
	ENSG00000162849.11	3.22512	1.32012e-19	ENSG00000230794.1	-1.88849	0.0377462
	ENSG00000130561.12	3.22065	0.00102851	ENSG00000187260.11	-1.88724	0.000842928
	ENSG00000171509.11	3.22052	0.000191826	ENSG00000255798.1	-1.8871	0.0376592
	ENSG00000130208.5	3.22041	9.10151e-11	ENSG00000226508.1	-1.88578	3.96837e-08
	ENSG00000143452.11	3.21789	1.13147e-05	ENSG00000231272.1	-1.88393	0.00461992
	ENSG00000254548.1	3.21753	0.00126311	ENSG00000116748.15	-1.88212	0.000949497
	ENSG00000132329.6	3.21731	1.21292e-08	ENSG00000165197.4	-1.87512	0.00820008
	ENSG00000072571.15	3.21554	2.28722e-13	ENSG00000255545.3	-1.8748	0.00488321
	ENSG00000066279.12	3.21339	4.00947e-14	ENSG00000113430.5	-1.87401	0.00566459
	ENSG00000107984.5	3.21239	7.89865e-05	ENSG00000153291.11	-1.8736	4.10553e-08
	ENSG00000168505.6	3.21087	0.00333884	ENSG00000224888.3	-1.87267	6.69164e-05
	ENSG00000107295.8	3.20713	0.00312146	ENSG00000135374.5	-1.87048	0.0105409
	ENSG00000064205.6	3.20443	2.9871e-08	ENSG00000135577.4	-1.86962	0.0270643
	ENSG00000066032.14	3.20205	0.000117893	ENSG00000147862.10	-1.86896	1.78749e-08
	ENSG00000118492.12	3.19838	0.000910488	ENSG00000154928.12	-1.86758	0.000187751
	ENSG00000179046.4	3.19356	0.00796147	ENSG00000261441.1	-1.86648	0.0188535
	ENSG00000152936.6	3.19123	0.00967811	ENSG00000167780.7	-1.86614	0.00211022
	ENSG00000179292.4	3.19002	0.0103873	ENSG00000158125.5	-1.86592	0.00158715
	ENSG00000069482.6	3.18956	0.00119399	ENSG00000153902.9	-1.86577	1.1751e-06
	ENSG00000164129.7	3.18666	0.00066312	ENSG00000271653.1	-1.86392	0.00131733
	ENSG00000259847.1	3.18511	0.000911227	ENSG00000225930.3	-1.86163	4.30242e-05
	ENSG00000129810.10	3.18346	5.23033e-13	ENSG00000102452.11	-1.86035	1.21427e-05
	ENSG00000126709.10	3.18172	1.42008e-09	ENSG00000101680.9	-1.86003	5.52061e-07
	ENSG00000228203.2	3.18113	9.30888e-13	ENSG00000170209.4	-1.85928	4.37491e-07
	ENSG00000168243.6	3.17607	3.33646e-06	ENSG00000226581.1	-1.85815	0.00108972
	ENSG00000232906.1	3.17237	0.000221507	ENSG00000250305.4	-1.85579	7.20429e-05
	ENSG00000147509.9	3.17189	0.00100437	ENSG00000168539.3	-1.85384	0.00631245
	ENSG00000187475.4	3.16914	1.07205e-07	ENSG00000188886.3	-1.85361	0.0114748
	ENSG00000233198.2	3.16691	0.00240065	ENSG00000234167.1	-1.85336	9.78731e-06
	ENSG00000234906.4	3.1663	7.31506e-10	ENSG00000225914.1	-1.85248	8.8608e-05
	ENSG00000175426.6	3.16467	4.78911e-05	ENSG00000186466.4	-1.84995	0.000223499
	ENSG00000100453.8	3.16427	0.000110222	ENSG00000222078.1	-1.84968	0.00160288
	ENSG00000248302.2	3.16223	0.018259	ENSG00000253250.2	-1.84955	3.44427e-08
	ENSG00000164112.8	3.16067	0.000373708	ENSG00000232215.2	-1.84779	0.0419711
	ENSG00000086991.8	3.16017	8.77245e-12	ENSG00000197181.7	-1.84717	3.56392e-08
	ENSG00000254119.1	3.15992	0.00288402	ENSG00000181856.10	-1.84571	7.11079e-05
	ENSG00000077152.5	3.15924	9.85435e-20	ENSG00000231459.1	-1.84464	0.000447926
	ENSG00000134668.8	3.15698	3.54214e-12	ENSG00000113578.13	-1.84216	1.34959e-06
	ENSG00000165304.3	3.15439	1.27146e-15	ENSG00000205364.3	-1.84164	8.8843e-05
	ENSG00000015413.5	3.15238	2.32132e-07	ENSG00000133124.10	-1.84106	0.0302852
	ENSG00000269416.1	3.1523	0.00020535	ENSG00000161573.6	-1.84013	0.001524
	ENSG00000167619.7	3.15014	9.73424e-06	ENSG00000214067.2	-1.83783	5.11736e-09
	ENSG00000169900.3	3.14766	0.00557797	ENSG00000220694.2	-1.83578	0.0321528
	ENSG00000188089.9	3.1448	0.0159705	ENSG00000239830.1	-1.83483	0.010613
	ENSG00000150337.9	3.1445	8.09033e-13	ENSG00000227646.3	-1.83453	0.000154916
	ENSG00000144810.11	3.13942	4.53013e-12	ENSG00000234383.1	-1.83167	5.47572e-07
	ENSG00000138435.10	3.13703	5.59272e-05	ENSG00000226953.3	-1.83115	0.00108798
	ENSG00000251313.1	3.13615	0.00236457	ENSG00000149090.7	-1.8292	0.00131191
	ENSG00000175294.5	3.13552	0.00110941	ENSG00000136011.10	-1.82892	0.0119907
	ENSG00000258692.2	3.12971	0.000378167	ENSG00000163331.6	-1.82873	0.00708268
	ENSG00000145850.4	3.12916	1.99994e-06	ENSG00000078725.8	-1.8255	0.00373828
	ENSG00000154252.11	3.12869	0.00155657	ENSG00000266964.1	-1.8251	0.00165558
	ENSG00000223559.1	3.11745	0.000123467	ENSG00000270016.1	-1.82503	1.92645e-10
	ENSG00000186340.10	3.11657	1.33519e-12	ENSG00000223558.1	-1.82347	2.44511e-05
	ENSG00000260248.1	3.11618	7.65547e-05	ENSG00000240775.1	-1.82227	0.00457054
	ENSG00000166523.3	3.11536	0.000127545	ENSG00000090530.5	-1.8221	1.0651e-07
	ENSG00000234602.3	3.11511	5.16139e-05	ENSG00000160307.5	-1.82084	0.00227177
	ENSG00000093134.9	3.1151	0.00102799	ENSG00000224227.2	-1.81888	0.00190503
	ENSG00000176406.16	3.11389	1.89604e-05	ENSG00000267532.2	-1.8183	2.93939e-09
	ENSG00000162624.10	3.11318	0.00349225	ENSG00000241566.1	-1.81706	0.0317457
	ENSG00000124237.5	3.11246	0.0254931	ENSG00000249755.2	-1.81598	0.00282606
	ENSG00000161896.6	3.10977	0.00328652	ENSG00000163017.9	-1.81565	0.00438286
	ENSG00000160883.6	3.10949	3.35028e-09	ENSG00000198478.6	-1.81529	1.00494e-07
	ENSG00000179902.8	3.10876	0.000740037	ENSG00000203507.2	-1.81394	0.0205647
	ENSG00000213876.4	3.1073	0.000153811	ENSG00000270076.1	-1.81245	0.000392818
	ENSG00000164393.4	3.10661	0.00139817	ENSG00000272690.1	-1.81195	9.04557e-09
	ENSG00000176177.9	3.10428	0.000238186	ENSG00000130176.3	-1.81194	0.000376908
	ENSG00000226967.1	3.10394	0.00355034	ENSG00000131730.11	-1.81162	4.1137e-07
	ENSG00000156564.8	3.10217	6.80709e-05	ENSG00000196859.3	-1.80935	0.0121895
	ENSG00000106366.7	3.10118	1.79702e-11	ENSG00000237361.2	-1.80886	0.00178663
	ENSG00000229674.1	3.10115	0.00736566	ENSG00000134762.12	-1.80867	0.00446287
	ENSG00000233682.2	3.10113	0.000366223	ENSG00000255143.1	-1.80667	0.000435129
	ENSG00000170091.6	3.10098	0.00147182	ENSG00000165300.6	-1.80651	0.00195617
	ENSG00000218416.3	3.0992	3.96802e-06	ENSG00000269360.1	-1.80348	0.0137596
	ENSG00000260695.1	3.09381	0.00010632	ENSG00000134569.5	-1.80251	6.48894e-10
	ENSG00000008056.8	3.09328	6.28371e-05	ENSG00000254981.1	-1.80234	0.0243369
	ENSG00000239642.1	3.09297	2.59754e-05	ENSG00000165186.9	-1.80209	0.0107891
	ENSG00000228767.1	3.09019	0.0111932	ENSG00000213494.5	-1.80177	0.00104985
	ENSG00000152591.8	3.08827	0.00115373	ENSG00000259155.2	-1.80135	0.00515667
	ENSG00000254831.1	3.08708	0.0212121	ENSG00000245857.2	-1.7994	0.00799359
	ENSG00000131969.10	3.0869	0.00742552	ENSG00000272320.1	-1.79511	0.0013575
	ENSG00000157456.3	3.086	1.60428e-11	ENSG00000174527.5	-1.79369	0.00447026
	ENSG00000154198.10	3.08369	7.79201e-05	ENSG00000248540.2	-1.79317	0.00580577
	ENSG00000255400.1	3.08342	6.61852e-05	ENSG00000229167.1	-1.79254	0.0201803
	ENSG00000144837.4	3.0801	5.74503e-07	ENSG00000183873.11	-1.79249	0.000618097
	ENSG00000153012.7	3.07771	2.48199e-09	ENSG00000182600.5	-1.79244	6.44276e-06
	ENSG00000163064.6	3.07417	9.67899e-05	ENSG00000240602.3	-1.79187	0.0198148
	ENSG00000163060.6	3.07333	0.00134845	ENSG00000254445.1	-1.79159	4.50609e-06
	ENSG00000135094.6	3.07312	7.71184e-10	ENSG00000146411.5	-1.78891	1.87548e-05
	ENSG00000228021.3	3.07095	0.00525677	ENSG00000267765.1	-1.78836	2.07661e-06
	ENSG00000152049.5	3.07051	9.53991e-11	ENSG00000146006.7	-1.78368	0.000110616
	ENSG00000224920.1	3.06877	0.000548223	ENSG00000171724.2	-1.78029	0.0020668
	ENSG00000198734.6	3.06827	1.93026e-10	ENSG00000236975.1	-1.77772	0.00457195
	ENSG00000271216.1	3.06767	7.47552e-05	ENSG00000157368.6	-1.77715	4.92876e-05
	ENSG00000167889.8	3.06655	2.74394e-06	ENSG00000267078.1	-1.77705	0.000140932
	ENSG00000156970.8	3.06308	9.83564e-11	ENSG00000204794.6	-1.7754	0.00023265
	ENSG00000197616.7	3.06075	0.0103836	ENSG00000213366.8	-1.77347	1.52522e-06
	ENSG00000179813.2	3.05848	0.017475	ENSG00000272123.1	-1.76842	0.000917
	ENSG00000197870.8	3.05811	0.00248297	ENSG00000253552.3	-1.7649	9.59402e-08
	ENSG00000273266.1	3.05718	4.3361e-05	ENSG00000239257.1	-1.76476	0.00240223
	ENSG00000100344.6	3.05641	8.98974e-07	ENSG00000255054.3	-1.76405	0.0276964
	ENSG00000224403.1	3.05536	0.00172531	ENSG00000261996.1	-1.76348	0.000530077
	ENSG00000126787.8	3.05512	1.19938e-15	ENSG00000203301.2	-1.75757	0.000168927
	ENSG00000123388.4	3.05511	5.02184e-07	ENSG00000260549.1	-1.75622	0.000750259
	ENSG00000152977.5	3.05457	0.000511727	ENSG00000231508.1	-1.75522	0.00101276
	ENSG00000179455.6	3.05372	0.000353973	ENSG00000153551.9	-1.75454	1.87945e-07
	ENSG00000138778.7	3.0493	3.98587e-14	ENSG00000113594.5	-1.75447	1.57126e-06
	ENSG00000123610.3	3.04875	6.0172e-13	ENSG00000271880.1	-1.75379	3.11635e-06
	ENSG00000185008.13	3.04604	1.78092e-05	ENSG00000260599.1	-1.75304	0.00251651
	ENSG00000224557.3	3.04307	6.39441e-05	ENSG00000267412.1	-1.74686	8.50792e-05
	ENSG00000140534.9	3.04188	5.02706e-10	ENSG00000121005.4	-1.74581	0.000573241
	ENSG00000158477.6	3.04173	0.000171669	ENSG00000166265.7	-1.74533	3.0071e-09
	ENSG00000173391.4	3.0402	1.96847e-12	ENSG00000128242.8	-1.74517	0.00357356
	ENSG00000106688.7	3.04007	9.58341e-07	ENSG00000180660.6	-1.74498	0.000151627
	ENSG00000188501.7	3.03931	0.00101803	ENSG00000124780.9	-1.74444	0.000341799
	ENSG00000256514.1	3.03916	0.000407717	ENSG00000254319.1	-1.74301	0.0104491
	ENSG00000253661.1	3.03829	4.68584e-06	ENSG00000230937.5	-1.74003	0.000334837
	ENSG00000078098.9	3.0382	7.60693e-13	ENSG00000248464.1	-1.7393	0.0108473
	ENSG00000183145.4	3.03704	7.52615e-07	ENSG00000231063.1	-1.73816	0.00323817
	ENSG00000257017.4	3.0364	0.0027546	ENSG00000171246.5	-1.73753	0.00885517
	ENSG00000124731.8	3.03605	5.77588e-07	ENSG00000249669.3	-1.73535	4.92615e-06
	ENSG00000138675.12	3.03559	0.000678156	ENSG00000218730.1	-1.73285	5.24429e-05
	ENSG00000163009.4	3.03489	2.83083e-06	ENSG00000253864.1	-1.73148	0.000664569
	ENSG00000213145.5	3.03466	6.10707e-12	ENSG00000122591.7	-1.73018	2.64516e-08
	ENSG00000232004.1	3.03463	0.000669029	ENSG00000138685.8	-1.73012	0.00218186
	ENSG00000157613.6	3.03367	1.46932e-11	ENSG00000244405.3	-1.7293	2.72329e-10
	ENSG00000126353.3	3.03025	3.13254e-08	ENSG00000016402.8	-1.72243	3.82163e-05
	ENSG00000251179.1	3.02754	1.67318e-06	ENSG00000196936.3	-1.72199	0.0234046
	ENSG00000126262.4	3.02626	6.40863e-05	ENSG00000237621.3	-1.7213	8.24139e-06
	ENSG00000143340.6	3.0258	0.0101731	ENSG00000256164.1	-1.71963	0.00195827
	ENSG00000093009.5	3.01948	8.89826e-10	ENSG00000261390.1	-1.71812	0.000216976
	ENSG00000215784.4	3.01872	5.22642e-10	ENSG00000249958.1	-1.71787	0.0357347
	ENSG00000268686.1	3.01643	0.00026781	ENSG00000226774.1	-1.71714	0.0271868
	ENSG00000210082.2	3.01472	0.00275081	ENSG00000225724.1	-1.71598	0.0230324
	ENSG00000166527.3	3.01449	0.00308362	ENSG00000133134.7	-1.71552	6.28718e-08
	ENSG00000140379.7	3.01415	1.47911e-07	ENSG00000213935.3	-1.71539	0.000282065
	ENSG00000049192.10	3.01305	2.30654e-16	ENSG00000169247.7	-1.71271	2.16291e-05
	ENSG00000165078.7	3.01053	0.000472125	ENSG00000153446.11	-1.71247	0.00243681
	ENSG00000120251.14	3.00959	0.00281152	ENSG00000269989.1	-1.71213	0.00357267
	ENSG00000159450.8	3.00422	4.67299e-07	ENSG00000131435.8	-1.71066	2.73728e-08
	ENSG00000105048.12	2.99694	0.000154905	ENSG00000234928.1	-1.70928	0.00761208
	ENSG00000175946.8	2.99685	3.00894e-06	ENSG00000114547.5	-1.70838	0.0166568
	ENSG00000198178.6	2.99631	0.0122074	ENSG00000261857.2	-1.70737	0.00116205
	ENSG00000231064.1	2.99469	4.52971e-08	ENSG00000251218.1	-1.70692	0.015639
	ENSG00000105409.11	2.99077	1.63582e-06	ENSG00000246898.1	-1.70668	1.39244e-05
	ENSG00000235711.3	2.99063	0.036315	ENSG00000143127.8	-1.70391	8.18121e-10
	ENSG00000135127.7	2.98534	8.3331e-13	ENSG00000254793.1	-1.70387	0.000702547
	ENSG00000108242.8	2.98297	0.00115955	ENSG00000231816.1	-1.70272	0.00196939
	ENSG00000196747.3	2.98292	3.42416e-19	ENSG00000267659.1	-1.70249	0.00286043
	ENSG00000268870.1	2.9813	0.0454546	ENSG00000086696.6	-1.70066	0.0165502
	ENSG00000175175.4	2.98077	7.46282e-06	ENSG00000166394.10	-1.70024	4.72637e-07
	ENSG00000228044.2	2.98049	0.00668796	ENSG00000240710.1	-1.69793	0.000343902
	ENSG00000215165.3	2.9803	0.000415728	ENSG00000188517.10	-1.69769	4.12437e-06
	ENSG00000187775.12	2.97167	6.79538e-05	ENSG00000264176.1	-1.696	0.000180579
	ENSG00000215428.2	2.97044	0.000153658	ENSG00000170276.4	-1.69478	2.764e-06
	ENSG00000164283.8	2.96839	4.80295e-10	ENSG00000198547.4	-1.6935	0.000575297
	ENSG00000137571.6	2.96722	7.58542e-09	ENSG00000069702.6	-1.69267	9.8334e-05
	ENSG00000156486.7	2.96536	3.79649e-05	ENSG00000145936.4	-1.69149	1.04408e-05
	ENSG00000121570.8	2.96301	0.0185819	ENSG00000269936.2	-1.69046	3.73848e-05
	ENSG00000144481.12	2.96015	0.0027221	ENSG00000251331.2	-1.68939	0.0274256
	ENSG00000241354.2	2.95913	0.0020263	ENSG00000167614.9	-1.68932	0.0190954
	ENSG00000111799.16	2.95856	2.35286e-12	ENSG00000246090.2	-1.68848	1.78557e-10
	ENSG00000223652.2	2.95854	3.04911e-05	ENSG00000103044.6	-1.68812	0.000375637
	ENSG00000253301.1	2.95158	0.0110091	ENSG00000213560.4	-1.68787	0.0214071
	ENSG00000241280.1	2.95089	0.00312322	ENSG00000196972.6	-1.68703	9.70381e-06
	ENSG00000134690.6	2.95035	1.5592e-13	ENSG00000231170.1	-1.68666	0.00401369
	ENSG00000186529.10	2.94878	0.000210019	ENSG00000270441.1	-1.68574	7.16812e-05
	ENSG00000226321.3	2.94779	0.00420611	ENSG00000198250.8	-1.68529	0.0218049
	ENSG00000204099.7	2.94639	0.00124763	ENSG00000164303.6	-1.68481	0.00160477
	ENSG00000116329.6	2.94637	0.00844783	ENSG00000261656.1	-1.68452	7.73934e-06
	ENSG00000162891.6	2.94513	0.000923655	ENSG00000167754.8	-1.6845	0.0385954
	ENSG00000165566.11	2.9405	0.0046767	ENSG00000215237.5	-1.68382	0.0254222
	ENSG00000188848.11	2.9398	0.000181156	ENSG00000064300.4	-1.68287	0.000784928
	ENSG00000171051.4	2.93192	4.63229e-08	ENSG00000236411.1	-1.68232	0.000414361
	ENSG00000204442.2	2.93149	2.43285e-08	ENSG00000164904.11	-1.68169	1.05e-14
	ENSG00000259396.1	2.93109	0.000378611	ENSG00000243675.1	-1.68132	3.63216e-05
	ENSG00000188660.3	2.92977	0.00576211	ENSG00000163431.11	-1.6811	8.91737e-07
	ENSG00000167749.7	2.92938	3.55199e-05	ENSG00000124143.6	-1.68075	0.0162431
	ENSG00000109674.3	2.92667	2.33186e-09	ENSG00000155755.14	-1.67916	2.60564e-16
	ENSG00000272666.1	2.92388	8.69878e-05	ENSG00000237731.1	-1.67815	5.07092e-05
	ENSG00000105011.4	2.92089	4.41315e-23	ENSG00000005513.9	-1.67756	0.00715026
	ENSG00000170866.7	2.91832	0.0182538	ENSG00000273129.1	-1.67737	0.00108626
	ENSG00000167117.4	2.91761	0.0262411	ENSG00000239828.2	-1.67547	6.57919e-05
	ENSG00000260564.1	2.91624	0.0197634	ENSG00000163884.3	-1.67547	0.00074572
	ENSG00000068078.13	2.91616	4.90447e-08	ENSG00000042813.3	-1.67511	0.00149958
	ENSG00000214855.5	2.916	0.00663572	ENSG00000179930.5	-1.67479	0.000154893
	ENSG00000253193.4	2.91261	6.60376e-09	ENSG00000259757.1	-1.67478	0.00114763
	ENSG00000101916.11	2.91219	2.70849e-06	ENSG00000226261.1	-1.67255	0.0131733
	ENSG00000196748.5	2.90734	0.00171604	ENSG00000154134.10	-1.67017	6.46051e-07
	ENSG00000137804.8	2.90401	2.65426e-13	ENSG00000156475.14	-1.66838	2.376e-05
	ENSG00000197692.5	2.90395	0.000479314	ENSG00000151320.6	-1.66702	2.56114e-09
	ENSG00000117399.9	2.90249	5.2844e-13	ENSG00000179270.6	-1.66609	0.016789
	ENSG00000111665.7	2.90029	1.08568e-12	ENSG00000267333.1	-1.66565	0.0126138
	ENSG00000106689.6	2.89963	0.00101242	ENSG00000108947.4	-1.66561	3.95422e-06
	ENSG00000259450.1	2.89951	5.94415e-05	ENSG00000175832.8	-1.66349	0.000351115
	ENSG00000233539.2	2.89446	0.0411632	ENSG00000272582.1	-1.66313	2.88743e-05
	ENSG00000135451.8	2.89233	4.52956e-14	ENSG00000132002.3	-1.6595	0.00048883
	ENSG00000147883.9	2.88919	6.69694e-14	ENSG00000133135.9	-1.65881	0.000278086
	ENSG00000227036.2	2.88683	2.43488e-08	ENSG00000141404.11	-1.65851	2.55617e-05
	ENSG00000118160.9	2.88495	0.000169691	ENSG00000239794.2	-1.65647	0.00131182
	ENSG00000259447.1	2.8837	0.000459936	ENSG00000224017.1	-1.65621	0.000351944
	ENSG00000035499.8	2.88342	4.07064e-13	ENSG00000271155.1	-1.65552	0.000146262
	ENSG00000158859.9	2.88315	3.20932e-20	ENSG00000108602.13	-1.65439	0.0146979
	ENSG00000169679.10	2.88274	8.14354e-16	ENSG00000134115.8	-1.65242	0.00145463
	ENSG00000188822.6	2.88064	0.000223705	ENSG00000254602.1	-1.6504	5.92236e-07
	ENSG00000198569.5	2.87937	0.00813193	ENSG00000125931.6	-1.65002	0.0291053
	ENSG00000125900.8	2.87887	0.00120918	ENSG00000123243.10	-1.64896	0.00010222
	ENSG00000049247.9	2.87651	0.00174188	ENSG00000232599.1	-1.64847	0.00494933
	ENSG00000266972.1	2.87427	5.95673e-08	ENSG00000237781.2	-1.64838	0.00398545
	ENSG00000081138.9	2.87288	0.00209417	ENSG00000211652.2	-1.64773	0.0398669
	ENSG00000223247.1	2.87275	0.013046	ENSG00000182253.10	-1.64726	0.00923791
	ENSG00000266999.1	2.8708	9.98818e-08	ENSG00000259460.1	-1.64507	0.0231847
	ENSG00000183674.7	2.87057	0.041484	ENSG00000222019.3	-1.64248	2.63737e-05
	ENSG00000010282.10	2.86971	0.012797	ENSG00000204403.5	-1.64115	0.00064195
	ENSG00000101115.8	2.8684	4.87642e-13	ENSG00000151364.11	-1.64096	0.00261883
	ENSG00000146670.5	2.86609	2.17853e-13	ENSG00000151623.10	-1.64038	3.3244e-05
	ENSG00000160957.8	2.86477	2.23437e-09	ENSG00000188828.7	-1.63881	0.0207531
	ENSG00000253379.1	2.86414	0.0110941	ENSG00000230795.2	-1.63808	0.00538401
	ENSG00000170807.11	2.86189	0.035072	ENSG00000132639.8	-1.63789	3.98988e-05
	ENSG00000248710.1	2.8608	0.0128336	ENSG00000226026.1	-1.63785	3.65291e-06
	ENSG00000221887.4	2.86065	0.00244324	ENSG00000170561.8	-1.63781	3.80465e-05
	ENSG00000188916.4	2.85977	0.000496032	ENSG00000123843.8	-1.63775	0.00878163
	ENSG00000099822.2	2.85845	2.46417e-07	ENSG00000250451.1	-1.63685	0.00039768
	ENSG00000196374.5	2.85727	8.16988e-09	ENSG00000236714.1	-1.63595	0.00581998
	ENSG00000214269.3	2.8566	0.00149399	ENSG00000248698.1	-1.63566	0.00534245
	ENSG00000253417.1	2.85648	0.0192677	ENSG00000226769.1	-1.6353	4.38446e-06
	ENSG00000256870.2	2.84857	0.00316502	ENSG00000111291.4	-1.63403	0.018941
	ENSG00000161888.7	2.84794	3.07036e-16	ENSG00000178075.15	-1.6338	6.88108e-10
	ENSG00000240280.2	2.84709	0.000253855	ENSG00000233926.1	-1.63305	0.0244285
	ENSG00000256018.1	2.84525	7.38891e-08	ENSG00000260947.1	-1.63302	0.0148502
	ENSG00000143476.13	2.84509	3.63308e-15	ENSG00000204622.6	-1.63283	0.00155475
	ENSG00000219986.2	2.84167	0.00165999	ENSG00000254670.1	-1.63267	0.00360396
	ENSG00000110975.4	2.84045	0.00774953	ENSG00000171587.10	-1.63246	0.0168903
	ENSG00000182481.4	2.83847	3.14266e-12	ENSG00000270689.1	-1.63222	0.000148295
	ENSG00000099812.6	2.83767	1.82123e-08	ENSG00000245688.1	-1.63182	0.000607532
	ENSG00000233532.1	2.83299	0.00940581	ENSG00000262202.3	-1.63106	0.000297929
	ENSG00000129038.11	2.83267	5.91686e-17	ENSG00000258471.1	-1.63088	0.00164888
	ENSG00000079393.16	2.83222	0.0476231	ENSG00000228063.1	-1.62845	7.12678e-05
	ENSG00000233844.1	2.83055	0.0142941	ENSG00000227544.4	-1.62724	0.026912
	ENSG00000049319.2	2.83013	8.36407e-05	ENSG00000183807.6	-1.62637	2.98558e-06
	ENSG00000112539.10	2.82783	0.00413127	ENSG00000180422.3	-1.62611	0.0219462
	ENSG00000138109.9	2.82693	0.0223442	ENSG00000139289.9	-1.6244	4.05443e-07
	ENSG00000130635.11	2.8261	3.18772e-15	ENSG00000257482.3	-1.62291	0.0089364
	ENSG00000268964.1	2.82344	0.0416389	ENSG00000267365.1	-1.62277	0.0014363
	ENSG00000260861.2	2.82309	0.0146575	ENSG00000268649.2	-1.62081	0.00540467
	ENSG00000088386.11	2.82257	0.000560563	ENSG00000160396.8	-1.62004	0.0012845
	ENSG00000261538.1	2.82248	0.00561943	ENSG00000227959.1	-1.619	0.00142472
	ENSG00000234703.1	2.82146	0.0143277	ENSG00000226676.1	-1.61672	0.0364693
	ENSG00000267649.1	2.81648	8.76381e-05	ENSG00000223012.1	-1.616	0.00277715
	ENSG00000117122.9	2.81458	6.18141e-14	ENSG00000069188.12	-1.61459	0.000124726
	ENSG00000105989.4	2.81253	5.69412e-07	ENSG00000271259.1	-1.6142	6.7635e-06
	ENSG00000148677.6	2.81231	0.00725648	ENSG00000225472.1	-1.61394	0.00605184
	ENSG00000075218.14	2.80981	4.59586e-12	ENSG00000214652.4	-1.61378	5.97245e-05
	ENSG00000230062.4	2.80914	0.0335571	ENSG00000139874.5	-1.61337	0.00496196
	ENSG00000255624.1	2.80839	8.3087e-08	ENSG00000260025.1	-1.61079	0.000152559
	ENSG00000257512.1	2.80751	0.000170599	ENSG00000137070.13	-1.60946	2.46429e-07
	ENSG00000127564.12	2.80598	6.88464e-13	ENSG00000196355.2	-1.6082	1.47757e-05
	ENSG00000158402.14	2.80557	1.47776e-12	ENSG00000186766.7	-1.60805	0.0433442
	ENSG00000176092.9	2.80556	3.58297e-07	ENSG00000254855.1	-1.60783	0.000851511
	ENSG00000172724.7	2.80502	0.000466761	ENSG00000204055.4	-1.6072	0.00021215
	ENSG00000094804.5	2.8035	1.581e-11	ENSG00000053747.11	-1.60663	0.000143052
	ENSG00000169903.6	2.80088	0.0226004	ENSG00000244968.2	-1.6066	6.65127e-07
	ENSG00000185245.6	2.79987	0.00561885	ENSG00000272279.1	-1.60564	0.000845433
	ENSG00000124343.8	2.79934	8.83516e-10	ENSG00000235033.3	-1.60416	0.000217434
	ENSG00000228742.5	2.79758	0.0214136	ENSG00000271410.1	-1.60358	0.0150748
	ENSG00000231233.1	2.79664	0.000241947	ENSG00000261395.3	-1.60082	0.0232259
	ENSG00000166897.10	2.79561	0.000249796	ENSG00000146521.5	-1.60081	0.000253936
	ENSG00000214814.2	2.79441	7.63588e-05	ENSG00000213058.3	-1.6005	0.00450083
	ENSG00000157087.12	2.79347	0.000358366	ENSG00000173267.9	-1.60005	0.00198925
	ENSG00000138944.7	2.79213	2.30209e-09	ENSG00000260411.2	-1.59944	0.0181184
	ENSG00000038945.10	2.79065	1.88341e-15	ENSG00000254109.1	-1.59891	8.27097e-07
	ENSG00000203985.6	2.78718	0.00184756	ENSG00000267748.2	-1.59827	0.0480424
	ENSG00000204140.8	2.78562	4.4894e-05	ENSG00000146938.10	-1.5955	0.000308684
	ENSG00000187492.4	2.78088	0.00662829	ENSG00000273437.1	-1.59452	6.12593e-10
	ENSG00000100526.15	2.77992	2.39586e-14	ENSG00000249004.1	-1.59396	0.0445247
	ENSG00000171320.10	2.77888	3.94201e-13	ENSG00000268948.1	-1.59369	0.0325231
	ENSG00000133110.10	2.77502	5.14167e-09	ENSG00000086205.12	-1.59361	0.000308558
	ENSG00000137812.15	2.77494	2.84751e-14	ENSG00000255642.1	-1.59343	0.000278047
	ENSG00000244482.5	2.77299	1.17985e-11	ENSG00000112902.7	-1.59324	2.50721e-06
	ENSG00000234380.1	2.77213	7.65758e-07	ENSG00000109906.9	-1.59298	0.00174138
	ENSG00000145423.4	2.77129	9.40986e-11	ENSG00000223718.2	-1.59222	0.0283284
	ENSG00000242156.1	2.76993	0.000162732	ENSG00000225243.1	-1.59199	0.016527
	ENSG00000139329.4	2.76927	2.70193e-07	ENSG00000140538.12	-1.59196	0.00432943
	ENSG00000145063.10	2.76898	0.00253014	ENSG00000231345.3	-1.59132	0.000886262
	ENSG00000272321.1	2.76895	0.0109695	ENSG00000170927.10	-1.59088	0.00966529
	ENSG00000121742.11	2.76612	0.0129177	ENSG00000226386.1	-1.59046	0.0148312
	ENSG00000005073.5	2.7656	2.95995e-05	ENSG00000153246.7	-1.5894	1.77103e-07
	ENSG00000176354.2	2.76339	0.0476936	ENSG00000269113.3	-1.5889	0.000261317
	ENSG00000224209.2	2.76333	0.00258308	ENSG00000173258.8	-1.58854	7.16201e-08
	ENSG00000213085.5	2.76276	4.10318e-08	ENSG00000188384.3	-1.58843	0.000397811
	ENSG00000144130.7	2.76231	0.000773564	ENSG00000145002.8	-1.58741	0.00396592
	ENSG00000203585.3	2.76218	4.62214e-06	ENSG00000267206.1	-1.58559	0.0206017
	ENSG00000240405.1	2.76197	0.00967039	ENSG00000188086.8	-1.58449	0.000872595
	ENSG00000213559.4	2.76158	0.0340705	ENSG00000253368.3	-1.58382	7.97229e-06
	ENSG00000115718.13	2.75937	1.83132e-05	ENSG00000213171.2	-1.58298	6.55319e-05
	ENSG00000213578.4	2.75919	0.00292081	ENSG00000184995.6	-1.58295	0.00654536
	ENSG00000176887.5	2.75594	8.4124e-05	ENSG00000197506.6	-1.57911	0.0191177
	ENSG00000134824.9	2.75404	6.84524e-09	ENSG00000272508.1	-1.57873	0.00859029
	ENSG00000163888.3	2.75323	0.000312516	ENSG00000261003.1	-1.57785	0.00340093
	ENSG00000109805.5	2.75285	9.88743e-12	ENSG00000233429.5	-1.57601	3.19797e-06
	ENSG00000197721.12	2.75283	0.000235764	ENSG00000187950.4	-1.576	0.00207586
	ENSG00000137807.9	2.75236	3.62125e-13	ENSG00000187185.3	-1.57564	0.0024378
	ENSG00000240350.1	2.75221	0.000130393	ENSG00000204150.7	-1.57516	0.0078217
	ENSG00000170558.4	2.75159	3.79599e-06	ENSG00000165379.9	-1.57294	0.00091593
	ENSG00000080986.8	2.75092	3.57848e-11	ENSG00000231561.2	-1.5724	0.0220659
	ENSG00000197472.10	2.74699	6.34916e-11	ENSG00000256928.1	-1.57224	0.0017424
	ENSG00000187510.3	2.74629	0.000828275	ENSG00000268108.1	-1.57145	0.0150944
	ENSG00000256316.1	2.74582	2.34634e-10	ENSG00000149527.13	-1.57135	0.000123189
	ENSG00000271090.1	2.74547	0.0183572	ENSG00000259774.1	-1.57069	0.00121053
	ENSG00000129195.11	2.74488	5.7014e-08	ENSG00000234043.3	-1.57033	3.04899e-05
	ENSG00000224367.2	2.74381	0.000305856	ENSG00000142677.3	-1.5683	0.000550739
	ENSG00000143512.8	2.74211	5.49816e-06	ENSG00000270792.1	-1.56808	0.0027369
	ENSG00000262094.1	2.73986	0.000674945	ENSG00000167311.9	-1.56749	0.00433429
	ENSG00000106327.8	2.73793	8.39131e-07	ENSG00000002587.5	-1.56709	3.57847e-06
	ENSG00000136928.4	2.73756	0.00301012	ENSG00000225330.1	-1.56594	0.0323775
	ENSG00000130700.6	2.73709	0.0289316	ENSG00000151948.7	-1.56549	0.000594146
	ENSG00000095917.9	2.73481	0.00169108	ENSG00000264954.1	-1.56522	0.0217583
	ENSG00000187140.4	2.73359	0.048961	ENSG00000254369.2	-1.56348	0.0104387
	ENSG00000189057.6	2.73226	1.06332e-10	ENSG00000232316.1	-1.56267	0.0122221
	ENSG00000168078.5	2.73195	4.27381e-10	ENSG00000183844.12	-1.56216	0.019241
	ENSG00000186871.5	2.73166	7.67905e-13	ENSG00000233207.1	-1.56198	0.00302353
	ENSG00000105613.5	2.73127	0.000248022	ENSG00000258789.1	-1.56124	0.00359605
	ENSG00000166407.9	2.73095	0.0272382	ENSG00000272143.1	-1.56046	2.55805e-06
	ENSG00000104951.11	2.7306	6.76156e-09	ENSG00000228307.1	-1.55763	0.0425126
	ENSG00000173838.7	2.72893	0.00021355	ENSG00000236641.1	-1.55727	0.00241083
	ENSG00000126778.7	2.72842	1.81365e-07	ENSG00000109832.8	-1.55678	0.0309306
	ENSG00000204577.7	2.72657	4.68252e-06	ENSG00000019102.7	-1.55658	0.00732706
	ENSG00000223486.1	2.72608	0.00174123	ENSG00000243167.1	-1.55393	0.0201202
	ENSG00000235978.2	2.72553	0.00028213	ENSG00000241261.1	-1.55353	0.0101165
	ENSG00000229492.1	2.72416	0.00291257	ENSG00000160111.8	-1.55311	0.00281292
	ENSG00000142623.8	2.7228	0.00958045	ENSG00000255090.1	-1.55292	0.000252386
	ENSG00000164796.13	2.72265	0.00314697	ENSG00000171357.5	-1.55289	1.42786e-06
	ENSG00000159625.10	2.72228	0.000787877	ENSG00000230747.1	-1.55228	0.000358217
	ENSG00000133216.12	2.72082	1.16708e-12	ENSG00000010319.2	-1.55181	3.88398e-05
	ENSG00000225106.1	2.71684	0.0224266	ENSG00000249258.2	-1.55163	6.85294e-06
	ENSG00000175084.7	2.71439	0.00615062	ENSG00000137960.5	-1.55065	9.53871e-05
	ENSG00000217539.2	2.71374	0.0080193	ENSG00000120162.9	-1.55041	8.91524e-07
	ENSG00000259379.1	2.71355	0.0168096	ENSG00000151914.13	-1.54966	3.54552e-07
	ENSG00000117983.13	2.71304	0.0001936	ENSG00000272361.1	-1.54956	1.97171e-05
	ENSG00000175262.10	2.71258	4.79473e-05	ENSG00000261997.1	-1.54912	1.5056e-06
	ENSG00000065325.8	2.71242	0.00318654	ENSG00000258636.1	-1.54874	0.0110232
	ENSG00000235571.1	2.71233	0.0163674	ENSG00000170919.11	-1.5473	5.58519e-08
	ENSG00000134321.7	2.71174	1.96442e-11	ENSG00000158966.9	-1.54629	2.80896e-07
	ENSG00000057593.9	2.71131	5.95919e-05	ENSG00000259380.1	-1.54624	0.0486588
	ENSG00000188404.4	2.71105	2.52754e-08	ENSG00000131409.8	-1.54596	0.0100329
	ENSG00000223485.1	2.70727	0.00213335	ENSG00000139946.5	-1.54551	2.02869e-07
	ENSG00000165309.9	2.70634	5.55335e-05	ENSG00000166960.12	-1.54545	0.00325464
	ENSG00000144452.10	2.70322	1.17479e-05	ENSG00000154265.11	-1.54513	4.58022e-08
	ENSG00000273301.1	2.70037	0.0018141	ENSG00000128709.10	-1.5436	3.35303e-05
	ENSG00000105173.9	2.69664	3.55279e-10	ENSG00000182732.12	-1.54285	0.00425842
	ENSG00000137261.9	2.69658	3.69008e-06	ENSG00000220744.1	-1.54264	2.03228e-06
	ENSG00000101198.10	2.69455	0.0290021	ENSG00000111186.8	-1.5423	9.62113e-06
	ENSG00000233273.1	2.69391	0.000947916	ENSG00000078399.11	-1.54199	0.000178725
	ENSG00000196550.6	2.6895	3.16891e-13	ENSG00000242908.2	-1.54136	0.03062
	ENSG00000125726.6	2.68665	0.00343898	ENSG00000255104.3	-1.54051	0.00326888
	ENSG00000249026.2	2.68616	0.00857614	ENSG00000272431.1	-1.53991	0.00492646
	ENSG00000230333.2	2.68364	4.55673e-07	ENSG00000205078.5	-1.53966	0.000153324
	ENSG00000259345.1	2.68038	0.000493285	ENSG00000188626.5	-1.53954	0.000742035
	ENSG00000178395.5	2.68037	0.0288797	ENSG00000137672.8	-1.53877	4.14895e-07
	ENSG00000254248.1	2.67883	0.0389582	ENSG00000153993.9	-1.53812	0.000481537
	ENSG00000152910.14	2.67779	0.031438	ENSG00000225111.1	-1.53724	0.000771763
	ENSG00000205592.9	2.6731	2.2867e-05	ENSG00000211895.3	-1.53716	0.016684
	ENSG00000211973.2	2.67279	0.00147865	ENSG00000261819.1	-1.53612	0.000205833
	ENSG00000100362.8	2.67222	0.00472276	ENSG00000186462.7	-1.53598	0.00244856
	ENSG00000163623.5	2.67092	0.000291085	ENSG00000094755.12	-1.53433	0.0435938
	ENSG00000154096.9	2.67042	1.50276e-15	ENSG00000272159.1	-1.53312	0.000623339
	ENSG00000246528.3	2.67038	0.0127996	ENSG00000263551.1	-1.5327	0.0393937
	ENSG00000259006.1	2.66978	0.00210825	ENSG00000149596.6	-1.5309	0.000300382
	ENSG00000129226.9	2.66856	2.57832e-11	ENSG00000224621.1	-1.52981	0.0053498
	ENSG00000196890.3	2.66615	2.01015e-08	ENSG00000197882.2	-1.52734	0.0167924
	ENSG00000215221.2	2.66591	5.01707e-05	ENSG00000021826.10	-1.52725	0.000626019
	ENSG00000233588.1	2.66472	0.00400764	ENSG00000165478.6	-1.52694	0.0266402
	ENSG00000161270.15	2.66299	0.00120442	ENSG00000151136.10	-1.52683	9.54678e-06
	ENSG00000158714.6	2.66238	1.955e-08	ENSG00000229007.1	-1.5264	9.72527e-07
	ENSG00000156427.7	2.66229	2.92116e-06	ENSG00000141622.9	-1.52636	3.83905e-05
	ENSG00000173894.6	2.66106	2.78115e-07	ENSG00000187642.5	-1.52443	0.00148348
	ENSG00000266127.1	2.65976	9.67329e-11	ENSG00000225889.3	-1.52288	0.000264373
	ENSG00000109705.7	2.65933	0.000294789	ENSG00000223935.1	-1.51839	0.000155394
	ENSG00000154839.5	2.65871	5.60968e-11	ENSG00000213305.3	-1.51822	0.000329484
	ENSG00000198570.5	2.65805	0.0190304	ENSG00000235012.1	-1.51757	0.00118393
	ENSG00000233521.1	2.65556	0.00132582	ENSG00000165972.8	-1.51714	0.00404608
	ENSG00000182611.3	2.65386	2.46623e-08	ENSG00000271369.1	-1.51678	0.0295216
	ENSG00000242324.1	2.65185	0.0194562	ENSG00000158301.14	-1.51524	7.29941e-09
	ENSG00000101412.9	2.65008	4.87121e-10	ENSG00000270578.1	-1.51522	0.00217477
	ENSG00000090104.7	2.64956	5.17446e-07	ENSG00000204528.3	-1.51503	0.0109546
	ENSG00000029993.10	2.64886	3.63855e-13	ENSG00000111249.9	-1.51483	0.0358262
	ENSG00000253686.1	2.64827	0.000819533	ENSG00000213711.3	-1.51423	0.00028164
	ENSG00000153132.8	2.64759	6.3532e-08	ENSG00000152580.8	-1.5138	0.00478218
	ENSG00000198901.9	2.64706	2.96178e-11	ENSG00000180525.9	-1.51338	0.0347323
	ENSG00000224186.4	2.64404	1.60359e-09	ENSG00000166833.15	-1.51289	0.00011844
	ENSG00000124693.2	2.64206	1.81047e-10	ENSG00000272137.1	-1.5128	4.3432e-05
	ENSG00000258679.1	2.63739	0.00666468	ENSG00000234936.1	-1.51273	0.0033686
	ENSG00000107954.6	2.63612	4.21274e-05	ENSG00000145335.11	-1.51266	6.52084e-05
	ENSG00000197859.5	2.63593	2.47804e-10	ENSG00000139737.17	-1.51243	0.00039341
	ENSG00000183160.8	2.63558	9.66623e-09	ENSG00000183421.7	-1.51114	1.05165e-07
	ENSG00000267736.1	2.63539	0.00179631	ENSG00000204789.3	-1.51109	8.33833e-06
	ENSG00000215771.2	2.63352	0.00521511	ENSG00000272511.1	-1.50903	0.000186829
	ENSG00000263680.2	2.63207	0.00808243	ENSG00000134201.6	-1.50886	0.00660776
	ENSG00000226598.1	2.6318	0.0213525	ENSG00000232573.1	-1.50879	3.69669e-08
	ENSG00000116690.7	2.63092	0.000376625	ENSG00000140545.10	-1.5086	7.82674e-05
	ENSG00000261787.1	2.63052	0.0178386	ENSG00000129244.4	-1.50856	1.94329e-05
	ENSG00000222038.3	2.63013	0.00781914	ENSG00000222040.3	-1.50813	0.00119284
	ENSG00000179603.13	2.62983	1.61428e-06	ENSG00000152092.11	-1.50789	0.0212363
	ENSG00000174963.13	2.62457	0.0016726	ENSG00000242971.2	-1.507	0.00904305
	ENSG00000111247.10	2.62384	7.4083e-12	ENSG00000185614.4	-1.50579	1.12407e-06
	ENSG00000248596.2	2.62096	0.000898907	ENSG00000254839.1	-1.50556	0.000887927
	ENSG00000264714.1	2.61664	0.000596062	ENSG00000180815.10	-1.50524	0.00375382
	ENSG00000253746.1	2.61542	0.000953456	ENSG00000233725.3	-1.50462	0.00853062
	ENSG00000239265.1	2.613	0.00687457	ENSG00000171747.4	-1.50307	0.000122744
	ENSG00000164045.7	2.61071	2.0337e-09	ENSG00000273188.1	-1.50293	0.00319372
	ENSG00000121152.5	2.60936	1.18953e-11	ENSG00000267539.1	-1.5027	0.00249571
	ENSG00000196532.4	2.60665	4.47007e-09	ENSG00000008311.10	-1.50256	3.39057e-08
	ENSG00000137573.9	2.60547	2.16848e-12	ENSG00000188051.6	-1.50112	0.0106422
	ENSG00000256037.1	2.60474	0.00136564	ENSG00000225203.2	-1.50027	0.00159401
	ENSG00000087128.5	2.60375	0.00997082	ENSG00000161249.16	-1.49941	1.1421e-07
	ENSG00000205176.2	2.60303	0.0103845	ENSG00000203652.3	-1.49927	7.80709e-06
	ENSG00000104725.9	2.59809	0.00223542	ENSG00000182916.7	-1.49924	0.000288705
	ENSG00000240253.1	2.59756	0.00150379	ENSG00000205318.3	-1.49906	0.0219491
	ENSG00000107593.15	2.59686	0.000265247	ENSG00000188037.6	-1.4987	0.00381009
	ENSG00000162779.16	2.59675	1.17285e-05	ENSG00000106113.14	-1.49714	0.0324372
	ENSG00000067842.13	2.59598	0.00542078	ENSG00000179799.7	-1.497	0.0331892
	ENSG00000261239.2	2.59522	0.00758882	ENSG00000231121.2	-1.49699	4.09898e-05
	ENSG00000186049.4	2.59413	0.0236499	ENSG00000163638.9	-1.49639	3.69246e-06
	ENSG00000050730.11	2.59401	7.24331e-05	ENSG00000258317.1	-1.49597	0.00254493
	ENSG00000224763.1	2.59248	0.00102973	ENSG00000205456.7	-1.49538	0.00779933
	ENSG00000230832.3	2.58622	0.00129619	ENSG00000006468.9	-1.49461	1.06508e-06
	ENSG00000177575.8	2.5862	4.63156e-09	ENSG00000164849.7	-1.49457	8.12078e-06
	ENSG00000196350.7	2.58579	0.00673878	ENSG00000248734.2	-1.49388	7.64502e-07
	ENSG00000029534.15	2.58282	1.49559e-06	ENSG00000265263.1	-1.49342	0.000109211
	ENSG00000178752.11	2.58277	0.000775915	ENSG00000226007.2	-1.49046	8.78588e-05
	ENSG00000203306.3	2.58277	1.30348e-06	ENSG00000272100.1	-1.49017	0.00480311
	ENSG00000140297.8	2.58207	0.00419566	ENSG00000204022.5	-1.48953	0.000210962
	ENSG00000011422.7	2.58038	2.51311e-11	ENSG00000066382.12	-1.48894	0.00288381
	ENSG00000253477.1	2.57912	0.0276665	ENSG00000254396.1	-1.48878	0.0121941
	ENSG00000182040.4	2.57733	0.0106714	ENSG00000174514.8	-1.48862	0.000636054
	ENSG00000228151.1	2.5768	0.00861589	ENSG00000137033.7	-1.48727	0.0117668
	ENSG00000167332.7	2.57653	0.000321778	ENSG00000227534.1	-1.48615	0.0402373
	ENSG00000184357.3	2.57494	1.60314e-11	ENSG00000179094.9	-1.48595	4.78519e-06
	ENSG00000085999.7	2.57486	1.03274e-09	ENSG00000260509.2	-1.48571	0.0202086
	ENSG00000164778.4	2.57423	0.00874558	ENSG00000177103.9	-1.48556	0.00120064
	ENSG00000260777.1	2.57422	0.016726	ENSG00000075035.5	-1.48411	0.00686758
	ENSG00000225768.1	2.57172	0.00415909	ENSG00000197245.4	-1.48208	0.00202802
	ENSG00000138083.3	2.56902	0.00803838	ENSG00000238290.1	-1.48166	0.0125205
	ENSG00000223764.2	2.56888	0.000285219	ENSG00000231160.5	-1.48002	1.63617e-06
	ENSG00000204044.5	2.56788	0.00710737	ENSG00000253771.1	-1.47844	0.000566064
	ENSG00000115592.7	2.56785	0.0177024	ENSG00000197083.7	-1.47779	8.05137e-05
	ENSG00000183098.6	2.56774	2.72664e-07	ENSG00000158806.9	-1.476	0.0101284
	ENSG00000183734.4	2.56743	2.40638e-05	ENSG00000168477.13	-1.47452	0.00306456
	ENSG00000259796.1	2.56664	0.0252757	ENSG00000253853.1	-1.47349	0.0140093
	ENSG00000185303.11	2.56575	0.00152539	ENSG00000213509.4	-1.47349	0.00047593
	ENSG00000224549.1	2.56266	0.00847882	ENSG00000196565.8	-1.47348	0.00707985
	ENSG00000143369.10	2.56187	6.27323e-12	ENSG00000148541.8	-1.47248	6.83918e-08
	ENSG00000198963.6	2.56139	5.85318e-06	ENSG00000270169.1	-1.47233	0.00608255
	ENSG00000250041.2	2.55947	0.0122623	ENSG00000236772.1	-1.47215	0.00222176
	ENSG00000253658.1	2.55904	0.0286121	ENSG00000272864.1	-1.47169	0.00443839
	ENSG00000258583.1	2.55893	0.0485332	ENSG00000112182.10	-1.47052	9.26321e-09
	ENSG00000259518.1	2.5574	0.0380307	ENSG00000154721.10	-1.46951	5.95651e-05
	ENSG00000250548.2	2.55736	0.000267183	ENSG00000259286.3	-1.4693	8.18354e-05
	ENSG00000154451.10	2.55615	7.58966e-07	ENSG00000226348.1	-1.46905	0.00197853
	ENSG00000013810.14	2.55438	9.70176e-11	ENSG00000154263.13	-1.46893	0.00421581
	ENSG00000170689.8	2.55421	0.00127963	ENSG00000245552.2	-1.46875	4.94393e-07
	ENSG00000198759.7	2.55065	0.000116003	ENSG00000230303.1	-1.46818	0.00669765
	ENSG00000051180.12	2.54951	1.9874e-13	ENSG00000261970.1	-1.46717	1.2497e-05
	ENSG00000228682.2	2.54947	0.00430201	ENSG00000111405.4	-1.46691	0.00636327
	ENSG00000218549.1	2.54727	0.0291398	ENSG00000182508.9	-1.46585	0.0189494
	ENSG00000143355.11	2.546	0.0281046	ENSG00000223733.1	-1.46347	0.0431376
	ENSG00000160856.16	2.54561	2.97061e-05	ENSG00000157765.7	-1.46278	0.0396819
	ENSG00000175746.4	2.54531	0.0169684	ENSG00000253520.1	-1.46275	0.00974013
	ENSG00000168461.8	2.54469	1.02455e-13	ENSG00000240654.2	-1.46191	0.00210342
	ENSG00000100473.11	2.54412	3.48957e-07	ENSG00000199363.1	-1.46138	0.00512659
	ENSG00000215196.4	2.54372	0.00434727	ENSG00000187922.9	-1.46115	0.0254644
	ENSG00000249518.1	2.54265	0.00852544	ENSG00000240677.1	-1.46051	7.38751e-05
	ENSG00000198019.8	2.54139	4.32006e-09	ENSG00000004799.7	-1.46009	0.000624276
	ENSG00000162670.8	2.54021	0.0306097	ENSG00000225698.2	-1.45903	0.0309481
	ENSG00000106624.4	2.53844	1.41206e-13	ENSG00000213078.3	-1.45804	0.00997076
	ENSG00000165480.11	2.53751	8.03109e-10	ENSG00000242182.2	-1.45556	0.0033267
	ENSG00000167771.5	2.53671	1.32106e-05	ENSG00000253701.1	-1.45234	0.0495901
	ENSG00000142405.17	2.53641	6.91355e-07	ENSG00000267868.1	-1.45058	8.57599e-06
	ENSG00000068489.8	2.53577	1.05586e-08	ENSG00000119900.7	-1.4499	3.40841e-08
	ENSG00000170312.11	2.53437	7.4314e-13	ENSG00000137463.4	-1.44682	0.00875286
	ENSG00000178772.6	2.53377	0.00507105	ENSG00000229657.2	-1.44631	0.00151259
	ENSG00000180785.8	2.53325	7.05178e-09	ENSG00000146038.7	-1.44624	0.0172553
	ENSG00000111537.4	2.53183	0.00643975	ENSG00000205595.3	-1.446	0.0332305
	ENSG00000184661.9	2.53115	2.19364e-09	ENSG00000271133.1	-1.44535	0.00104825
	ENSG00000187456.9	2.52977	4.0174e-08	ENSG00000101311.11	-1.44506	0.0128974
	ENSG00000235721.1	2.52953	0.00029067	ENSG00000273175.1	-1.44376	0.00772753
	ENSG00000225156.2	2.52888	0.0302149	ENSG00000248206.1	-1.44348	0.00190058
	ENSG00000111218.7	2.52816	0.00500975	ENSG00000114270.11	-1.44313	1.20293e-05
	ENSG00000206579.7	2.52648	0.00774185	ENSG00000213390.6	-1.44278	2.47583e-09
	ENSG00000260908.1	2.52498	0.0138385	ENSG00000233775.1	-1.44248	0.0101767
	ENSG00000147889.12	2.52493	3.48007e-07	ENSG00000232716.2	-1.44231	0.0442189
	ENSG00000203747.5	2.523	1.47544e-09	ENSG00000258066.1	-1.44202	0.00076737
	ENSG00000176788.7	2.52266	9.12709e-14	ENSG00000259920.1	-1.44196	0.00348443
	ENSG00000181215.8	2.52042	0.000554044	ENSG00000006042.7	-1.44185	1.67671e-06
	ENSG00000189139.5	2.51985	0.0166565	ENSG00000159176.9	-1.44175	1.11719e-05
	ENSG00000169385.2	2.51947	0.00343182	ENSG00000163749.13	-1.4417	0.00477463
	ENSG00000229057.1	2.51905	0.0195617	ENSG00000119943.6	-1.44151	1.52823e-07
	ENSG00000121270.11	2.51904	0.00061024	ENSG00000183778.13	-1.44111	0.0150057
	ENSG00000230552.1	2.51773	0.000674301	ENSG00000154065.12	-1.44057	0.000140798
	ENSG00000013588.5	2.51744	8.88e-09	ENSG00000229901.1	-1.43969	0.037901
	ENSG00000123364.3	2.51616	7.4694e-08	ENSG00000072163.14	-1.43959	9.11766e-06
	ENSG00000124507.6	2.51614	2.76882e-08	ENSG00000166405.10	-1.43958	0.00385028
	ENSG00000252699.1	2.51605	0.000316196	ENSG00000240219.1	-1.43953	0.000211172
	ENSG00000121211.3	2.51293	6.9023e-07	ENSG00000139597.12	-1.43939	6.75276e-09
	ENSG00000233224.1	2.51218	3.99833e-14	ENSG00000164946.15	-1.43852	0.00365089
	ENSG00000156509.9	2.51198	6.94319e-09	ENSG00000250001.1	-1.43799	0.000423684
	ENSG00000121594.7	2.51189	1.65075e-10	ENSG00000235513.1	-1.43789	6.38093e-06
	ENSG00000189001.6	2.51141	0.00780132	ENSG00000178809.7	-1.43751	1.71575e-06
	ENSG00000251537.4	2.51132	5.79896e-05	ENSG00000273203.1	-1.43745	0.00195706
	ENSG00000273445.1	2.50866	7.57789e-06	ENSG00000234948.1	-1.43716	0.0162515
	ENSG00000249917.2	2.50795	2.55163e-06	ENSG00000198576.2	-1.43564	0.0239838
	ENSG00000244593.1	2.50721	0.0100258	ENSG00000250551.1	-1.43465	0.000319659
	ENSG00000113140.6	2.50696	3.03629e-13	ENSG00000236066.1	-1.43388	0.0154636
	ENSG00000152766.5	2.5065	1.3644e-08	ENSG00000242810.1	-1.43356	0.0479497
	ENSG00000171873.6	2.50558	0.00909412	ENSG00000111432.4	-1.43328	0.00852642
	ENSG00000177614.5	2.50201	2.24638e-05	ENSG00000177606.5	-1.43327	0.000441896
	ENSG00000261624.1	2.50136	0.00621088	ENSG00000150995.13	-1.43305	5.69711e-09
	ENSG00000180616.4	2.50121	0.000204768	ENSG00000167191.7	-1.43293	1.63967e-06
	ENSG00000153707.11	2.50121	2.12896e-12	ENSG00000135046.9	-1.4321	0.000199632
	ENSG00000163464.7	2.50101	0.0416926	ENSG00000253190.2	-1.43158	0.00610803
	ENSG00000198785.4	2.49721	0.000786175	ENSG00000249494.1	-1.43139	0.00811522
	ENSG00000105509.6	2.4961	0.00952535	ENSG00000077092.14	-1.43108	2.68064e-06
	ENSG00000267952.1	2.49518	0.0131315	ENSG00000241935.4	-1.43091	0.0374962
	ENSG00000223949.2	2.49445	0.0177626	ENSG00000263698.1	-1.4302	0.03599
	ENSG00000065833.7	2.49374	6.76732e-10	ENSG00000186994.7	-1.42709	0.000143188
	ENSG00000235117.2	2.49322	0.000128806	ENSG00000223774.1	-1.42548	0.0117094
	ENSG00000155761.9	2.49291	2.68047e-06	ENSG00000242052.1	-1.42502	0.00285031
	ENSG00000162975.3	2.49213	0.00158835	ENSG00000204851.5	-1.42417	0.000116767
	ENSG00000225206.4	2.49056	0.0219602	ENSG00000206549.8	-1.4236	0.00986978
	ENSG00000054356.9	2.48991	0.00312304	ENSG00000137699.12	-1.42344	0.0273256
	ENSG00000216490.3	2.48976	3.38778e-10	ENSG00000254748.1	-1.42269	0.0306179
	ENSG00000007968.6	2.48944	7.96946e-11	ENSG00000237438.2	-1.42217	0.000503961
	ENSG00000163808.12	2.48795	1.55109e-10	ENSG00000235070.3	-1.42152	0.018504
	ENSG00000256663.1	2.48731	1.36793e-10	ENSG00000257322.1	-1.42107	0.00396813
	ENSG00000122966.9	2.48691	2.23464e-10	ENSG00000257210.1	-1.42053	0.0243975
	ENSG00000076382.12	2.48684	1.2985e-11	ENSG00000253944.1	-1.42006	0.00216538
	ENSG00000250020.1	2.48494	0.000818952	ENSG00000185031.6	-1.41886	7.59156e-06
	ENSG00000240058.3	2.4847	0.00768669	ENSG00000242735.1	-1.41864	0.00170486
	ENSG00000004848.6	2.48318	0.0111627	ENSG00000259374.2	-1.41846	0.0119103
	ENSG00000163075.8	2.48244	6.77129e-05	ENSG00000242836.1	-1.41841	0.00153041
	ENSG00000217275.2	2.48201	8.59834e-05	ENSG00000178750.2	-1.41818	0.0293495
	ENSG00000069764.5	2.4812	0.00314979	ENSG00000243836.1	-1.41802	0.0199717
	ENSG00000163359.11	2.48117	1.5384e-09	ENSG00000254533.1	-1.41537	0.00246977
	ENSG00000127129.5	2.48061	8.79917e-05	ENSG00000264501.1	-1.4152	0.0221697
	ENSG00000188624.2	2.47971	0.039489	ENSG00000273287.1	-1.41412	0.0110002
	ENSG00000116701.10	2.47941	2.36949e-10	ENSG00000263400.2	-1.41404	0.000611293
	ENSG00000047457.9	2.47933	0.00196448	ENSG00000218027.2	-1.4136	0.00139637
	ENSG00000230699.2	2.47928	7.63673e-05	ENSG00000100399.11	-1.41336	0.000396523
	ENSG00000205363.4	2.47704	3.45319e-07	ENSG00000196277.11	-1.41308	0.039064
	ENSG00000254235.1	2.47353	0.0239605	ENSG00000248994.1	-1.41283	0.000965841
	ENSG00000224559.2	2.47252	0.00293477	ENSG00000256812.1	-1.41165	3.13376e-05
	ENSG00000253557.1	2.47194	0.00533084	ENSG00000197723.3	-1.41075	0.0208168
	ENSG00000198826.6	2.4692	1.23462e-12	ENSG00000258794.3	-1.41068	0.0037629
	ENSG00000265702.1	2.46857	0.00291064	ENSG00000253623.1	-1.41046	0.0347251
	ENSG00000135914.5	2.46841	5.44201e-06	ENSG00000261433.1	-1.41034	0.000152658
	ENSG00000240498.2	2.46789	3.33822e-09	ENSG00000101230.5	-1.41016	0.000971158
	ENSG00000181374.3	2.46736	0.00777174	ENSG00000264937.1	-1.40989	0.00768437
	ENSG00000117407.12	2.46616	4.42237e-06	ENSG00000266613.1	-1.40983	0.0163709
	ENSG00000254560.1	2.46581	0.00432311	ENSG00000105376.4	-1.4093	0.00596902
	ENSG00000187905.6	2.46405	0.00562006	ENSG00000237773.1	-1.40894	0.000165357
	ENSG00000236039.1	2.46183	0.00678456	ENSG00000065534.14	-1.40892	0.000223213
	ENSG00000235174.1	2.46023	0.0134192	ENSG00000227888.3	-1.40751	0.00334211
	ENSG00000268164.1	2.45823	0.00775798	ENSG00000239316.2	-1.40574	0.0383919
	ENSG00000230563.2	2.45681	0.0109024	ENSG00000146233.3	-1.40554	0.00313411
	ENSG00000055118.10	2.45534	0.000152931	ENSG00000235257.4	-1.40536	1.86454e-07
	ENSG00000256940.1	2.4548	0.000689695	ENSG00000168852.8	-1.40487	7.3742e-07
	ENSG00000259713.1	2.45417	0.00900409	ENSG00000066468.16	-1.40356	0.000225565
	ENSG00000166803.6	2.45393	4.21907e-09	ENSG00000205148.1	-1.40345	0.00076344
	ENSG00000185130.4	2.45169	2.26714e-09	ENSG00000200959.1	-1.40341	0.000398063
	ENSG00000185567.6	2.45125	4.47769e-06	ENSG00000183379.4	-1.40198	0.017276
	ENSG00000178860.8	2.44959	7.14797e-09	ENSG00000184809.8	-1.40179	0.040605
	ENSG00000230184.1	2.44638	0.000289072	ENSG00000245648.1	-1.40035	0.000743448
	ENSG00000119125.12	2.44577	0.0425911	ENSG00000140511.7	-1.3998	0.00198744
	ENSG00000237649.3	2.44528	4.93018e-11	ENSG00000204389.8	-1.39975	0.010602
	ENSG00000231407.1	2.44356	3.4387e-05	ENSG00000172803.13	-1.39893	0.012483
	ENSG00000108106.9	2.44174	6.58954e-09	ENSG00000165238.12	-1.39761	0.00144286
	ENSG00000241220.1	2.44166	0.00711131	ENSG00000185652.7	-1.39757	0.0178763
	ENSG00000069812.7	2.44008	0.000294698	ENSG00000186715.6	-1.39673	0.000712028
	ENSG00000175820.2	2.43773	0.000316633	ENSG00000214491.4	-1.39548	0.00164252
	ENSG00000224614.1	2.43669	4.54055e-05	ENSG00000234969.1	-1.39468	0.000592871
	ENSG00000137975.7	2.43504	0.0136048	ENSG00000005187.7	-1.39413	0.000440039
	ENSG00000132031.8	2.43467	1.2068e-07	ENSG00000141431.5	-1.39322	0.00813531
	ENSG00000100196.6	2.43304	1.82065e-10	ENSG00000131620.13	-1.39286	1.46033e-05
	ENSG00000161860.7	2.4326	0.000111677	ENSG00000252087.1	-1.39148	0.022414
	ENSG00000233101.6	2.43057	0.0492115	ENSG00000230787.1	-1.39138	0.0184796
	ENSG00000254895.2	2.42828	0.0148104	ENSG00000116729.9	-1.3913	0.000150552
	ENSG00000186329.5	2.42634	0.0447	ENSG00000229116.1	-1.39007	0.0288852
	ENSG00000228224.3	2.42474	0.031101	ENSG00000204388.5	-1.38939	0.0108926
	ENSG00000253395.1	2.42391	0.00476189	ENSG00000265254.1	-1.3879	0.0067453
	ENSG00000215834.4	2.4237	0.0243406	ENSG00000231741.2	-1.38663	0.00362138
	ENSG00000171657.5	2.41836	4.61736e-06	ENSG00000144642.16	-1.38619	1.85636e-06
	ENSG00000173876.9	2.41758	6.99699e-06	ENSG00000145675.10	-1.38516	5.39204e-09
	ENSG00000145244.7	2.41728	1.1682e-07	ENSG00000161082.8	-1.38509	0.0138351
	ENSG00000258667.1	2.41488	0.00300659	ENSG00000155970.7	-1.38506	4.8044e-06
	ENSG00000253726.1	2.41329	0.016009	ENSG00000270607.1	-1.38413	0.0055582
	ENSG00000243649.4	2.41322	4.44943e-08	ENSG00000101280.6	-1.38408	0.0326325
	ENSG00000237515.6	2.41262	8.91314e-06	ENSG00000249633.1	-1.38292	0.000301527
	ENSG00000178796.8	2.41083	0.0211162	ENSG00000188693.7	-1.38278	0.0326786
	ENSG00000249784.1	2.41051	3.98856e-06	ENSG00000259941.1	-1.38202	0.00167017
	ENSG00000104970.6	2.41015	0.0150363	ENSG00000244617.1	-1.38184	5.52829e-06
	ENSG00000214860.4	2.40927	0.00348465	ENSG00000233625.1	-1.38163	0.024718
	ENSG00000253125.1	2.40734	0.00020031	ENSG00000198838.7	-1.38128	0.0404896
	ENSG00000197587.6	2.40508	0.00119286	ENSG00000213889.6	-1.38008	0.000453018
	ENSG00000253123.2	2.40467	0.0133375	ENSG00000257557.1	-1.37991	0.000271524
	ENSG00000091986.11	2.40388	2.14732e-08	ENSG00000117281.11	-1.37897	0.0045341
	ENSG00000186818.8	2.40256	7.37423e-09	ENSG00000228079.1	-1.37876	0.00197524
	ENSG00000206014.5	2.39957	0.0278728	ENSG00000259726.1	-1.37736	6.07241e-06
	ENSG00000262904.1	2.39873	0.00033483	ENSG00000244692.2	-1.37725	0.014201
	ENSG00000085840.8	2.39792	8.88227e-09	ENSG00000146648.11	-1.37538	0.000250005
	ENSG00000070985.9	2.39702	0.0200723	ENSG00000233220.3	-1.37479	5.63498e-06
	ENSG00000185697.12	2.39499	1.63893e-07	ENSG00000112320.7	-1.37403	8.05209e-07
	ENSG00000198959.7	2.39386	4.40019e-11	ENSG00000228172.1	-1.37342	0.00814587
	ENSG00000213538.4	2.38963	0.021553	ENSG00000250878.3	-1.37339	0.000705279
	ENSG00000271043.1	2.3895	0.0407673	ENSG00000246548.3	-1.37336	0.00461017
	ENSG00000075461.5	2.38823	0.000134633	ENSG00000270317.1	-1.37273	0.0301658
	ENSG00000166147.9	2.38815	5.04996e-09	ENSG00000235271.1	-1.3727	0.0180341
	ENSG00000186407.4	2.38667	0.000140047	ENSG00000244061.1	-1.37243	0.0198323
	ENSG00000244255.1	2.38364	0.0414489	ENSG00000130653.11	-1.37061	7.81891e-05
	ENSG00000156738.13	2.38175	0.000804976	ENSG00000124615.13	-1.37021	1.7512e-06
	ENSG00000158022.6	2.38109	0.0138257	ENSG00000226641.1	-1.36979	0.0154486
	ENSG00000198374.3	2.38084	3.63731e-10	ENSG00000250889.2	-1.36846	0.00217017
	ENSG00000162004.12	2.37838	1.80972e-06	ENSG00000270077.1	-1.36814	1.98199e-05
	ENSG00000081985.6	2.37824	0.000100539	ENSG00000239705.1	-1.36776	0.0309965
	ENSG00000165731.13	2.37566	3.89242e-05	ENSG00000138769.6	-1.36757	0.0135825
	ENSG00000241475.1	2.37351	0.0445189	ENSG00000180113.11	-1.36704	0.000540006
	ENSG00000214803.3	2.372	0.0100751	ENSG00000243323.1	-1.36648	9.07495e-08
	ENSG00000140451.8	2.37017	1.51735e-10	ENSG00000167037.14	-1.36632	0.000316674
	ENSG00000227248.1	2.36891	0.000614977	ENSG00000151079.6	-1.3663	0.000319593
	ENSG00000149968.7	2.36766	8.43773e-05	ENSG00000078814.11	-1.366	4.96387e-05
	ENSG00000173597.4	2.36719	3.73472e-05	ENSG00000229108.1	-1.36526	0.0424905
	ENSG00000100314.3	2.36567	0.0427415	ENSG00000078596.6	-1.36497	0.00111757
	ENSG00000253621.1	2.36208	0.0131781	ENSG00000228540.1	-1.36347	5.65468e-07
	ENSG00000130487.4	2.35994	0.00118461	ENSG00000173175.10	-1.3629	0.0159152
	ENSG00000179331.2	2.35979	3.32918e-06	ENSG00000145020.10	-1.36206	6.23424e-07
	ENSG00000267303.1	2.35965	0.000275494	ENSG00000205213.9	-1.36158	3.46169e-05
	ENSG00000236824.1	2.3595	1.03512e-07	ENSG00000137727.8	-1.36068	0.000381693
	ENSG00000163568.9	2.35791	2.0559e-05	ENSG00000107611.10	-1.36056	1.04292e-06
	ENSG00000126952.12	2.35764	0.00757349	ENSG00000163762.2	-1.36014	0.000671014
	ENSG00000162892.11	2.35727	0.0221007	ENSG00000007314.7	-1.35934	0.00563486
	ENSG00000147697.4	2.35723	0.000102909	ENSG00000182103.3	-1.35921	0.0346175
	ENSG00000164690.3	2.35705	0.00827277	ENSG00000120664.6	-1.3591	0.000985183
	ENSG00000167723.10	2.35636	7.44164e-05	ENSG00000238961.1	-1.35907	9.79802e-06
	ENSG00000165949.8	2.3563	6.4143e-09	ENSG00000265399.1	-1.35805	0.011495
	ENSG00000204025.2	2.35487	0.0389034	ENSG00000270883.1	-1.3574	0.00240975
	ENSG00000197253.9	2.3545	0.000580494	ENSG00000179388.8	-1.35719	0.0098097
	ENSG00000181378.9	2.35416	0.00221195	ENSG00000172247.3	-1.35712	0.007143
	ENSG00000185760.11	2.35168	0.000148829	ENSG00000130307.7	-1.35689	4.0902e-05
	ENSG00000102384.9	2.35068	2.77278e-14	ENSG00000150938.5	-1.35659	8.58778e-08
	ENSG00000211891.4	2.34601	0.0193838	ENSG00000243370.2	-1.3556	0.00251449
	ENSG00000198695.2	2.3457	2.48024e-06	ENSG00000223849.1	-1.35421	0.0054204
	ENSG00000160683.4	2.34455	0.000965377	ENSG00000100181.17	-1.3467	0.0038843
	ENSG00000235532.1	2.34337	0.0019567	ENSG00000107736.15	-1.34626	0.000193631
	ENSG00000140284.6	2.34302	1.97714e-06	ENSG00000272677.1	-1.34504	1.08755e-05
	ENSG00000235649.2	2.34286	0.000108328	ENSG00000182175.9	-1.34413	0.00215365
	ENSG00000132429.5	2.34246	0.0156792	ENSG00000189108.8	-1.34405	0.0281474
	ENSG00000186369.5	2.34118	0.030804	ENSG00000165388.8	-1.34381	0.0076675
	ENSG00000153093.14	2.3398	0.00206532	ENSG00000258876.1	-1.34205	0.0187497
	ENSG00000250328.1	2.33749	0.0124549	ENSG00000259056.1	-1.34161	0.0271437
	ENSG00000186160.4	2.33624	0.00791698	ENSG00000016391.6	-1.34156	2.82221e-07
	ENSG00000181458.6	2.33589	5.94526e-07	ENSG00000141338.9	-1.34025	0.019446
	ENSG00000251151.2	2.33565	0.000143061	ENSG00000105737.5	-1.33938	0.000296776
	ENSG00000128683.9	2.33559	0.000498267	ENSG00000120129.5	-1.33855	0.00483723
	ENSG00000204434.4	2.33502	0.0119886	ENSG00000243854.2	-1.33735	1.46495e-06
	ENSG00000115616.2	2.33433	0.000459393	ENSG00000271858.1	-1.33721	7.58533e-05
	ENSG00000113296.10	2.33312	0.000656616	ENSG00000100053.5	-1.3372	0.00884752
	ENSG00000236279.2	2.33309	0.00927587	ENSG00000244289.1	-1.337	0.0168921
	ENSG00000144395.13	2.33172	1.3559e-06	ENSG00000233723.3	-1.33657	0.0223373
	ENSG00000105967.11	2.33127	4.01839e-09	ENSG00000135424.11	-1.33575	0.000253919
	ENSG00000158486.9	2.33009	0.00141919	ENSG00000200312.1	-1.33558	1.10336e-07
	ENSG00000163380.11	2.32953	0.0427194	ENSG00000251468.2	-1.3342	0.00492971
	ENSG00000149926.9	2.32865	1.68626e-05	ENSG00000261757.1	-1.33362	0.023188
	ENSG00000246095.2	2.32852	0.0204365	ENSG00000175318.7	-1.33232	0.00359128
	ENSG00000106236.3	2.32784	0.000249634	ENSG00000256278.1	-1.3321	0.00959646
	ENSG00000253210.1	2.32703	3.80796e-05	ENSG00000129757.8	-1.33207	1.27214e-05
	ENSG00000051341.9	2.32578	5.78516e-11	ENSG00000250303.2	-1.33076	1.73916e-09
	ENSG00000112818.5	2.32547	0.0297067	ENSG00000164825.3	-1.33039	0.0488674
	ENSG00000064787.8	2.32531	0.000324496	ENSG00000201098.1	-1.33019	0.00458876
	ENSG00000126861.4	2.32303	0.00398594	ENSG00000251287.4	-1.32946	0.00106343
	ENSG00000237976.1	2.3194	0.000736246	ENSG00000226891.2	-1.32929	1.72753e-05
	ENSG00000108684.10	2.31891	0.0396259	ENSG00000228158.1	-1.3287	0.000212678
	ENSG00000183196.4	2.31887	7.04141e-05	ENSG00000272944.1	-1.3286	0.0125285
	ENSG00000122254.6	2.31792	4.70242e-05	ENSG00000272754.1	-1.3285	1.91091e-07
	ENSG00000188610.8	2.31534	5.72432e-09	ENSG00000254648.1	-1.32767	0.0134709
	ENSG00000227141.2	2.31523	1.87563e-05	ENSG00000152672.3	-1.32755	0.00555682
	ENSG00000149256.10	2.31267	3.69925e-11	ENSG00000152527.9	-1.32726	1.56111e-05
	ENSG00000237133.1	2.31255	0.000703544	ENSG00000144031.7	-1.32709	0.00033881
	ENSG00000149948.9	2.31074	8.38148e-06	ENSG00000224479.1	-1.32702	0.000276286
	ENSG00000235091.1	2.31054	0.0272125	ENSG00000100312.6	-1.32678	0.0246114
	ENSG00000157193.10	2.31001	3.12e-09	ENSG00000126542.10	-1.32647	0.0460001
	ENSG00000103257.4	2.30969	1.39523e-06	ENSG00000265279.1	-1.32469	0.00629271
	ENSG00000196353.7	2.30882	0.023933	ENSG00000162772.12	-1.32408	0.0208682
	ENSG00000135773.8	2.30863	0.00016093	ENSG00000224775.2	-1.32368	0.000486253
	ENSG00000223963.2	2.30674	0.0331395	ENSG00000239626.1	-1.32355	1.07554e-10
	ENSG00000222032.1	2.30445	0.000422199	ENSG00000087253.7	-1.32348	7.77548e-08
	ENSG00000161664.2	2.29962	0.00270723	ENSG00000214944.5	-1.32275	1.38555e-07
	ENSG00000232756.1	2.2989	0.00606639	ENSG00000120332.11	-1.32272	0.0273776
	ENSG00000188931.3	2.29768	0.00332265	ENSG00000127249.10	-1.32161	0.0174308
	ENSG00000171236.9	2.29637	0.000342664	ENSG00000263063.1	-1.32116	0.0241398
	ENSG00000178531.4	2.29575	2.02668e-05	ENSG00000263220.1	-1.32109	0.00502661
	ENSG00000166278.10	2.29535	2.27823e-09	ENSG00000255396.2	-1.31989	0.00571496
	ENSG00000163817.11	2.29343	0.000227065	ENSG00000257835.1	-1.31987	0.00315873
	ENSG00000256966.2	2.29305	0.0199234	ENSG00000266821.1	-1.31955	7.89635e-05
	ENSG00000077935.12	2.29048	0.00113419	ENSG00000268069.1	-1.31885	0.0001503
	ENSG00000144485.6	2.28927	7.19051e-07	ENSG00000255389.1	-1.31861	1.37681e-06
	ENSG00000171840.7	2.28924	1.31161e-07	ENSG00000121207.7	-1.31615	0.0197395
	ENSG00000147234.6	2.28533	2.38951e-07	ENSG00000258819.1	-1.31559	0.0301292
	ENSG00000262152.2	2.28487	0.0126589	ENSG00000233558.1	-1.31491	0.0314922
	ENSG00000174343.5	2.28381	0.0291501	ENSG00000114812.8	-1.31247	5.97373e-05
	ENSG00000260303.1	2.28255	0.0277727	ENSG00000149451.13	-1.31246	0.01263
	ENSG00000121621.6	2.28253	4.96793e-09	ENSG00000259326.1	-1.3118	9.3243e-07
	ENSG00000203688.4	2.28163	0.0224395	ENSG00000234882.1	-1.31092	4.49467e-08
	ENSG00000101825.7	2.28117	1.88421e-09	ENSG00000054219.9	-1.3109	6.52272e-05
	ENSG00000184486.7	2.28099	0.0326505	ENSG00000168060.10	-1.31084	0.000314854
	ENSG00000232517.2	2.28076	0.00466033	ENSG00000250012.1	-1.30979	0.0221857
	ENSG00000266088.1	2.27968	0.000130687	ENSG00000135373.8	-1.30905	0.00522914
	ENSG00000241912.1	2.27551	0.0415105	ENSG00000225643.1	-1.30885	0.0307314
	ENSG00000162745.6	2.27519	3.86938e-11	ENSG00000251056.1	-1.30881	0.0045889
	ENSG00000111732.6	2.27258	0.047158	ENSG00000188038.3	-1.30803	0.0365828
	ENSG00000113083.8	2.27239	1.84536e-07	ENSG00000213979.3	-1.30699	0.00737619
	ENSG00000227568.1	2.27228	0.0435189	ENSG00000061337.11	-1.3062	3.50764e-08
	ENSG00000183569.13	2.26871	0.000204412	ENSG00000167741.6	-1.30539	0.000924564
	ENSG00000146166.12	2.26835	0.0353227	ENSG00000262728.1	-1.3047	2.708e-08
	ENSG00000213492.2	2.26778	0.0115292	ENSG00000153237.13	-1.30463	3.39682e-05
	ENSG00000235421.1	2.26456	0.0248346	ENSG00000229585.4	-1.30408	6.72519e-06
	ENSG00000141736.9	2.26411	0.000182874	ENSG00000227811.2	-1.30395	0.00152963
	ENSG00000071539.9	2.2628	3.32859e-09	ENSG00000100307.8	-1.30382	1.53335e-06
	ENSG00000103253.13	2.26248	5.34088e-07	ENSG00000258082.1	-1.30336	0.00835681
	ENSG00000266970.1	2.26214	0.00226684	ENSG00000203801.4	-1.3032	0.000386927
	ENSG00000185985.7	2.26162	0.00475344	ENSG00000259649.1	-1.30213	0.00660577
	ENSG00000147488.7	2.25987	9.32843e-06	ENSG00000162595.4	-1.30169	0.000896729
	ENSG00000071909.14	2.25951	0.000291043	ENSG00000188779.6	-1.30133	0.000227854
	ENSG00000108932.7	2.25885	2.47107e-07	ENSG00000196843.11	-1.30081	7.72244e-05
	ENSG00000163395.12	2.2588	0.000565976	ENSG00000185641.5	-1.29992	0.00195424
	ENSG00000180251.4	2.25825	0.00105756	ENSG00000269906.1	-1.29845	5.03012e-13
	ENSG00000130540.9	2.25802	0.000137529	ENSG00000135338.9	-1.29838	1.23304e-09
	ENSG00000272761.1	2.25801	1.09728e-05	ENSG00000225569.1	-1.2983	7.81964e-05
	ENSG00000135476.7	2.25646	3.7911e-10	ENSG00000203280.3	-1.29774	0.0124728
	ENSG00000089169.10	2.25523	0.0382628	ENSG00000196155.8	-1.29747	2.9053e-05
	ENSG00000159212.8	2.25095	0.00114847	ENSG00000224810.1	-1.29741	0.00265617
	ENSG00000111335.8	2.25051	2.94771e-09	ENSG00000073670.9	-1.29654	0.000445973
	ENSG00000126500.3	2.2494	0.0238037	ENSG00000207493.1	-1.29633	0.000434713
	ENSG00000189430.8	2.2488	0.00378317	ENSG00000144229.7	-1.29601	0.0129642
	ENSG00000260027.3	2.24834	4.18076e-08	ENSG00000166183.11	-1.2955	0.044177
	ENSG00000127561.10	2.24817	9.71446e-05	ENSG00000254506.1	-1.29495	0.0285757
	ENSG00000213172.3	2.24681	0.00488242	ENSG00000231546.1	-1.29352	0.00436804
	ENSG00000163751.3	2.24664	0.00064643	ENSG00000170509.7	-1.29346	0.000689211
	ENSG00000206603.1	2.24629	0.00209359	ENSG00000226631.1	-1.29327	0.041103
	ENSG00000224715.1	2.24586	0.0457438	ENSG00000102053.11	-1.29245	0.000127983
	ENSG00000178773.10	2.24485	0.000199234	ENSG00000249002.2	-1.29196	0.0498211
	ENSG00000256660.1	2.24483	0.00455622	ENSG00000213904.4	-1.29161	2.43916e-07
	ENSG00000169427.2	2.24443	0.0158937	ENSG00000265158.1	-1.2911	0.000103944
	ENSG00000064763.6	2.24442	2.6892e-08	ENSG00000178826.6	-1.29084	0.0163514
	ENSG00000075702.12	2.24439	1.78479e-10	ENSG00000254485.1	-1.29038	0.00259207
	ENSG00000231806.2	2.24126	0.00146576	ENSG00000139211.5	-1.28939	0.00188709
	ENSG00000253105.1	2.24121	0.00971769	ENSG00000232828.1	-1.2893	0.00655035
	ENSG00000158869.6	2.23839	3.8564e-08	ENSG00000142279.8	-1.28833	1.09482e-05
	ENSG00000132677.8	2.23816	0.000122461	ENSG00000100316.11	-1.28806	2.98799e-10
	ENSG00000183775.6	2.23707	2.94324e-05	ENSG00000273381.1	-1.28744	1.19705e-05
	ENSG00000138160.4	2.23609	1.29191e-10	ENSG00000134627.7	-1.28695	1.3983e-06
	ENSG00000152253.4	2.23332	1.191e-08	ENSG00000079385.17	-1.28526	0.000900454
	ENSG00000214081.3	2.23318	0.00380678	ENSG00000179061.1	-1.28523	0.0328937
	ENSG00000248362.1	2.2316	0.00283201	ENSG00000205488.4	-1.28291	0.0130173
	ENSG00000239402.2	2.23114	0.0253925	ENSG00000204136.6	-1.28103	0.00486276
	ENSG00000127589.4	2.23079	0.00263425	ENSG00000260230.2	-1.28092	0.0329189
	ENSG00000172548.10	2.23025	0.000975295	ENSG00000151276.19	-1.28036	1.62397e-09
	ENSG00000197405.3	2.22951	3.33429e-10	ENSG00000204929.7	-1.28011	0.00236813
	ENSG00000267751.1	2.22612	6.79248e-06	ENSG00000183067.5	-1.27705	0.0290717
	ENSG00000197459.2	2.22555	1.49944e-07	ENSG00000010379.11	-1.27679	0.0253685
	ENSG00000258331.1	2.22455	0.0167595	ENSG00000255328.1	-1.2761	0.0321038
	ENSG00000198786.2	2.22257	4.3345e-05	ENSG00000009694.9	-1.27561	0.00326414
	ENSG00000233968.2	2.22205	0.0133044	ENSG00000105976.10	-1.27459	0.00530817
	ENSG00000211829.2	2.22089	0.00131711	ENSG00000170161.6	-1.27455	2.61753e-08
	ENSG00000211791.2	2.21964	0.0323708	ENSG00000239335.4	-1.27421	0.0491508
	ENSG00000250274.1	2.21828	0.00421453	ENSG00000135519.6	-1.27393	0.039721
	ENSG00000163364.5	2.21825	7.61805e-07	ENSG00000266538.1	-1.27379	5.88429e-07
	ENSG00000107731.8	2.21697	4.25945e-15	ENSG00000225278.3	-1.27368	0.00529528
	ENSG00000225885.2	2.21653	0.0140945	ENSG00000122863.5	-1.27262	3.67399e-06
	ENSG00000270168.1	2.215	0.00850093	ENSG00000162669.11	-1.27255	0.000767003
	ENSG00000155093.13	2.21497	0.000152093	ENSG00000112761.14	-1.27246	0.0496263
	ENSG00000141526.10	2.21473	3.46779e-09	ENSG00000259138.1	-1.27242	0.0397039
	ENSG00000130600.11	2.21291	4.75912e-08	ENSG00000265942.1	-1.27197	0.00205421
	ENSG00000152969.12	2.21195	4.33722e-07	ENSG00000223855.1	-1.27181	0.00480776
	ENSG00000223573.2	2.21149	4.12272e-05	ENSG00000242853.2	-1.27155	0.000358613
	ENSG00000162073.9	2.2112	2.80502e-09	ENSG00000227077.2	-1.27142	0.0126861
	ENSG00000186684.8	2.20807	8.30685e-05	ENSG00000241218.1	-1.27099	0.0186045
	ENSG00000250064.1	2.20807	0.0457402	ENSG00000272588.1	-1.27083	8.43651e-05
	ENSG00000115956.9	2.20786	3.05556e-08	ENSG00000157782.5	-1.27077	0.00251388
	ENSG00000196787.2	2.20773	2.96632e-09	ENSG00000232472.1	-1.27048	0.000433028
	ENSG00000175267.10	2.20752	0.000394454	ENSG00000272506.1	-1.27002	0.000182562
	ENSG00000178776.4	2.20683	5.12903e-05	ENSG00000184515.6	-1.26966	0.000696813
	ENSG00000143942.4	2.20626	4.3552e-09	ENSG00000259520.1	-1.26878	0.0160588
	ENSG00000166928.6	2.2058	9.08688e-07	ENSG00000235072.1	-1.26849	0.00579186
	ENSG00000134955.7	2.20299	1.37547e-07	ENSG00000146281.5	-1.26824	0.000543302
	ENSG00000118113.7	2.20203	0.0499803	ENSG00000270361.1	-1.26769	0.00231519
	ENSG00000137825.6	2.19932	0.00268038	ENSG00000116741.6	-1.26737	0.0241562
	ENSG00000183171.5	2.19929	1.31069e-05	ENSG00000229852.2	-1.26688	4.62941e-08
	ENSG00000160326.9	2.19863	2.99341e-08	ENSG00000166825.9	-1.26575	0.00656538
	ENSG00000239570.1	2.1966	0.000104146	ENSG00000132321.12	-1.26352	0.000872438
	ENSG00000143839.12	2.19656	0.0218259	ENSG00000240207.2	-1.26308	0.000267225
	ENSG00000231057.3	2.19631	0.00154517	ENSG00000257219.1	-1.26256	0.013835
	ENSG00000186047.9	2.19562	8.01257e-05	ENSG00000105373.14	-1.26254	1.8846e-07
	ENSG00000072694.14	2.19513	1.25873e-07	ENSG00000184113.8	-1.26205	0.00348153
	ENSG00000213023.5	2.19473	0.00681969	ENSG00000172403.6	-1.26015	0.000116277
	ENSG00000078081.3	2.19387	7.67167e-05	ENSG00000272672.1	-1.25972	0.000589676
	ENSG00000166851.10	2.19364	1.5718e-08	ENSG00000175785.8	-1.25842	0.000429912
	ENSG00000144460.10	2.19305	0.00768435	ENSG00000104804.3	-1.25806	0.0309182
	ENSG00000112319.13	2.18989	0.000919898	ENSG00000102383.9	-1.25803	9.63295e-05
	ENSG00000243509.4	2.18923	0.0156702	ENSG00000169129.10	-1.2575	1.19046e-05
	ENSG00000259251.2	2.1886	0.00570711	ENSG00000261603.1	-1.25701	0.0378428
	ENSG00000153789.8	2.18824	0.00655155	ENSG00000272734.1	-1.25663	2.10366e-06
	ENSG00000140798.11	2.18793	0.00971374	ENSG00000162881.5	-1.25623	0.00206643
	ENSG00000175302.4	2.18629	0.0150398	ENSG00000231007.4	-1.25502	8.46678e-05
	ENSG00000160606.6	2.18599	3.48458e-09	ENSG00000111879.14	-1.25233	1.49749e-05
	ENSG00000123975.4	2.18491	6.73846e-13	ENSG00000215018.5	-1.25127	0.00502858
	ENSG00000224259.1	2.18297	0.00878134	ENSG00000235888.1	-1.25073	0.0239692
	ENSG00000179750.11	2.18107	8.95363e-06	ENSG00000272650.1	-1.2502	0.000637802
	ENSG00000135248.11	2.17938	0.000278673	ENSG00000119950.16	-1.24898	3.45775e-07
	ENSG00000242147.1	2.17657	0.00661546	ENSG00000215374.5	-1.24869	6.84677e-06
	ENSG00000142408.2	2.17615	0.000753069	ENSG00000185022.7	-1.24692	0.000380981
	ENSG00000134460.11	2.17471	2.28995e-06	ENSG00000214140.6	-1.24672	0.0086179
	ENSG00000183598.3	2.17244	9.31271e-06	ENSG00000270059.1	-1.24489	0.0281425
	ENSG00000117586.6	2.17141	2.51625e-10	ENSG00000122877.9	-1.24451	0.0100718
	ENSG00000265948.1	2.16859	0.00258557	ENSG00000231395.1	-1.24429	0.0139181
	ENSG00000257258.1	2.1671	0.0247461	ENSG00000102760.12	-1.24369	3.94707e-05
	ENSG00000163823.3	2.16552	4.27096e-07	ENSG00000230530.1	-1.24335	1.07189e-06
	ENSG00000213759.4	2.16543	0.0402998	ENSG00000245468.3	-1.2432	0.000137324
	ENSG00000196557.6	2.16538	4.2511e-05	ENSG00000231154.1	-1.24305	2.29604e-07
	ENSG00000259666.1	2.16424	0.0438907	ENSG00000135333.9	-1.24258	0.038241
	ENSG00000127325.14	2.16383	0.00747886	ENSG00000231920.1	-1.24117	0.0279708
	ENSG00000152669.8	2.163	0.00114235	ENSG00000157703.11	-1.24009	0.00226316
	ENSG00000186451.1	2.16203	0.00629901	ENSG00000155428.8	-1.23952	0.00569039
	ENSG00000144821.5	2.16071	9.61418e-05	ENSG00000103316.6	-1.23882	0.0111258
	ENSG00000086300.11	2.15994	3.95696e-12	ENSG00000269832.1	-1.23879	0.0119975
	ENSG00000237973.1	2.1588	9.25682e-05	ENSG00000102934.5	-1.23805	0.0045301
	ENSG00000189159.11	2.15804	1.48361e-08	ENSG00000198075.5	-1.2368	0.000816624
	ENSG00000159763.3	2.15752	0.0399094	ENSG00000272373.1	-1.2366	7.39275e-11
	ENSG00000196844.4	2.15636	0.00881413	ENSG00000168077.9	-1.23613	7.02093e-05
	ENSG00000230873.4	2.1554	0.000941228	ENSG00000157927.12	-1.23595	0.000689196
	ENSG00000182545.6	2.1543	0.0129086	ENSG00000260644.2	-1.23593	0.0226105
	ENSG00000234233.1	2.15259	0.0333935	ENSG00000207008.1	-1.23444	0.000107198
	ENSG00000268032.3	2.15207	0.00116819	ENSG00000157315.4	-1.23236	0.00187058
	ENSG00000186714.8	2.15079	0.00209666	ENSG00000118777.6	-1.23217	8.73649e-05
	ENSG00000241233.1	2.1504	0.00244236	ENSG00000198932.8	-1.23044	1.70094e-10
	ENSG00000109182.7	2.14814	0.00777815	ENSG00000107104.14	-1.23025	2.9311e-07
	ENSG00000211459.2	2.1481	0.0187882	ENSG00000102230.9	-1.23008	0.0152988
	ENSG00000135114.8	2.14797	2.14519e-07	ENSG00000232433.2	-1.22979	0.0193848
	ENSG00000150667.6	2.14673	0.000885714	ENSG00000229273.1	-1.2297	0.000766775
	ENSG00000139292.8	2.14666	0.00113563	ENSG00000272927.1	-1.22945	0.000488417
	ENSG00000250362.1	2.14661	0.034004	ENSG00000251193.1	-1.22935	0.0349666
	ENSG00000167751.8	2.14638	0.0263984	ENSG00000271778.1	-1.22908	0.00447926
	ENSG00000260588.1	2.1461	0.0063736	ENSG00000231999.2	-1.22834	0.000328993
	ENSG00000164611.8	2.14518	2.88852e-09	ENSG00000257680.1	-1.22793	0.0240822
	ENSG00000265975.1	2.14463	0.0159121	ENSG00000226403.1	-1.22767	0.000805951
	ENSG00000117152.9	2.14409	1.31597e-05	ENSG00000271943.1	-1.22698	0.0123245
	ENSG00000140525.13	2.14186	6.9208e-09	ENSG00000135083.10	-1.2265	0.000110175
	ENSG00000259925.1	2.14183	0.0142108	ENSG00000133477.12	-1.22388	0.000707581
	ENSG00000260784.1	2.14124	0.0329917	ENSG00000067798.9	-1.22365	0.000467314
	ENSG00000112742.5	2.14124	8.47331e-07	ENSG00000087510.5	-1.22363	6.65208e-05
	ENSG00000196735.7	2.14093	1.33036e-05	ENSG00000273212.1	-1.22357	0.0270964
	ENSG00000198574.4	2.14	0.00479025	ENSG00000228857.2	-1.22319	0.0166052
	ENSG00000183876.8	2.13979	3.47624e-06	ENSG00000271722.1	-1.22265	0.00771271
	ENSG00000117472.5	2.13879	0.000251351	ENSG00000227097.4	-1.22247	0.00214914
	ENSG00000198807.8	2.13846	4.36609e-07	ENSG00000220563.1	-1.22156	4.30035e-07
	ENSG00000269526.1	2.13818	0.0463615	ENSG00000168329.9	-1.22137	0.00246338
	ENSG00000198339.3	2.13807	8.04719e-10	ENSG00000238261.5	-1.22101	0.00981119
	ENSG00000102109.7	2.13764	0.000480807	ENSG00000109667.7	-1.22101	3.27821e-06
	ENSG00000186891.9	2.13726	1.13355e-05	ENSG00000258561.1	-1.22094	0.000824982
	ENSG00000121454.4	2.13712	0.0159493	ENSG00000203647.1	-1.21965	5.32264e-05
	ENSG00000177602.4	2.136	1.39973e-07	ENSG00000243762.1	-1.21738	0.000313265
	ENSG00000147206.12	2.13532	0.00827293	ENSG00000205930.4	-1.2173	2.70374e-06
	ENSG00000103522.11	2.13419	7.72627e-07	ENSG00000185737.8	-1.2171	0.022645
	ENSG00000141433.8	2.13372	0.00484559	ENSG00000273179.1	-1.21677	0.0189803
	ENSG00000104549.7	2.13365	6.98988e-06	ENSG00000189058.4	-1.21665	0.0391964
	ENSG00000177822.3	2.13331	0.000248205	ENSG00000176984.2	-1.21653	0.021011
	ENSG00000157551.13	2.12686	4.15343e-05	ENSG00000251791.1	-1.21652	3.54878e-06
	ENSG00000162062.10	2.12628	5.63723e-12	ENSG00000181744.4	-1.21523	6.82611e-06
	ENSG00000227508.2	2.12483	0.0425326	ENSG00000136274.8	-1.21507	0.000471301
	ENSG00000165891.11	2.1234	1.92352e-07	ENSG00000095713.9	-1.21386	0.047878
	ENSG00000229233.1	2.12302	0.0495363	ENSG00000189343.6	-1.21306	5.52862e-06
	ENSG00000226435.6	2.12087	0.00763634	ENSG00000267390.1	-1.21226	0.00104974
	ENSG00000196092.8	2.12061	0.00370549	ENSG00000170153.6	-1.21219	0.000220343
	ENSG00000124225.11	2.11971	2.27315e-12	ENSG00000235903.3	-1.21199	0.00103981
	ENSG00000141741.7	2.11914	4.39373e-06	ENSG00000253988.1	-1.2117	0.0338617
	ENSG00000099985.3	2.1189	0.000309655	ENSG00000264281.2	-1.2114	0.0192534
	ENSG00000156466.8	2.11827	0.00190463	ENSG00000271086.1	-1.2105	0.0339898
	ENSG00000272825.1	2.11822	0.00190669	ENSG00000272198.1	-1.21029	0.00387832
	ENSG00000157111.8	2.11692	0.0045068	ENSG00000169715.10	-1.21029	0.000962482
	ENSG00000259299.1	2.11537	0.0140366	ENSG00000169031.14	-1.20971	0.0193379
	ENSG00000100985.7	2.1153	0.000780654	ENSG00000231473.2	-1.20899	9.58562e-05
	ENSG00000170439.5	2.11276	0.0040118	ENSG00000257829.1	-1.20813	0.0241077
	ENSG00000183813.6	2.1122	1.74049e-05	ENSG00000215223.3	-1.20799	0.000336877
	ENSG00000228532.2	2.11032	0.00201069	ENSG00000091513.10	-1.2048	0.0169459
	ENSG00000203999.4	2.11008	2.9992e-05	ENSG00000161180.6	-1.20469	0.000482393
	ENSG00000110079.12	2.1085	5.69622e-06	ENSG00000225039.1	-1.20441	0.0403773
	ENSG00000266037.1	2.10795	1.0473e-07	ENSG00000272990.1	-1.20407	2.78995e-06
	ENSG00000211940.2	2.10681	0.041054	ENSG00000255330.4	-1.20395	0.012019
	ENSG00000168995.9	2.10664	6.61538e-05	ENSG00000260409.1	-1.20393	0.00101609
	ENSG00000268100.1	2.1058	0.0283015	ENSG00000242631.2	-1.20385	0.0285892
	ENSG00000152377.8	2.10555	1.27765e-05	ENSG00000215298.3	-1.20311	0.00064195
	ENSG00000228651.1	2.10436	0.0211323	ENSG00000270720.1	-1.20298	0.00109259
	ENSG00000164919.6	2.10273	1.60834e-06	ENSG00000261317.1	-1.20226	0.0178153
	ENSG00000105880.4	2.10233	0.00159206	ENSG00000270562.1	-1.20054	6.28567e-07
	ENSG00000160949.12	2.10066	2.28812e-06	ENSG00000239783.1	-1.20029	0.0181289
	ENSG00000178235.6	2.09922	0.0192844	ENSG00000145687.11	-1.20024	2.22409e-05
	ENSG00000105219.4	2.09903	0.00301373	ENSG00000266993.1	-1.20005	0.000107433
	ENSG00000265728.1	2.09845	0.00985906	ENSG00000077782.15	-1.19971	2.01763e-05
	ENSG00000224982.2	2.09755	0.000529655	ENSG00000235100.3	-1.19927	0.0198137
	ENSG00000129991.8	2.09588	0.00393918	ENSG00000232460.3	-1.1981	0.00664923
	ENSG00000261606.1	2.09553	0.0142708	ENSG00000236710.1	-1.19729	0.0161981
	ENSG00000261471.1	2.09528	0.0235974	ENSG00000226520.1	-1.1968	0.000126095
	ENSG00000123473.11	2.09516	6.20303e-11	ENSG00000231690.2	-1.19625	0.00143896
	ENSG00000167914.6	2.09424	0.000869986	ENSG00000230519.2	-1.19615	0.0260635
	ENSG00000233542.1	2.09421	0.00304776	ENSG00000187987.5	-1.19455	0.00223943
	ENSG00000152270.4	2.09034	1.31915e-06	ENSG00000231646.1	-1.19429	5.00409e-05
	ENSG00000251691.2	2.08918	0.0369622	ENSG00000150783.5	-1.19428	0.00195158
	ENSG00000133106.10	2.08888	1.69485e-08	ENSG00000254897.1	-1.19353	0.000428546
	ENSG00000170801.5	2.08855	8.59082e-06	ENSG00000156463.13	-1.19333	0.008353
	ENSG00000049768.10	2.08708	1.40611e-07	ENSG00000197928.6	-1.19264	4.82633e-05
	ENSG00000264007.1	2.08444	0.00400263	ENSG00000260105.2	-1.19259	0.00241498
	ENSG00000011600.7	2.08371	1.44823e-07	ENSG00000183347.13	-1.19222	0.0140943
	ENSG00000267764.1	2.08149	0.00277416	ENSG00000165152.4	-1.19163	0.0073927
	ENSG00000113763.6	2.08129	0.00292495	ENSG00000205710.3	-1.19102	3.1312e-05
	ENSG00000189377.4	2.0806	0.0130968	ENSG00000237975.2	-1.19075	0.00100282
	ENSG00000234883.2	2.07959	1.06495e-05	ENSG00000105855.5	-1.1906	0.00187561
	ENSG00000156802.8	2.07844	3.61934e-10	ENSG00000182873.4	-1.1903	6.38489e-05
	ENSG00000251141.1	2.07838	0.0038894	ENSG00000260895.1	-1.18967	0.0283035
	ENSG00000183715.9	2.07835	0.00747353	ENSG00000164318.13	-1.18958	0.000109828
	ENSG00000113368.7	2.07478	7.31168e-12	ENSG00000229589.1	-1.18921	0.000631775
	ENSG00000139734.13	2.07346	7.63988e-07	ENSG00000135447.12	-1.18692	0.0143734
	ENSG00000253525.1	2.07343	1.87682e-05	ENSG00000240583.6	-1.18676	0.000479519
	ENSG00000142583.13	2.07316	1.43189e-06	ENSG00000240180.1	-1.1866	0.00378911
	ENSG00000121797.9	2.07288	5.65257e-05	ENSG00000185920.11	-1.18649	3.10136e-05
	ENSG00000204385.6	2.0724	0.000304666	ENSG00000245025.2	-1.18567	9.81453e-06
	ENSG00000182631.5	2.07219	0.0145907	ENSG00000233025.1	-1.18534	0.0189999
	ENSG00000244167.1	2.07044	0.0475934	ENSG00000137154.8	-1.18501	1.22473e-08
	ENSG00000130675.10	2.06829	0.00103935	ENSG00000184384.9	-1.18385	0.0015739
	ENSG00000271590.1	2.0676	3.42168e-11	ENSG00000237357.1	-1.1835	0.0210035
	ENSG00000255760.1	2.066	0.00487561	ENSG00000074527.7	-1.18251	0.00349399
	ENSG00000164220.6	2.06599	0.000413307	ENSG00000269194.1	-1.18212	0.0270871
	ENSG00000205056.8	2.06582	0.000888332	ENSG00000130304.12	-1.18197	1.24314e-05
	ENSG00000147485.8	2.06521	2.09341e-05	ENSG00000267660.1	-1.18146	0.0247332
	ENSG00000253463.1	2.06449	0.000154193	ENSG00000062038.9	-1.18045	0.00737744
	ENSG00000211950.2	2.06427	0.0102675	ENSG00000231871.1	-1.18037	0.0160104
	ENSG00000225077.2	2.06365	0.00642804	ENSG00000248774.1	-1.18026	0.00586571
	ENSG00000121933.13	2.06365	1.02764e-07	ENSG00000162373.8	-1.17965	5.83019e-05
	ENSG00000162761.10	2.06174	0.0142351	ENSG00000099260.6	-1.17886	6.11632e-05
	ENSG00000007908.11	2.06084	0.000494188	ENSG00000167526.9	-1.17862	1.27729e-07
	ENSG00000151917.13	2.06011	4.14074e-07	ENSG00000235574.1	-1.17818	0.028277
	ENSG00000236338.1	2.05897	0.0118038	ENSG00000229875.1	-1.17784	0.0331357
	ENSG00000184058.8	2.05854	0.000568381	ENSG00000076555.11	-1.17675	9.48193e-05
	ENSG00000144045.9	2.05814	7.60186e-05	ENSG00000231995.2	-1.17631	0.0180895
	ENSG00000110675.8	2.05805	0.000135432	ENSG00000223820.5	-1.17619	0.00133366
	ENSG00000124191.13	2.05613	1.4219e-05	ENSG00000228886.1	-1.1761	3.68581e-06
	ENSG00000255072.1	2.05592	0.00754882	ENSG00000214439.3	-1.17557	4.66655e-05
	ENSG00000232884.3	2.05545	0.000121888	ENSG00000177994.11	-1.17422	0.0093786
	ENSG00000198597.4	2.05447	0.0461652	ENSG00000251411.1	-1.17398	0.000258575
	ENSG00000242076.1	2.05343	0.0262149	ENSG00000273489.1	-1.17351	0.000997975
	ENSG00000182667.10	2.05314	2.4547e-08	ENSG00000178977.3	-1.173	0.000182079
	ENSG00000182572.2	2.05184	2.08097e-06	ENSG00000228649.4	-1.1719	0.00855929
	ENSG00000164638.6	2.04903	2.44952e-05	ENSG00000232344.2	-1.17182	0.00794568
	ENSG00000231961.1	2.04865	0.0043303	ENSG00000259295.2	-1.17176	8.99044e-06
	ENSG00000244756.1	2.04778	0.039972	ENSG00000109475.12	-1.17142	5.4385e-07
	ENSG00000197106.6	2.04752	0.000558963	ENSG00000100129.13	-1.17072	2.14846e-07
	ENSG00000108344.10	2.04744	2.15578e-05	ENSG00000243686.2	-1.17058	0.00364079
	ENSG00000257950.3	2.0472	0.000811867	ENSG00000253641.1	-1.17039	0.000450144
	ENSG00000164161.5	2.04682	0.00672816	ENSG00000213860.3	-1.17019	0.000656396
	ENSG00000125508.3	2.04461	6.86242e-05	ENSG00000066735.10	-1.17002	0.000722613
	ENSG00000253161.1	2.04112	0.000601751	ENSG00000258655.1	-1.16884	0.000107628
	ENSG00000248636.2	2.04047	0.00309976	ENSG00000133519.8	-1.16814	0.0115616
	ENSG00000240809.1	2.03986	0.00603751	ENSG00000235370.5	-1.1677	0.00120248
	ENSG00000204060.4	2.03944	4.75233e-05	ENSG00000164309.10	-1.16697	0.00144097
	ENSG00000162747.5	2.03921	0.00137797	ENSG00000128918.10	-1.1664	0.0490903
	ENSG00000102575.6	2.03506	6.71986e-06	ENSG00000241129.2	-1.16585	0.0334324
	ENSG00000181652.14	2.0346	1.81577e-07	ENSG00000049759.12	-1.16584	1.87145e-05
	ENSG00000203813.4	2.03454	5.40606e-10	ENSG00000166126.6	-1.16551	0.00507054
	ENSG00000231402.1	2.03292	0.0215889	ENSG00000255067.1	-1.1637	0.00282091
	ENSG00000204475.5	2.03068	0.021416	ENSG00000138640.10	-1.16338	6.31737e-06
	ENSG00000164100.7	2.02925	0.00783994	ENSG00000247270.2	-1.16306	1.46882e-05
	ENSG00000130812.6	2.02922	0.000171698	ENSG00000175287.14	-1.16236	0.00323205
	ENSG00000132185.12	2.02899	0.00286228	ENSG00000229065.1	-1.16222	0.00293581
	ENSG00000136492.4	2.0289	5.7038e-08	ENSG00000050165.13	-1.16217	0.00234223
	ENSG00000230630.1	2.02753	1.81348e-05	ENSG00000260645.1	-1.16207	1.80163e-05
	ENSG00000228253.1	2.02725	0.000125975	ENSG00000246863.2	-1.16137	0.00363226
	ENSG00000181201.2	2.02698	0.0327531	ENSG00000168490.9	-1.16082	0.00930835
	ENSG00000145536.11	2.02642	0.000218406	ENSG00000163071.6	-1.16073	0.00436473
	ENSG00000156234.7	2.02624	0.0125282	ENSG00000159164.5	-1.16003	0.00024296
	ENSG00000250056.1	2.02532	0.00827129	ENSG00000113369.4	-1.15889	2.4241e-05
	ENSG00000113088.5	2.02492	0.000976656	ENSG00000266850.1	-1.15855	0.0401235
	ENSG00000141449.10	2.02483	5.7788e-05	ENSG00000132688.10	-1.15818	0.000457164
	ENSG00000136634.5	2.02376	0.000271133	ENSG00000253582.1	-1.1579	0.011485
	ENSG00000239948.2	2.02172	0.00176274	ENSG00000163682.11	-1.15761	1.67776e-07
	ENSG00000259075.2	2.0212	0.0105252	ENSG00000184500.10	-1.15746	0.00157614
	ENSG00000269404.2	2.0175	0.00257751	ENSG00000164385.5	-1.15734	0.0030328
	ENSG00000249896.1	2.01746	0.0279392	ENSG00000154330.8	-1.15696	0.00327463
	ENSG00000248632.1	2.01704	0.000771322	ENSG00000120885.15	-1.15686	0.000399922
	ENSG00000105290.7	2.01698	0.000324217	ENSG00000226465.1	-1.15601	0.0234965
	ENSG00000255833.1	2.01686	0.00205865	ENSG00000237461.1	-1.15567	0.0109111
	ENSG00000148942.10	2.01548	0.0125445	ENSG00000105372.2	-1.15542	9.64422e-08
	ENSG00000197846.3	2.0152	3.68801e-08	ENSG00000267395.1	-1.15463	0.00942543
	ENSG00000174453.5	2.01501	0.0339015	ENSG00000109107.9	-1.15391	7.4648e-05
	ENSG00000243742.1	2.01497	6.30936e-07	ENSG00000272777.1	-1.15329	0.000233384
	ENSG00000197697.3	2.01449	5.10623e-06	ENSG00000255139.1	-1.15276	0.00685088
	ENSG00000170909.9	2.01361	3.34698e-05	ENSG00000125355.11	-1.15223	0.0117775
	ENSG00000062716.6	2.01354	2.90531e-07	ENSG00000064655.14	-1.15177	0.00204472
	ENSG00000228288.2	2.01276	0.00032056	ENSG00000182983.10	-1.15162	9.62733e-06
	ENSG00000178033.5	2.01261	1.79611e-06	ENSG00000100784.5	-1.14962	7.33188e-08
	ENSG00000181847.7	2.01199	9.7781e-05	ENSG00000167617.2	-1.14912	0.00158905
	ENSG00000261143.1	2.01013	0.0443345	ENSG00000152104.7	-1.14909	6.37192e-05
	ENSG00000266242.1	2.01011	0.0191862	ENSG00000173320.5	-1.14862	0.00296707
	ENSG00000197444.5	2.00951	0.0214583	ENSG00000271327.1	-1.1486	7.30339e-07
	ENSG00000259399.1	2.00811	0.00487953	ENSG00000233762.2	-1.14818	0.000987411
	ENSG00000258647.1	2.00787	0.0031284	ENSG00000253559.1	-1.14797	0.000329177
	ENSG00000176890.11	2.0077	3.62489e-09	ENSG00000117115.8	-1.14783	0.0228328
	ENSG00000164076.12	2.00762	0.0437046	ENSG00000258749.1	-1.1459	0.00161161
	ENSG00000163520.9	2.0075	1.6395e-06	ENSG00000234807.4	-1.14566	0.0167668
	ENSG00000184408.5	2.00741	7.20482e-07	ENSG00000116574.4	-1.14517	2.56555e-05
	ENSG00000154920.10	2.00488	3.78769e-05	ENSG00000273156.1	-1.145	8.42895e-06
	ENSG00000124610.3	2.00188	0.00133118	ENSG00000240038.2	-1.14314	0.000258433
	ENSG00000056291.13	2.00063	0.0479543	ENSG00000270179.1	-1.14313	0.000267941
	ENSG00000188064.5	1.99981	4.0337e-05	ENSG00000231767.2	-1.14226	0.00178701
	ENSG00000269011.1	1.99743	0.017438	ENSG00000184481.12	-1.14222	2.33376e-08
	ENSG00000152611.7	1.99736	0.0107669	ENSG00000196668.3	-1.14103	0.0115908
	ENSG00000168242.3	1.99594	9.0332e-07	ENSG00000247317.3	-1.14068	0.000809487
	ENSG00000205362.6	1.99551	0.0253738	ENSG00000271576.1	-1.14056	0.000551185
	ENSG00000125869.5	1.99549	0.000241283	ENSG00000236051.2	-1.1397	0.0406732
	ENSG00000127083.7	1.99453	0.00155947	ENSG00000242986.2	-1.13913	0.00251534
	ENSG00000241351.1	1.9943	0.0114494	ENSG00000230914.2	-1.1385	0.0439448
	ENSG00000246465.1	1.99365	2.44277e-05	ENSG00000111728.6	-1.1383	0.00546175
	ENSG00000163563.7	1.99246	2.5497e-07	ENSG00000264508.1	-1.13818	0.000402314
	ENSG00000122952.12	1.98972	6.02506e-16	ENSG00000105227.10	-1.13809	0.00112323
	ENSG00000150625.12	1.98928	0.0216049	ENSG00000220842.5	-1.13682	0.0395867
	ENSG00000173083.10	1.98908	1.44519e-07	ENSG00000143001.4	-1.13636	0.0175708
	ENSG00000089012.10	1.98813	0.000166475	ENSG00000233008.1	-1.13615	0.000702306
	ENSG00000204950.2	1.98804	0.00101787	ENSG00000100276.9	-1.13589	0.00826795
	ENSG00000114013.11	1.98616	3.4382e-07	ENSG00000273183.1	-1.13577	0.00089775
	ENSG00000171759.4	1.98551	0.0156794	ENSG00000197550.3	-1.13511	0.017607
	ENSG00000260792.1	1.98412	1.18165e-05	ENSG00000189283.5	-1.13498	1.04779e-06
	ENSG00000270145.1	1.98349	0.000237164	ENSG00000151789.5	-1.13444	0.00110182
	ENSG00000224339.1	1.98307	0.0442318	ENSG00000268618.1	-1.1344	0.041003
	ENSG00000261037.1	1.98154	0.0325943	ENSG00000205403.8	-1.13404	0.00070033
	ENSG00000234323.1	1.98111	0.0171668	ENSG00000270750.1	-1.13395	0.00262929
	ENSG00000261594.3	1.98072	0.0104743	ENSG00000130032.11	-1.13334	0.04848
	ENSG00000140263.9	1.97629	5.02598e-06	ENSG00000254731.1	-1.13329	0.00565496
	ENSG00000256262.1	1.97557	0.00154164	ENSG00000158220.9	-1.13265	0.0143077
	ENSG00000256050.2	1.97491	0.000174788	ENSG00000267361.1	-1.1326	0.0296846
	ENSG00000234840.1	1.97489	0.0024096	ENSG00000232850.1	-1.13241	0.0453645
	ENSG00000231482.2	1.97441	0.00504624	ENSG00000261582.1	-1.13212	0.0487467
	ENSG00000165244.6	1.97383	2.50358e-10	ENSG00000103942.8	-1.13211	0.000364544
	ENSG00000012124.10	1.97253	0.000149802	ENSG00000254414.1	-1.13209	0.00914942
	ENSG00000104147.4	1.97229	2.30991e-06	ENSG00000259744.1	-1.13155	0.0374699
	ENSG00000163467.7	1.96958	0.00434622	ENSG00000250397.2	-1.13094	0.0150227
	ENSG00000124635.7	1.96832	3.34459e-07	ENSG00000145428.10	-1.13094	0.0153853
	ENSG00000253741.1	1.96811	0.000548155	ENSG00000091409.10	-1.13081	0.000804916
	ENSG00000128645.11	1.9674	0.00236172	ENSG00000106328.8	-1.12988	0.00298106
	ENSG00000165646.7	1.96699	0.00193131	ENSG00000243410.1	-1.12845	0.0151451
	ENSG00000102970.6	1.96555	0.0171553	ENSG00000226055.2	-1.12781	0.0278139
	ENSG00000078898.6	1.96549	0.0407236	ENSG00000228242.3	-1.12709	0.000855943
	ENSG00000251297.1	1.96525	0.0270072	ENSG00000180481.6	-1.1268	0.00438218
	ENSG00000264707.1	1.96482	0.00179279	ENSG00000168811.2	-1.12609	0.0105149
	ENSG00000264589.1	1.96423	0.0161555	ENSG00000253893.2	-1.12428	0.00031002
	ENSG00000258414.1	1.96354	0.00754501	ENSG00000174226.4	-1.12417	0.028223
	ENSG00000166268.6	1.96155	0.00119985	ENSG00000133116.6	-1.12362	0.00876426
	ENSG00000151014.4	1.9587	2.00913e-10	ENSG00000273137.1	-1.12327	0.0118582
	ENSG00000261295.1	1.95833	7.58446e-05	ENSG00000227199.1	-1.12282	0.000208455
	ENSG00000061455.10	1.9583	2.53903e-06	ENSG00000215386.6	-1.12251	0.00062057
	ENSG00000151725.7	1.95793	5.24183e-10	ENSG00000204802.3	-1.12157	5.91886e-07
	ENSG00000178199.9	1.95717	3.22136e-07	ENSG00000135702.10	-1.12153	0.00302188
	ENSG00000134326.7	1.95691	3.74834e-07	ENSG00000231711.2	-1.12145	0.000132307
	ENSG00000134057.10	1.9568	1.78848e-09	ENSG00000264057.1	-1.12123	0.00215621
	ENSG00000269553.1	1.95303	0.0408496	ENSG00000077063.6	-1.12112	0.00299649
	ENSG00000258867.1	1.9514	0.0019177	ENSG00000065621.10	-1.12101	0.00184482
	ENSG00000101003.8	1.95118	2.04042e-11	ENSG00000109072.9	-1.12048	0.023025
	ENSG00000162511.7	1.95115	2.67273e-08	ENSG00000137673.4	-1.11819	0.0325259
	ENSG00000261760.2	1.95096	0.030673	ENSG00000272523.1	-1.11806	0.00258171
	ENSG00000158825.5	1.95069	0.00228891	ENSG00000272156.1	-1.11791	3.52335e-06
	ENSG00000185467.7	1.95041	0.0155833	ENSG00000273289.1	-1.11776	0.00692682
	ENSG00000254507.2	1.94975	0.00827379	ENSG00000137285.9	-1.11743	0.013984
	ENSG00000133317.10	1.9493	0.0434477	ENSG00000234465.6	-1.11741	0.000144393
	ENSG00000272551.1	1.94914	0.000336886	ENSG00000228169.3	-1.11713	0.00555729
	ENSG00000171310.6	1.94845	4.30482e-10	ENSG00000201772.1	-1.11696	0.0107934
	ENSG00000137270.10	1.94769	0.00759471	ENSG00000232295.3	-1.11695	0.00275933
	ENSG00000164512.13	1.94613	0.00558561	ENSG00000227374.1	-1.11633	0.0111404
	ENSG00000218358.2	1.94562	0.00605705	ENSG00000123095.5	-1.11626	0.000270704
	ENSG00000101638.9	1.94505	0.00593153	ENSG00000269054.1	-1.11527	0.00154439
	ENSG00000217325.2	1.945	0.0329007	ENSG00000227318.4	-1.11476	0.0414937
	ENSG00000204839.4	1.94498	2.64267e-05	ENSG00000171044.6	-1.11421	0.00257003
	ENSG00000138829.6	1.94346	1.69248e-06	ENSG00000272542.1	-1.11411	0.0133927
	ENSG00000269974.1	1.94213	6.18436e-05	ENSG00000122406.8	-1.11394	7.85175e-08
	ENSG00000139915.14	1.94178	0.0487424	ENSG00000151090.13	-1.11376	3.78371e-06
	ENSG00000241560.1	1.94143	0.0427961	ENSG00000107242.13	-1.11369	0.00918996
	ENSG00000181143.11	1.94118	0.0148358	ENSG00000226360.4	-1.11319	0.013649
	ENSG00000008118.5	1.94092	0.0337299	ENSG00000162267.8	-1.11292	0.0379647
	ENSG00000143816.7	1.94006	1.65421e-05	ENSG00000224818.1	-1.11276	6.91577e-05
	ENSG00000099954.14	1.93987	0.000696616	ENSG00000241520.1	-1.11208	0.00246895
	ENSG00000214796.4	1.93942	1.41518e-06	ENSG00000160888.6	-1.11178	0.000706888
	ENSG00000175877.3	1.93853	0.0367886	ENSG00000126561.12	-1.11158	0.000379968
	ENSG00000151490.9	1.9385	1.51691e-06	ENSG00000252233.1	-1.11093	0.00986344
	ENSG00000107105.10	1.93706	0.000192303	ENSG00000115598.5	-1.11089	0.0036402
	ENSG00000131042.9	1.93685	9.61156e-06	ENSG00000139574.7	-1.1098	0.0064562
	ENSG00000261061.1	1.93613	5.4872e-06	ENSG00000130255.8	-1.10969	2.51447e-08
	ENSG00000198829.5	1.93561	0.00034867	ENSG00000198046.7	-1.10909	0.00120092
	ENSG00000167653.4	1.93332	0.00370555	ENSG00000258565.1	-1.10905	0.00161727
	ENSG00000108813.9	1.93295	0.00222947	ENSG00000231789.2	-1.10882	0.0203022
	ENSG00000106952.3	1.93269	9.30815e-07	ENSG00000198755.6	-1.10735	5.07646e-09
	ENSG00000117984.8	1.93198	3.29735e-09	ENSG00000260179.1	-1.10661	0.00649079
	ENSG00000119714.6	1.9299	2.24716e-07	ENSG00000273340.1	-1.10653	0.000602471
	ENSG00000120075.5	1.92896	3.30326e-05	ENSG00000271614.1	-1.10643	1.7242e-06
	ENSG00000104059.4	1.92888	0.00173114	ENSG00000135502.12	-1.1062	0.000111021
	ENSG00000141294.5	1.92855	3.28172e-05	ENSG00000260905.1	-1.10572	0.021085
	ENSG00000196468.5	1.92804	0.0457091	ENSG00000225766.4	-1.10489	0.00137665
	ENSG00000237523.1	1.92653	0.00540538	ENSG00000043039.5	-1.10475	0.0364908
	ENSG00000251533.2	1.92403	0.0353575	ENSG00000251364.2	-1.10434	0.000344892
	ENSG00000172236.12	1.92302	0.000410897	ENSG00000231134.1	-1.10362	0.0186471
	ENSG00000211448.7	1.92274	2.83528e-05	ENSG00000144857.10	-1.10336	0.00340963
	ENSG00000259279.1	1.9223	0.0214051	ENSG00000267504.1	-1.10253	0.000383883
	ENSG00000137135.13	1.92123	8.90273e-08	ENSG00000224032.2	-1.10212	3.94802e-12
	ENSG00000205882.4	1.92046	0.0200901	ENSG00000271384.1	-1.10193	0.000166589
	ENSG00000140749.7	1.9203	7.50991e-06	ENSG00000272102.1	-1.10168	0.0484772
	ENSG00000167553.10	1.92019	1.07161e-16	ENSG00000102043.11	-1.10162	0.00022788
	ENSG00000169347.12	1.91952	0.0307725	ENSG00000166682.6	-1.10148	0.00760593
	ENSG00000196730.8	1.91896	1.31695e-06	ENSG00000135218.13	-1.10097	0.0332426
	ENSG00000184343.6	1.91884	0.00114046	ENSG00000259571.1	-1.10083	0.00823747
	ENSG00000187951.6	1.91871	2.21488e-10	ENSG00000186301.7	-1.10015	0.00149491
	ENSG00000204277.1	1.91843	0.030966	ENSG00000189221.5	-1.09978	0.0292606
	ENSG00000160013.4	1.91377	1.10399e-06	ENSG00000218346.1	-1.09831	0.025363
	ENSG00000182674.5	1.9132	0.010875	ENSG00000178882.9	-1.09825	0.0251454
	ENSG00000256802.2	1.91286	0.0233674	ENSG00000069535.12	-1.09816	0.0333416
	ENSG00000160180.14	1.91286	0.0183442	ENSG00000270343.1	-1.09758	0.0241483
	ENSG00000124302.8	1.91191	0.00232455	ENSG00000259877.1	-1.09673	1.93474e-08
	ENSG00000272796.1	1.91078	0.0017572	ENSG00000230903.5	-1.09586	0.007183
	ENSG00000234996.3	1.90987	0.00250798	ENSG00000237550.4	-1.09586	0.007183
	ENSG00000091879.9	1.90835	1.35274e-08	ENSG00000224261.2	-1.09566	0.00666883
	ENSG00000091651.4	1.90785	7.04864e-08	ENSG00000270001.1	-1.09445	0.0132645
	ENSG00000161682.10	1.90766	0.000416667	ENSG00000257735.1	-1.0938	0.0290349
	ENSG00000271361.1	1.90762	3.33287e-05	ENSG00000228960.4	-1.09311	0.0226841
	ENSG00000251503.3	1.90715	0.00464176	ENSG00000151748.10	-1.0929	1.91548e-13
	ENSG00000129521.9	1.90489	3.5469e-07	ENSG00000068976.9	-1.09166	0.0051043
	ENSG00000106089.7	1.90434	3.3425e-06	ENSG00000271967.1	-1.09157	0.0103995
	ENSG00000214243.3	1.9043	0.00683588	ENSG00000267892.1	-1.09137	0.00475296
	ENSG00000198336.5	1.90411	0.0368972	ENSG00000185432.10	-1.09125	1.796e-06
	ENSG00000254141.1	1.90096	0.000154848	ENSG00000243004.1	-1.09118	0.00549046
	ENSG00000129450.4	1.89872	9.51828e-06	ENSG00000248341.2	-1.09099	0.0215523
	ENSG00000169508.6	1.89766	3.68525e-05	ENSG00000164879.6	-1.08918	0.0200426
	ENSG00000163689.14	1.89483	2.90768e-08	ENSG00000259275.1	-1.08918	0.0484029
	ENSG00000155307.13	1.89359	2.12759e-06	ENSG00000164099.3	-1.08884	0.0477224
	ENSG00000226928.1	1.89356	7.24136e-08	ENSG00000272950.1	-1.08826	0.0289089
	ENSG00000266923.1	1.89326	0.00959072	ENSG00000106484.10	-1.08773	0.000790476
	ENSG00000011590.9	1.89326	0.00353869	ENSG00000224965.1	-1.08759	0.0139994
	ENSG00000066294.10	1.89241	3.05815e-06	ENSG00000247728.2	-1.08703	2.49846e-10
	ENSG00000119917.9	1.89199	2.11864e-07	ENSG00000140876.7	-1.08657	1.62894e-05
	ENSG00000122861.11	1.89071	5.50068e-06	ENSG00000123700.4	-1.08609	0.000665262
	ENSG00000169783.8	1.88857	2.17286e-06	ENSG00000244513.2	-1.08595	0.00435671
	ENSG00000145386.5	1.88812	9.31573e-09	ENSG00000255398.2	-1.08568	0.00839792
	ENSG00000095321.12	1.88794	6.89489e-06	ENSG00000273492.1	-1.08543	0.00829275
	ENSG00000143140.6	1.88747	3.16155e-08	ENSG00000241313.2	-1.08515	0.0143104
	ENSG00000117322.12	1.88723	0.00635555	ENSG00000187800.9	-1.08469	0.00178654
	ENSG00000115507.5	1.88716	0.000189296	ENSG00000215346.3	-1.08446	0.00499645
	ENSG00000182010.6	1.88667	2.58053e-09	ENSG00000134775.11	-1.08356	0.0015767
	ENSG00000197299.6	1.88657	9.67928e-08	ENSG00000168679.13	-1.08345	0.000259962
	ENSG00000154589.2	1.88616	7.91298e-06	ENSG00000258646.1	-1.08333	0.00646011
	ENSG00000161800.8	1.88615	1.29547e-11	ENSG00000226084.4	-1.08108	0.00481538
	ENSG00000114346.9	1.88512	3.2973e-11	ENSG00000267280.1	-1.08088	0.0142504
	ENSG00000243350.1	1.88452	0.0155887	ENSG00000260992.1	-1.08067	0.00315915
	ENSG00000266446.1	1.88193	0.0131879	ENSG00000258891.1	-1.07963	0.0388527
	ENSG00000248753.1	1.88152	0.00834608	ENSG00000146374.9	-1.07923	0.0223829
	ENSG00000169184.5	1.88114	1.11802e-06	ENSG00000138772.8	-1.07881	0.0134067
	ENSG00000105464.3	1.88107	0.000124124	ENSG00000166046.6	-1.0788	1.28098e-08
	ENSG00000130489.8	1.87952	2.62325e-06	ENSG00000183111.7	-1.07875	4.1177e-05
	ENSG00000127831.6	1.8773	0.0332194	ENSG00000146453.8	-1.07871	0.0284119
	ENSG00000172020.8	1.8772	0.0498196	ENSG00000163378.9	-1.07847	1.34011e-05
	ENSG00000198910.8	1.8771	7.84879e-05	ENSG00000126785.8	-1.07548	4.66975e-05
	ENSG00000174600.9	1.87702	1.97639e-05	ENSG00000137561.4	-1.07539	0.028303
	ENSG00000228991.2	1.87608	0.0361755	ENSG00000227542.1	-1.07465	0.000389361
	ENSG00000248527.1	1.87573	0.000413583	ENSG00000268743.1	-1.07436	0.00407678
	ENSG00000223749.3	1.87408	5.92009e-05	ENSG00000240031.1	-1.07263	0.00504491
	ENSG00000135074.11	1.87378	1.13599e-12	ENSG00000272782.1	-1.07186	4.74817e-06
	ENSG00000269919.1	1.87296	0.00119731	ENSG00000241316.2	-1.07174	2.45805e-06
	ENSG00000271856.1	1.87185	0.0102495	ENSG00000213962.2	-1.07169	0.0266828
	ENSG00000172322.9	1.87163	0.00041803	ENSG00000103647.8	-1.0714	0.000790455
	ENSG00000197977.3	1.86973	0.00365385	ENSG00000139239.6	-1.07135	9.39217e-06
	ENSG00000271784.1	1.86878	0.00877302	ENSG00000163235.11	-1.07118	0.00494874
	ENSG00000163191.5	1.86821	2.53605e-13	ENSG00000144366.11	-1.07115	0.000382949
	ENSG00000151023.12	1.86815	0.00445194	ENSG00000251322.3	-1.07098	0.00377863
	ENSG00000249034.1	1.86804	0.0199199	ENSG00000166444.13	-1.07019	1.05453e-07
	ENSG00000156006.4	1.86763	0.0149524	ENSG00000239249.2	-1.06934	0.0291187
	ENSG00000095587.8	1.86638	0.000145493	ENSG00000251359.3	-1.06933	0.000347154
	ENSG00000102271.9	1.8653	0.00251908	ENSG00000102547.14	-1.06899	0.000356832
	ENSG00000182901.11	1.86405	0.0249391	ENSG00000203392.2	-1.06898	0.00161141
	ENSG00000234394.4	1.86059	0.0246562	ENSG00000254706.1	-1.06851	0.0153963
	ENSG00000211697.2	1.86025	0.00736015	ENSG00000229019.1	-1.06839	0.0375071
	ENSG00000139209.11	1.85988	0.00585278	ENSG00000272991.1	-1.0675	0.0220552
	ENSG00000180818.4	1.85935	0.000304465	ENSG00000251992.1	-1.06712	0.0158812
	ENSG00000171241.4	1.85908	1.70496e-08	ENSG00000223379.1	-1.06638	0.0371795
	ENSG00000163449.6	1.85797	0.000556023	ENSG00000255337.1	-1.06631	0.0313804
	ENSG00000167634.8	1.85723	0.0395253	ENSG00000272501.1	-1.06495	1.1048e-05
	ENSG00000109255.7	1.85714	0.028116	ENSG00000267429.1	-1.06491	0.0182787
	ENSG00000173369.11	1.85488	7.90707e-07	ENSG00000109654.10	-1.0646	0.0100034
	ENSG00000037965.4	1.854	1.6693e-05	ENSG00000151303.11	-1.06445	0.00181865
	ENSG00000231439.3	1.85319	0.00473317	ENSG00000134545.9	-1.0635	0.0371994
	ENSG00000236739.3	1.85228	0.0372256	ENSG00000182795.12	-1.0634	0.0159777
	ENSG00000243449.2	1.85205	0.00158787	ENSG00000213930.7	-1.06293	9.24192e-06
	ENSG00000235568.2	1.85144	2.88412e-06	ENSG00000053328.8	-1.06292	0.0239553
	ENSG00000054967.8	1.8514	5.34324e-12	ENSG00000272894.1	-1.06175	0.000181776
	ENSG00000130513.6	1.85133	0.000205541	ENSG00000201229.1	-1.06086	0.00073092
	ENSG00000188477.8	1.85115	0.00221284	ENSG00000136111.8	-1.05984	2.89341e-06
	ENSG00000146410.7	1.85071	3.89075e-06	ENSG00000201428.1	-1.05898	0.00862096
	ENSG00000079931.10	1.84977	2.25198e-05	ENSG00000261496.1	-1.05853	0.0270298
	ENSG00000181085.10	1.84933	0.00122189	ENSG00000259377.1	-1.05851	0.0391014
	ENSG00000072274.8	1.84932	2.46589e-14	ENSG00000224307.1	-1.05798	0.00108315
	ENSG00000107821.10	1.84887	1.35376e-06	ENSG00000261468.1	-1.05618	0.00392894
	ENSG00000121039.5	1.84811	5.34268e-05	ENSG00000226496.1	-1.05601	0.0253142
	ENSG00000254389.2	1.84692	1.77259e-05	ENSG00000227165.3	-1.05559	0.0294222
	ENSG00000049540.12	1.84685	0.000100271	ENSG00000095637.16	-1.05546	2.22817e-05
	ENSG00000116771.5	1.84592	2.35824e-05	ENSG00000226648.1	-1.05302	0.00554989
	ENSG00000187037.4	1.84584	1.35787e-05	ENSG00000254343.2	-1.05242	0.000472529
	ENSG00000088827.8	1.84579	1.0146e-06	ENSG00000253187.2	-1.05213	0.0389835
	ENSG00000116254.13	1.84561	0.0071331	ENSG00000228791.3	-1.05174	0.00119837
	ENSG00000248265.1	1.84528	0.00374341	ENSG00000242299.1	-1.05162	0.000749555
	ENSG00000109265.8	1.84316	1.82531e-07	ENSG00000171817.12	-1.05152	0.000155588
	ENSG00000143387.8	1.84242	3.16787e-06	ENSG00000248375.1	-1.05091	0.0429041
	ENSG00000171860.4	1.84154	1.59805e-06	ENSG00000203875.6	-1.05087	1.26238e-07
	ENSG00000259404.1	1.84153	0.00952269	ENSG00000236833.1	-1.05056	0.0493513
	ENSG00000237222.3	1.84144	0.0368095	ENSG00000233961.1	-1.05046	0.00135721
	ENSG00000132832.5	1.8407	0.00182603	ENSG00000184226.10	-1.04978	0.0089742
	ENSG00000148848.10	1.8394	3.43273e-06	ENSG00000146278.10	-1.0497	1.36867e-06
	ENSG00000227617.4	1.83795	0.0328165	ENSG00000272610.1	-1.04969	0.000435272
	ENSG00000231744.1	1.83775	0.00680095	ENSG00000272760.1	-1.04967	3.68105e-06
	ENSG00000175315.2	1.83664	0.00118071	ENSG00000187186.10	-1.04951	0.00752194
	ENSG00000109684.10	1.83371	0.000874239	ENSG00000257242.2	-1.04857	0.0123725
	ENSG00000167100.10	1.83322	1.45677e-06	ENSG00000114942.9	-1.04736	9.08576e-07
	ENSG00000087116.9	1.83288	7.67175e-08	ENSG00000144713.8	-1.04735	5.57074e-07
	ENSG00000102032.8	1.83256	5.78027e-07	ENSG00000200792.1	-1.04546	0.00747688
	ENSG00000158106.8	1.8325	4.62017e-05	ENSG00000124374.8	-1.04465	8.88943e-05
	ENSG00000124140.8	1.83219	0.0178319	ENSG00000261568.1	-1.0443	0.0114479
	ENSG00000101336.8	1.83209	9.11382e-06	ENSG00000166025.13	-1.04399	0.000515218
	ENSG00000170786.8	1.83139	0.00225285	ENSG00000229387.2	-1.0438	0.0230391
	ENSG00000196209.8	1.83107	1.8818e-07	ENSG00000242095.2	-1.04327	0.00209185
	ENSG00000066336.7	1.83052	4.44256e-06	ENSG00000105784.11	-1.04323	0.00854379
	ENSG00000224189.2	1.82968	5.41958e-05	ENSG00000119121.17	-1.04321	0.0402046
	ENSG00000180998.7	1.82875	8.04703e-08	ENSG00000270102.1	-1.04295	0.00220798
	ENSG00000137959.11	1.82852	3.06655e-05	ENSG00000145425.5	-1.042	2.04883e-06
	ENSG00000065609.10	1.82754	0.0178618	ENSG00000008441.12	-1.04096	0.000402301
	ENSG00000257931.2	1.82661	0.042317	ENSG00000261015.1	-1.04094	1.73431e-06
	ENSG00000205847.5	1.82641	0.0438512	ENSG00000226158.1	-1.04089	0.046671
	ENSG00000179935.5	1.82587	0.0366254	ENSG00000136114.11	-1.03862	5.79294e-07
	ENSG00000224577.1	1.82582	0.00102698	ENSG00000238198.1	-1.03852	0.0187409
	ENSG00000253317.1	1.82572	0.00123583	ENSG00000261168.1	-1.0376	0.00415802
	ENSG00000104738.12	1.82548	1.87762e-08	ENSG00000272155.1	-1.03655	0.00241173
	ENSG00000256540.1	1.82547	0.00014154	ENSG00000175556.12	-1.03599	0.000988469
	ENSG00000235436.6	1.82413	0.0199186	ENSG00000237877.2	-1.03572	8.72687e-06
	ENSG00000112799.4	1.8214	1.52499e-05	ENSG00000119787.9	-1.03562	5.93925e-05
	ENSG00000270172.1	1.82015	3.38326e-06	ENSG00000226469.1	-1.03545	0.0328755
	ENSG00000135838.9	1.81946	7.22141e-06	ENSG00000185345.14	-1.03492	0.000132565
	ENSG00000260396.1	1.81815	0.0206493	ENSG00000255310.2	-1.0349	0.0069696
	ENSG00000143847.11	1.81714	0.000122963	ENSG00000269947.1	-1.03449	0.000652047
	ENSG00000169896.12	1.81496	4.48272e-06	ENSG00000187999.4	-1.03432	0.0213687
	ENSG00000117598.7	1.81399	0.0423263	ENSG00000181790.6	-1.0334	0.0229798
	ENSG00000083842.8	1.81348	0.00917218	ENSG00000267852.1	-1.03332	0.0162313
	ENSG00000129538.9	1.81286	5.50884e-08	ENSG00000230789.1	-1.03295	0.0134978
	ENSG00000264529.1	1.81273	2.23999e-05	ENSG00000152583.8	-1.03099	0.00365294
	ENSG00000254415.3	1.81223	0.000395075	ENSG00000241868.2	-1.03081	0.0138858
	ENSG00000189127.3	1.81187	0.0113644	ENSG00000165071.10	-1.0307	0.0378865
	ENSG00000145649.7	1.81018	0.00178451	ENSG00000120915.9	-1.03034	3.68721e-05
	ENSG00000250771.2	1.80909	0.00123361	ENSG00000260359.1	-1.03027	0.012111
	ENSG00000177398.14	1.80896	0.00966173	ENSG00000236269.1	-1.03021	0.00210309
	ENSG00000185885.11	1.808	1.80794e-06	ENSG00000196559.3	-1.03014	0.000445863
	ENSG00000243479.3	1.80694	0.0252251	ENSG00000176402.5	-1.02853	0.0142101
	ENSG00000254827.1	1.80546	0.00794193	ENSG00000273367.1	-1.02827	0.0317852
	ENSG00000269235.1	1.80405	0.00680682	ENSG00000036672.11	-1.02778	0.0137396
	ENSG00000255774.1	1.8021	0.017714	ENSG00000186453.8	-1.02611	0.00144135
	ENSG00000197249.8	1.8008	0.00498574	ENSG00000225793.2	-1.02574	2.00824e-06
	ENSG00000229425.1	1.8002	0.000463001	ENSG00000253476.1	-1.02515	0.000769842
	ENSG00000135077.4	1.79899	1.73565e-07	ENSG00000127366.4	-1.02494	1.58173e-05
	ENSG00000124491.11	1.79852	3.48043e-05	ENSG00000225031.1	-1.02434	0.0153649
	ENSG00000126860.7	1.79782	6.02475e-07	ENSG00000183784.5	-1.02382	0.0174471
	ENSG00000122862.4	1.79772	6.22772e-06	ENSG00000256139.2	-1.02372	0.00146404
	ENSG00000267260.1	1.79739	0.0074393	ENSG00000220749.3	-1.0234	0.00872648
	ENSG00000250770.2	1.79715	0.036252	ENSG00000233175.2	-1.02275	0.00306254
	ENSG00000237595.2	1.79478	0.0433352	ENSG00000143365.12	-1.02266	0.000651462
	ENSG00000273108.1	1.79154	0.00796093	ENSG00000122026.6	-1.02239	8.8507e-05
	ENSG00000115850.5	1.79138	0.013041	ENSG00000243560.2	-1.02071	0.0317603
	ENSG00000136235.11	1.7909	3.37178e-05	ENSG00000091137.7	-1.01991	0.0387489
	ENSG00000188676.9	1.79054	0.0203778	ENSG00000245849.2	-1.01948	3.03896e-06
	ENSG00000019169.9	1.78886	0.0107635	ENSG00000117289.7	-1.01919	0.000150934
	ENSG00000225964.1	1.78863	0.0161637	ENSG00000244119.1	-1.01918	0.000482157
	ENSG00000184774.6	1.78841	0.00938694	ENSG00000105538.4	-1.01912	6.31491e-05
	ENSG00000179344.12	1.78818	0.000275744	ENSG00000251600.1	-1.01838	0.0274828
	ENSG00000223907.1	1.78812	0.0117457	ENSG00000163032.7	-1.01835	0.0120394
	ENSG00000230067.3	1.78674	0.0148241	ENSG00000123104.7	-1.01799	1.59313e-05
	ENSG00000067715.9	1.78393	0.00210589	ENSG00000271895.1	-1.01779	0.000133241
	ENSG00000115194.6	1.78371	0.0481902	ENSG00000196693.10	-1.01737	6.94665e-10
	ENSG00000143226.9	1.78368	1.14817e-07	ENSG00000265681.2	-1.01642	3.53026e-06
	ENSG00000104369.4	1.78349	5.628e-05	ENSG00000228550.1	-1.01583	0.00831334
	ENSG00000246859.2	1.78246	0.00551038	ENSG00000136848.12	-1.01577	1.30623e-05
	ENSG00000183010.12	1.78172	1.89514e-09	ENSG00000231500.2	-1.01556	1.4487e-05
	ENSG00000235049.1	1.7813	0.0140868	ENSG00000165626.12	-1.01425	0.000943115
	ENSG00000175985.8	1.78061	0.00131724	ENSG00000228065.6	-1.01391	0.00325973
	ENSG00000242512.4	1.78	0.0442391	ENSG00000269918.1	-1.01364	0.00702612
	ENSG00000186074.14	1.77812	4.7863e-05	ENSG00000170962.8	-1.01345	0.00512406
	ENSG00000164093.11	1.77547	0.00369364	ENSG00000241959.2	-1.01326	0.0295696
	ENSG00000234232.2	1.77497	0.0324161	ENSG00000147576.11	-1.01147	4.41955e-05
	ENSG00000173068.13	1.77439	9.61132e-08	ENSG00000176928.4	-1.01146	0.00605941
	ENSG00000131187.5	1.77409	0.000124117	ENSG00000224616.1	-1.01118	0.00415829
	ENSG00000115290.5	1.77382	0.00362977	ENSG00000138738.6	-1.01058	2.12927e-05
	ENSG00000142619.4	1.77367	0.0408243	ENSG00000233927.4	-1.01037	7.91229e-06
	ENSG00000258068.1	1.77352	0.00823997	ENSG00000155980.7	-1.01022	0.0192937
	ENSG00000171502.10	1.77305	1.53802e-07	ENSG00000184271.11	-1.00954	1.88823e-06
	ENSG00000260442.1	1.77134	0.00142348	ENSG00000268798.1	-1.00926	0.00402603
	ENSG00000119514.5	1.77096	0.000511196	ENSG00000261599.1	-1.00887	0.0382828
	ENSG00000105255.6	1.77081	0.00627989	ENSG00000011523.9	-1.00871	1.1332e-12
	ENSG00000117632.16	1.76877	4.34895e-08	ENSG00000272758.1	-1.008	3.11113e-08
	ENSG00000130477.10	1.76849	2.94786e-05	ENSG00000166448.10	-1.00753	0.0455671
	ENSG00000249057.1	1.7682	0.00205738	ENSG00000238005.2	-1.00738	0.0232351
	ENSG00000226002.1	1.76804	0.0121517	ENSG00000260425.1	-1.00736	0.00938806
	ENSG00000163131.6	1.76731	2.36488e-05	ENSG00000272858.1	-1.00731	6.99986e-06
	ENSG00000169442.4	1.76688	0.000420911	ENSG00000139926.11	-1.00685	2.03908e-05
	ENSG00000254997.2	1.76549	0.00255684	ENSG00000230928.1	-1.00658	0.0016027
	ENSG00000264527.1	1.76519	0.0499394	ENSG00000127362.2	-1.00625	2.62702e-05
	ENSG00000125999.6	1.76455	0.0254458	ENSG00000166979.8	-1.00552	0.00136352
	ENSG00000183578.5	1.76388	4.21382e-07	ENSG00000185834.9	-1.00541	0.0119628
	ENSG00000198937.8	1.763	1.35058e-15	ENSG00000254910.1	-1.005	0.0263906
	ENSG00000085265.6	1.76264	0.00377199	ENSG00000167074.10	-1.00249	0.00019077
	ENSG00000100292.12	1.76211	6.16408e-07	ENSG00000232745.2	-1.00215	0.03801
	ENSG00000087303.12	1.76098	2.10923e-07	ENSG00000133687.11	-1.00179	0.00678928
	ENSG00000229106.1	1.76091	0.0348153	ENSG00000165521.11	-1.00103	0.0225661
	ENSG00000102359.5	1.76003	1.82994e-07	ENSG00000129474.11	-1.0008	6.71892e-05
	ENSG00000237484.5	1.75779	0.000108767	ENSG00000164197.7	-1.00068	0.000242864
	ENSG00000115919.10	1.75743	0.00206209	ENSG00000232411.1	-1.00065	0.0415452
	ENSG00000144476.5	1.7572	1.14423e-06	ENSG00000213036.3	-1.00064	0.0205426
	ENSG00000173212.4	1.75647	0.0125075	ENSG00000265315.1	-1.0006	0.00306632
	ENSG00000198944.4	1.75633	0.00910977	ENSG00000265411.1	-1.0006	0.00306632
	ENSG00000232434.1	1.75586	0.000268117	ENSG00000093100.13	-1.00044	0.000427475
	ENSG00000204516.5	1.75479	1.37903e-06	ENSG00000272168.1	-0.999297	0.00455048
	ENSG00000108691.5	1.75472	0.000103448	ENSG00000186231.12	-0.998008	0.00941652
	ENSG00000073734.8	1.75434	0.0154284	ENSG00000204301.5	-0.997461	0.000146838
	ENSG00000228630.1	1.75401	0.0122135	ENSG00000118181.6	-0.996376	2.02082e-07
	ENSG00000198283.2	1.75288	0.0494362	ENSG00000230207.1	-0.995862	0.0281577
	ENSG00000226608.2	1.7515	0.000183289	ENSG00000271105.1	-0.995357	0.00114975
	ENSG00000258603.1	1.75125	0.0033412	ENSG00000168916.11	-0.995288	0.00366144
	ENSG00000135454.9	1.75071	4.83885e-05	ENSG00000234456.3	-0.995027	0.00116676
	ENSG00000198682.8	1.75067	2.74307e-06
	ENSG00000112299.7	1.75031	0.00101845
	ENSG00000185745.8	1.74806	1.33602e-05
	ENSG00000100427.11	1.74798	0.0365154
	ENSG00000211804.2	1.74643	0.0363811
	ENSG00000188322.4	1.74616	1.41474e-07
	ENSG00000153976.2	1.74406	0.000829291
	ENSG00000008300.10	1.74335	9.09609e-06
	ENSG00000126010.5	1.74323	0.0221404
	ENSG00000249240.2	1.74101	0.0467491
	ENSG00000104894.7	1.74061	7.65604e-05
	ENSG00000105492.11	1.74003	0.00359569
	ENSG00000141744.3	1.73907	0.0264563
	ENSG00000206113.3	1.73822	0.00960196
	ENSG00000244558.1	1.73553	0.00211407
	ENSG00000164893.4	1.73511	0.0424262
	ENSG00000246375.2	1.73511	0.0385438
	ENSG00000070915.5	1.73489	0.00286174
	ENSG00000237478.2	1.73456	0.00500732
	ENSG00000203812.2	1.73402	3.03088e-06
	ENSG00000232224.1	1.73337	0.000279306
	ENSG00000272841.1	1.73333	4.70463e-05
	ENSG00000230266.1	1.73321	0.0457442
	ENSG00000140030.4	1.73194	1.13678e-05
	ENSG00000127074.10	1.73184	0.00580034
	ENSG00000166927.8	1.73165	8.59363e-05
	ENSG00000179468.5	1.73098	0.0151249
	ENSG00000135312.4	1.73074	0.0223169
	ENSG00000184845.3	1.73008	0.040184
	ENSG00000140937.9	1.72974	3.94972e-07
	ENSG00000184261.4	1.72896	0.0365536
	ENSG00000145416.9	1.72884	1.35828e-06
	ENSG00000184160.6	1.72791	0.00862881
	ENSG00000136295.10	1.72784	6.90534e-06
	ENSG00000102524.7	1.72619	2.0103e-05
	ENSG00000164109.9	1.72529	9.12372e-06
	ENSG00000248231.1	1.72423	0.00412186
	ENSG00000196834.7	1.7231	0.0209208
	ENSG00000185668.5	1.72237	0.0214315
	ENSG00000147536.7	1.72228	1.26883e-05
	ENSG00000171631.10	1.72227	1.31324e-05
	ENSG00000169224.8	1.72225	0.0159796
	ENSG00000251442.1	1.72222	2.28659e-07
	ENSG00000204869.4	1.72172	0.0215889
	ENSG00000168621.10	1.72097	0.0443585
	ENSG00000175093.4	1.72083	0.00183121
	ENSG00000132874.9	1.7208	0.0193981
	ENSG00000172137.14	1.72049	0.00817357
	ENSG00000143333.6	1.72036	8.10026e-07
	ENSG00000213937.3	1.71986	0.000541744
	ENSG00000008735.10	1.71973	0.000182983
	ENSG00000265800.1	1.71956	0.00469427
	ENSG00000196933.5	1.71932	0.00506262
	ENSG00000248919.3	1.71918	2.6668e-05
	ENSG00000267493.2	1.71822	0.00513542
	ENSG00000105383.10	1.71784	4.02269e-06
	ENSG00000146216.7	1.71724	0.00255545
	ENSG00000217442.3	1.71572	0.0176264
	ENSG00000171793.9	1.71564	2.51331e-09
	ENSG00000249428.1	1.71481	0.038411
	ENSG00000151005.3	1.71462	0.0201684
	ENSG00000118946.7	1.71448	1.05243e-08
	ENSG00000260726.2	1.71416	0.0408014
	ENSG00000184613.6	1.71378	0.000268761
	ENSG00000145757.11	1.71361	0.000261539
	ENSG00000161929.10	1.70995	6.23097e-05
	ENSG00000155659.10	1.70919	6.74008e-05
	ENSG00000250240.1	1.70903	0.000859616
	ENSG00000227184.3	1.70874	0.000707696
	ENSG00000141574.3	1.70863	1.04223e-05
	ENSG00000187017.10	1.70841	0.00182489
	ENSG00000150782.7	1.70838	7.69732e-06
	ENSG00000106462.6	1.70814	5.23293e-08
	ENSG00000151838.7	1.70711	0.0286908
	ENSG00000213186.3	1.70668	2.39344e-10
	ENSG00000117394.15	1.70602	1.22642e-06
	ENSG00000224543.3	1.70553	0.00476823
	ENSG00000103740.5	1.7051	0.0249397
	ENSG00000091106.14	1.70459	0.000152189
	ENSG00000228221.1	1.70372	0.00688962
	ENSG00000175567.4	1.70363	1.55287e-09
	ENSG00000137474.15	1.70202	9.51941e-05
	ENSG00000104435.9	1.70091	0.0144296
	ENSG00000170396.6	1.70091	0.000220434
	ENSG00000140519.8	1.70068	0.036843
	ENSG00000136541.10	1.70033	6.39431e-05
	ENSG00000170482.12	1.70026	0.000678501
	ENSG00000183150.3	1.69996	0.000250569
	ENSG00000111602.7	1.69827	1.86001e-10
	ENSG00000185480.7	1.69815	4.38549e-08
	ENSG00000247095.2	1.6971	2.0476e-05
	ENSG00000272070.1	1.6966	0.000286267
	ENSG00000082684.10	1.69532	0.000205729
	ENSG00000166246.9	1.69515	1.65966e-05
	ENSG00000141738.9	1.6934	0.0064706
	ENSG00000196562.10	1.69339	2.45423e-07
	ENSG00000196542.4	1.69233	0.0125998
	ENSG00000173705.4	1.69227	8.73234e-05
	ENSG00000171864.4	1.6912	0.0145549
	ENSG00000198712.1	1.69118	2.86239e-05
[truncated: 1,440 more rows]

## Sheet: Supplementary_S2
	Supplementary Table S2. Methylation status of all CpG islands between normal versus tumor breast cancer samples from DNA-methylation array (our cohort).
	CpG Island ID	log2FC	P-value		CpG Island ID	log2FC	P-value
	cg02152290	4.00413	2.74479e-11		cg22661239	-3.09835	7.427e-10
	cg12494545	3.81076	1.58303e-13		cg25369015	-3.0199	1.06898e-08
	cg08288795	3.73191	4.90502e-10		cg23813755	-2.94632	2.64367e-06
	cg27391679	3.69861	2.64105e-10		cg19896639	-2.8999	3.81663e-11
	cg18489009	3.68717	1.951e-10		cg13530711	-2.74178	9.42735e-06
	cg05971321	3.66264	8.40036e-15		cg12579212	-2.71834	2.22293e-08
	cg01586506	3.6472	1.84844e-10		cg20587874	-2.68898	4.19104e-08
	cg02164046	3.53168	1.08927e-10		cg19421526	-2.68818	5.73268e-08
	cg12062672	3.43575	4.76611e-12		cg24250669	-2.68173	6.75913e-08
	cg07153966	3.38946	1.14646e-11		cg17524017	-2.67743	4.93675e-06
	cg14273093	3.36347	2.03933e-11		cg00019495	-2.67674	6.63612e-08
	cg27437510	3.33636	4.97858e-09		cg00973309	-2.65952	1.82191e-08
	cg02809591	3.2724	5.87288e-13		cg03509079	-2.64668	3.11155e-09
	cg26688936	3.27101	8.92335e-12		cg17217665	-2.63614	4.21872e-08
	cg09432775	3.26802	3.28523e-13		cg22568403	-2.63427	4.31224e-08
	cg27403117	3.20285	6.77825e-09		cg19053686	-2.62399	9.56515e-08
	cg04320956	3.20265	4.61667e-13		cg06316695	-2.61961	2.26639e-05
	cg02775417	3.20195	4.06546e-10		cg20694147	-2.61931	4.68246e-11
	cg11609668	3.20113	7.98192e-11		cg11219400	-2.60831	1.00788e-09
	cg13588954	3.14917	9.85709e-10		cg01346743	-2.5974	9.3806e-07
	cg07935902	3.13748	1.85244e-09		cg12618806	-2.59029	1.15805e-07
	cg24446823	3.13144	1.82549e-12		cg18082788	-2.57661	5.96257e-10
	cg14790739	3.10336	1.75811e-10		cg14022550	-2.56169	2.31065e-09
	cg09257635	3.08907	1.46801e-11		cg15626828	-2.53419	1.44747e-07
	cg24425531	3.0841	4.84418e-11		cg05204310	-2.52292	3.14534e-07
	cg01851968	3.08077	1.0682e-08		cg20410995	-2.51769	8.91135e-07
	cg22561647	3.06814	8.89855e-13		cg26764980	-2.50462	2.74469e-09
	cg24808280	3.05927	4.5868e-07		cg04358131	-2.49427	3.06656e-08
	cg02527886	3.05753	1.47635e-07		cg27375206	-2.48853	2.82053e-06
	cg04857395	3.04615	1.52613e-10		cg05334239	-2.48347	2.85261e-05
	cg06114064	3.04148	9.33717e-09		cg07668993	-2.47866	2.17361e-09
	cg09828503	3.01959	1.05252e-11		cg14390489	-2.47015	3.23748e-05
	cg21306240	3.01493	2.088e-10		cg08373605	-2.4611	3.15077e-07
	cg23475109	3.00963	3.99144e-11		cg05886367	-2.44179	5.05829e-08
	cg24923860	3.00416	4.92366e-09		cg11379360	-2.4405	2.17136e-05
	cg00553149	2.99948	5.66459e-10		cg06189653	-2.43702	4.90819e-07
	cg08047907	2.99694	5.03564e-08		cg12054453	-2.43607	2.843e-05
	cg13997864	2.99254	6.50869e-08		cg27170427	-2.43546	1.85583e-07
	cg02730714	2.98928	2.51751e-11		cg06382236	-2.43082	4.99018e-06
	cg07113642	2.98201	4.23442e-10		cg13966628	-2.42416	2.40078e-08
	cg11414415	2.98178	9.62408e-12		cg09134840	-2.42397	7.80279e-06
	cg09537620	2.97104	1.68736e-08		cg21046080	-2.41802	0.000158338
	cg17486097	2.96832	4.43572e-11		cg05730108	-2.41798	0.00124942
	cg20017132	2.96281	3.74068e-12		cg00491523	-2.41727	1.38036e-09
	cg06293719	2.95681	4.88745e-12		cg27336068	-2.41447	7.67761e-08
	cg20691436	2.93853	1.67597e-07		cg18958844	-2.4115	2.44444e-05
	cg01176141	2.92968	8.68713e-09		cg08109136	-2.4081	1.55205e-06
	cg27032232	2.92272	2.38039e-07		cg21872608	-2.40664	7.4639e-05
	cg23248887	2.92184	1.35561e-08		cg18405691	-2.40483	4.25234e-08
	cg18563413	2.92087	1.31674e-08		cg03103888	-2.40408	1.98033e-09
	cg11138362	2.91934	7.66509e-09		cg00673646	-2.40048	4.58293e-09
	cg13651876	2.9186	3.68132e-14		cg18126613	-2.39997	4.64307e-10
	cg22534145	2.90766	7.9288e-09		cg02313492	-2.39955	2.67989e-08
	cg05434287	2.90763	4.93242e-08		cg06616512	-2.39686	7.22971e-08
	cg24471254	2.90747	3.6345e-09		cg26547947	-2.3957	2.52841e-05
	cg11671688	2.89949	6.65628e-09		cg14409083	-2.39372	4.9555e-05
	cg23956190	2.89915	1.89725e-10		cg13965897	-2.39307	0.000153997
	cg27607136	2.89227	3.24677e-08		cg24477315	-2.38903	1.07547e-07
	cg05666658	2.88917	3.58839e-08		cg26329144	-2.38437	6.09823e-06
	cg15140703	2.88614	7.7227e-07		cg03038029	-2.37826	0.000191821
	cg22044630	2.8764	6.24932e-13		cg10519406	-2.37414	1.68621e-05
	cg19032799	2.87615	6.57323e-14		cg05062676	-2.37114	1.3741e-09
	cg19416570	2.87252	3.56463e-10		cg04049719	-2.37068	6.39363e-07
	cg09772661	2.86591	2.26649e-08		cg03024660	-2.36969	5.12231e-09
	cg00254133	2.86211	4.31876e-08		cg07768107	-2.36934	3.0649e-07
	cg23287005	2.86188	1.88166e-07		cg15487282	-2.36444	4.87832e-05
	cg11015251	2.85983	2.64434e-11		cg16565696	-2.36427	4.75707e-10
	cg03598185	2.85951	3.07948e-12		cg00448761	-2.3633	3.17024e-06
	cg17291500	2.85859	4.01354e-09		cg01896341	-2.36285	3.53647e-08
	cg03890628	2.85757	6.97681e-08		cg17557540	-2.35672	8.41673e-07
	cg19084628	2.85524	1.93243e-13		cg01913568	-2.3523	3.19364e-05
	cg18672389	2.84988	3.62814e-10		cg19532954	-2.35127	1.19996e-06
	cg01630925	2.84713	4.91859e-08		cg15044270	-2.35086	1.88621e-10
	cg22528521	2.84237	1.4845e-09		cg17005273	-2.34914	1.8063e-08
	cg02259047	2.8396	1.04693e-11		cg19255136	-2.34899	3.49567e-07
	cg06332339	2.83806	7.80593e-09		cg14823076	-2.34761	2.92551e-05
	cg14108894	2.83156	2.32881e-10		cg24200960	-2.34411	1.24181e-05
	cg17714010	2.82691	3.46684e-12		cg02101203	-2.33971	2.14743e-08
	cg01398941	2.82627	3.32778e-12		cg04383979	-2.33919	2.7638e-09
	cg00364339	2.82202	9.08009e-08		cg05115424	-2.33843	2.30189e-08
	cg24154839	2.82055	1.29958e-09		cg01190484	-2.33512	7.28444e-08
	cg25115460	2.81958	6.20487e-11		cg14260630	-2.32735	1.52731e-06
	cg01382860	2.81902	8.19666e-09		cg14841203	-2.32698	4.83894e-07
	cg01443071	2.81451	3.13811e-08		cg21531300	-2.32673	2.65685e-08
	cg03946671	2.80771	1.97686e-09		cg19115610	-2.32571	5.60174e-08
	cg05277504	2.80653	1.73352e-08		cg21302017	-2.31866	0.000101984
	cg10698928	2.80231	6.21446e-07		cg19529363	-2.31664	7.75965e-05
	cg21577836	2.79934	1.23242e-09		cg26091183	-2.31604	6.19521e-06
	cg02384251	2.79615	1.58333e-09		cg04207032	-2.3159	7.56208e-06
	cg08458912	2.79474	3.5635e-09		cg23662675	-2.31559	1.16834e-05
	cg23290344	2.7943	3.77575e-09		cg09464990	-2.31369	1.00597e-05
	cg02700891	2.78989	1.54903e-09		cg20868817	-2.31294	2.72637e-09
	cg06524264	2.7845	1.09059e-07		cg02376269	-2.31152	0.000436433
	cg14018215	2.78394	4.79643e-10		cg03658251	-2.3074	6.75235e-05
	cg08034379	2.78057	1.88606e-08		cg06369760	-2.30726	5.07667e-06
	cg24880701	2.77826	2.74759e-08		cg08282819	-2.30678	3.84738e-08
	cg06128608	2.77595	1.73469e-13		cg26231761	-2.30445	7.97109e-08
	cg03650119	2.77553	3.25676e-09		cg03461110	-2.30057	4.58509e-06
	cg22674699	2.75881	1.38225e-08		cg25456368	-2.30028	2.78612e-08
	cg14983777	2.75624	5.93658e-12		cg18024856	-2.29651	9.79851e-06
	cg24335895	2.75593	1.81392e-09		cg19726630	-2.29604	5.62714e-05
	cg14342106	2.754	1.42754e-10		cg16069236	-2.29181	5.66225e-06
	cg10007534	2.75155	8.98475e-10		cg14430499	-2.29098	9.49551e-07
	cg02314394	2.747	2.63737e-07		cg07999201	-2.28647	6.49444e-08
	cg22018329	2.73839	3.9318e-09		cg20581322	-2.2809	7.51448e-06
	cg07838427	2.72882	2.74248e-10		cg06854438	-2.28021	2.01574e-05
	cg23642130	2.72724	7.83552e-06		cg06529658	-2.27988	2.35718e-05
	cg06971761	2.72482	5.55927e-07		cg26002628	-2.27935	1.91046e-05
	cg26993007	2.72327	2.11363e-08		cg07151443	-2.27427	2.88242e-05
	cg12468774	2.72201	3.10942e-10		cg06879567	-2.27254	7.8241e-05
	cg18030386	2.72147	2.05092e-10		cg13564459	-2.27146	2.24612e-08
	cg10836101	2.72051	4.13174e-08		cg09726982	-2.26848	1.22325e-05
	cg24932457	2.71624	5.1657e-10		cg24124789	-2.26701	2.49156e-06
	cg24613080	2.70785	3.96548e-07		cg04846962	-2.2668	6.70223e-06
	cg02439266	2.70696	2.28846e-07		cg27368423	-2.26523	2.55327e-05
	cg15914316	2.706	2.02573e-09		cg06730718	-2.26328	1.18868e-05
	cg01854776	2.70142	6.5964e-07		cg06905743	-2.26311	5.50528e-05
	cg18365406	2.70112	6.21107e-07		cg11526198	-2.26034	7.95066e-08
	cg14231704	2.69403	9.49903e-07		cg07011115	-2.25827	4.44044e-05
	cg09251429	2.69355	9.42579e-09		cg01990593	-2.25782	5.68527e-07
	cg09879186	2.69252	4.61626e-08		cg15722679	-2.25184	1.79826e-07
	cg22274539	2.69197	3.69777e-08		cg20159095	-2.25076	8.71211e-06
	cg04961235	2.68573	2.32725e-09		cg26947766	-2.25025	1.48913e-07
	cg16385763	2.68519	3.71121e-09		cg07179329	-2.24946	1.49599e-06
	cg26113951	2.68361	1.83771e-10		cg23864823	-2.24875	2.66917e-05
	cg03339668	2.68269	1.34434e-08		cg05833251	-2.24656	2.63167e-05
	cg02328660	2.6816	1.72312e-08		cg04800394	-2.24584	1.86561e-05
	cg17220632	2.67987	7.51979e-09		cg17804100	-2.2453	1.44152e-08
	cg23109891	2.67933	1.01229e-08		cg14946192	-2.24516	0.000152573
	cg09174502	2.67763	3.65154e-09		cg04221117	-2.24486	6.27343e-10
	cg15249119	2.67559	9.34843e-10		cg13446689	-2.24481	2.15887e-06
	cg08844325	2.67503	3.84941e-11		cg08224069	-2.24348	0.000100224
	cg21106486	2.67096	5.10488e-08		cg03290131	-2.24338	4.90473e-08
	cg16997104	2.66887	7.21894e-10		cg10549331	-2.24224	2.03547e-07
	cg21017569	2.66856	6.01813e-09		cg15518400	-2.2418	8.69933e-07
	cg05919982	2.66532	5.85155e-11		cg07241084	-2.24169	2.62615e-07
	cg22790257	2.66386	1.1554e-07		cg21227610	-2.24136	9.69906e-06
	cg09526712	2.6631	8.15866e-07		cg26204448	-2.24104	1.46835e-06
	cg06554744	2.654	3.46138e-09		cg19722656	-2.24075	7.30636e-07
	cg03358468	2.65271	7.82082e-09		cg06913958	-2.24032	2.32133e-06
	cg23163013	2.65223	8.06615e-07		cg02673114	-2.24015	6.24392e-06
	cg10253847	2.6444	2.17342e-07		cg24452069	-2.2388	0.000678968
	cg08042027	2.64429	7.68071e-09		cg01291761	-2.23834	9.96771e-06
	cg06982473	2.64175	5.21425e-07		cg00163018	-2.2379	6.96802e-06
	cg25376875	2.64027	1.32105e-11		cg06830167	-2.23713	2.33875e-07
	cg11723801	2.63785	3.44222e-07		cg20243626	-2.23682	2.74444e-05
	cg01178624	2.63684	4.14556e-09		cg01859486	-2.23497	1.83166e-05
	cg02393606	2.6368	1.19835e-08		cg11079278	-2.234	8.88533e-08
	cg09482780	2.63326	1.09721e-08		cg08166982	-2.23384	4.55145e-05
	cg01400468	2.63312	1.61188e-11		cg21210285	-2.23358	8.36378e-10
	cg04518342	2.63204	5.97372e-07		cg19140085	-2.23306	1.07041e-05
	cg02314166	2.62956	1.01647e-08		cg12243858	-2.23198	1.23158e-09
	cg14139875	2.62833	7.83052e-08		cg05207048	-2.23052	7.25017e-07
	cg19606103	2.61862	4.74708e-08		cg00115178	-2.22952	1.09502e-06
	cg19080975	2.61819	2.08039e-07		cg10616405	-2.22904	2.16983e-05
	cg12877723	2.61586	4.05073e-08		cg06945697	-2.22881	1.5281e-08
	cg18430152	2.61037	1.49881e-10		cg18519834	-2.2273	1.97506e-06
	cg13958426	2.61015	3.87594e-07		cg27595849	-2.22703	2.67829e-06
	cg19839825	2.60768	1.24276e-07		cg13892570	-2.22644	3.48553e-07
	cg25797455	2.60445	2.81306e-12		cg01077764	-2.2245	0.000101894
	cg26338723	2.60408	1.61633e-07		cg19355009	-2.22393	2.84353e-05
	cg09196456	2.60235	8.94647e-05		cg15765380	-2.22308	3.46137e-07
	cg21449569	2.59919	2.89038e-06		cg24168378	-2.22083	2.49477e-06
	cg01425021	2.59906	2.83258e-08		cg03503785	-2.22055	5.38926e-09
	cg05376374	2.59833	1.47993e-05		cg11710912	-2.2192	5.7822e-09
	cg19925849	2.597	5.53849e-09		cg02926033	-2.21874	6.62573e-10
	cg01861913	2.59611	2.80416e-10		cg03060555	-2.21624	4.37957e-05
	cg02776664	2.59581	6.39161e-07		cg08269119	-2.2153	0.000287218
	cg14550611	2.59502	4.34274e-07		cg23599820	-2.2147	1.12711e-05
	cg02562299	2.59267	6.83216e-09		cg14066280	-2.2146	3.55703e-05
	cg25852019	2.59254	7.46889e-07		cg19579903	-2.21397	3.99243e-07
	cg22069258	2.5922	1.01514e-06		cg26345971	-2.2138	1.88134e-05
	cg15488978	2.59182	3.24431e-06		cg26768419	-2.2131	7.72416e-07
	cg26793846	2.59168	1.30097e-07		cg19368016	-2.21302	3.42985e-08
	cg04850875	2.59129	1.0264e-07		cg01559259	-2.21272	2.08823e-08
	cg08330432	2.59074	1.73373e-06		cg19506903	-2.21084	6.60129e-05
	cg12468238	2.59004	5.02488e-10		cg25063515	-2.21064	2.62568e-08
	cg14576951	2.58967	7.37609e-09		cg27450010	-2.20907	8.88401e-08
	cg21185289	2.58923	6.33606e-06		cg22368307	-2.20832	4.80417e-05
	cg00002719	2.58855	8.90533e-08		cg13437361	-2.20752	5.55622e-05
	cg19257200	2.58807	3.35999e-07		cg14534336	-2.20653	0.00010522
	cg11889808	2.58769	4.79496e-08		cg14512008	-2.20604	2.98723e-05
	cg01865721	2.5876	1.73636e-07		cg11903096	-2.20562	1.34011e-05
	cg04155718	2.58692	5.27148e-09		cg02124892	-2.20514	9.35453e-07
	cg22608619	2.58516	2.82519e-11		cg00179128	-2.20407	1.9387e-05
	cg16510127	2.58505	1.44655e-09		cg06726167	-2.20403	0.00024089
	cg01730970	2.58397	5.74894e-08		cg02078517	-2.20393	4.48631e-05
	cg13138089	2.58278	2.27662e-09		cg11279294	-2.20349	2.24797e-08
	cg04656222	2.58128	3.8453e-08		cg07186707	-2.20179	2.54556e-05
	cg26450010	2.58088	8.40878e-09		cg00409183	-2.20075	6.33145e-05
	cg01863319	2.57804	3.57106e-09		cg18100237	-2.19977	8.62078e-07
	cg21461308	2.5765	5.23714e-07		cg03480666	-2.19961	4.372e-06
	cg05548731	2.5741	2.99872e-08		cg17713010	-2.19922	3.83984e-08
	cg22399133	2.57317	1.05695e-08		cg08347042	-2.19837	7.7924e-08
	cg05194102	2.57268	1.00922e-06		cg01710839	-2.1982	6.76609e-06
	cg18369516	2.571	8.75106e-07		cg20662856	-2.19401	0.000152686
	cg17248540	2.56917	1.8378e-09		cg18394848	-2.19401	0.000133548
	cg15386350	2.56909	3.01599e-06		cg26348910	-2.19378	4.75991e-05
	cg19142026	2.56696	3.50625e-08		cg12129209	-2.19098	4.65264e-05
	cg09174123	2.56669	1.55258e-06		cg13516655	-2.18979	4.59809e-06
	cg25022327	2.56625	2.78599e-11		cg05643592	-2.1892	3.01797e-05
	cg03058163	2.56482	1.37965e-08		cg11662066	-2.18793	6.73925e-05
	cg11194299	2.56438	2.49622e-08		cg12002708	-2.18764	1.97862e-06
	cg01047555	2.56278	1.63227e-08		cg02445720	-2.18758	2.65807e-05
	cg18952796	2.56193	7.12052e-07		cg00485047	-2.1863	2.13853e-05
	cg10436257	2.5618	2.46777e-08		cg11138731	-2.18578	3.33365e-05
	cg17698295	2.55774	2.51144e-07		cg03770410	-2.1855	6.77267e-08
	cg06215569	2.55585	2.23789e-06		cg24838349	-2.18442	1.92465e-06
	cg08338216	2.55581	3.57934e-09		cg11887234	-2.18376	1.82325e-05
	cg05458609	2.55543	1.05238e-10		cg00613224	-2.18342	1.9791e-05
	cg16559361	2.55485	1.73469e-07		cg08178035	-2.18328	0.000158347
	cg15739881	2.55328	2.52694e-08		cg03761113	-2.18246	1.44066e-06
	cg10573553	2.55288	3.32507e-05		cg26251098	-2.18182	5.31836e-08
	cg10021878	2.55177	3.55746e-07		cg13871708	-2.17998	3.26042e-07
	cg05207347	2.55002	2.20086e-11		cg23332813	-2.17901	1.23363e-06
	cg21553700	2.54972	1.69615e-07		cg13906375	-2.17752	1.45386e-05
	cg00513611	2.54846	3.69917e-11		cg27449114	-2.17595	5.42437e-10
	cg05049160	2.54788	2.78431e-11		cg05068156	-2.17503	8.93188e-07
	cg21609640	2.54769	1.6155e-08		cg15674129	-2.17456	0.00108583
	cg15070801	2.54654	7.51916e-06		cg23236270	-2.17367	3.09957e-08
	cg06770091	2.54514	1.68584e-05		cg20212877	-2.17229	5.6117e-05
	cg19792599	2.54406	3.5647e-08		cg03037030	-2.17212	1.83289e-06
	cg04118910	2.54256	1.84328e-08		cg06355422	-2.17107	7.95535e-07
	cg26058289	2.54214	2.98521e-09		cg13906236	-2.17048	1.79103e-05
	cg09174681	2.54177	9.52488e-08		cg01657995	-2.16955	2.37563e-06
	cg18716164	2.53728	4.79873e-06		cg04275695	-2.16939	2.15904e-08
	cg20900676	2.53482	3.10549e-06		cg21547624	-2.16846	5.96366e-05
	cg10771851	2.53431	3.66022e-08		cg25816468	-2.16831	3.58748e-06
	cg08287334	2.53421	2.78427e-07		cg11388802	-2.16824	2.00961e-07
	cg03793270	2.53078	2.30197e-09		cg25992382	-2.1681	6.82374e-08
	cg09624466	2.52989	1.95104e-07		cg08450897	-2.16663	8.64751e-05
	cg17382990	2.52985	5.58805e-08		cg25379116	-2.16412	2.40694e-05
	cg27418434	2.5298	8.34848e-11		cg22513511	-2.16337	8.58932e-05
	cg07727358	2.5289	2.33056e-07		cg15771683	-2.16333	4.36991e-06
	cg24348495	2.52808	2.58867e-09		cg16022748	-2.16183	4.69779e-05
	cg14520214	2.52756	5.34104e-06		cg11832281	-2.1603	1.14451e-07
	cg02473847	2.52647	8.59296e-11		cg17969377	-2.1597	0.000385142
	cg14118171	2.52606	1.78411e-11		cg04207218	-2.15846	2.33137e-06
	cg18697636	2.52573	1.50906e-07		cg18035291	-2.15746	2.15621e-05
	cg12853158	2.52529	2.04912e-07		cg06327814	-2.15634	7.3347e-06
	cg22672431	2.52492	1.22049e-08		cg21010262	-2.15474	5.67197e-06
	cg04666346	2.52491	1.02098e-09		cg09843573	-2.15333	4.96461e-05
	cg26941870	2.52348	1.56484e-06		cg14156441	-2.1533	6.39951e-05
	cg01637537	2.52344	3.70023e-09		cg21238221	-2.15167	4.0659e-05
	cg05652090	2.52302	6.16626e-11		cg19691505	-2.1494	1.55229e-07
	cg07381549	2.52277	2.30626e-06		cg23667555	-2.14833	0.000209288
	cg00538604	2.52221	1.35169e-07		cg26908950	-2.14833	3.17903e-05
	cg10332422	2.52119	5.68122e-07		cg14165168	-2.14673	0.00016879
	cg04675542	2.52067	7.11095e-08		cg06814616	-2.14639	1.09886e-05
	cg04085707	2.51747	4.7037e-11		cg14714537	-2.14605	7.40073e-06
	cg18249634	2.51355	1.43487e-09		cg12927153	-2.14604	0.000141848
	cg26933384	2.51335	6.3285e-06		cg22444507	-2.14582	0.000119026
	cg16924337	2.51224	3.00415e-07		cg01402852	-2.14443	0.00012617
	cg24366168	2.50933	6.55238e-07		cg27407935	-2.14389	5.40167e-07
	cg09907509	2.50926	2.10361e-08		cg05401447	-2.14377	0.000170278
	cg01503640	2.50882	2.17537e-08		cg11220635	-2.14338	4.1932e-05
	cg09193347	2.50852	1.46776e-06		cg10089978	-2.14287	3.71944e-05
	cg22022797	2.50719	3.53119e-08		cg15225091	-2.14273	4.51712e-06
	cg10552126	2.50571	2.52194e-07		cg06277728	-2.14259	3.54194e-05
	cg12159023	2.50559	3.52047e-09		cg18231981	-2.14226	5.81611e-05
	cg12595013	2.50462	6.17486e-08		cg11812238	-2.1422	3.86501e-05
	cg04271289	2.50421	7.18808e-08		cg20721750	-2.14207	3.94922e-05
	cg15556502	2.50216	2.00468e-05		cg20337934	-2.14166	1.05438e-05
	cg26241650	2.50132	2.12333e-06		cg11227621	-2.14092	1.84796e-05
	cg25965286	2.5013	1.05992e-11		cg13649168	-2.14063	4.87123e-05
	cg05254143	2.50038	1.59102e-08		cg00211403	-2.13924	2.16775e-09
	cg18375860	2.50026	2.1882e-07		cg08372297	-2.13887	6.44444e-05
	cg22130262	2.49948	3.47151e-08		cg24859648	-2.13852	0.00100263
	cg13445796	2.49804	9.54472e-10		cg04740665	-2.13749	3.58221e-05
	cg06861044	2.49753	6.47367e-06		cg25151498	-2.13618	1.35153e-05
	cg03600270	2.49722	1.07077e-08		cg26665891	-2.13597	7.66843e-08
	cg16783744	2.49415	4.95954e-11		cg20156382	-2.13574	7.61552e-06
	cg10147875	2.49306	9.62999e-08		cg10957680	-2.13489	3.53961e-05
	cg22155724	2.49103	1.4546e-07		cg06281795	-2.13479	8.44217e-05
	cg23819092	2.49076	1.93096e-08		cg18582260	-2.13477	9.72823e-06
	cg16897193	2.49063	6.18282e-07		cg01338599	-2.13359	2.60971e-05
	cg08787039	2.48867	1.96747e-08		cg14143580	-2.13327	1.62745e-06
	cg21248554	2.48721	5.03494e-08		cg15664152	-2.13313	7.39317e-08
	cg18675097	2.48321	1.02723e-08		cg01751245	-2.13223	1.25642e-06
	cg02577267	2.48301	3.9106e-06		cg14846499	-2.13199	3.79691e-05
	cg24878868	2.48203	7.87358e-08		cg05799811	-2.13174	6.60456e-09
	cg20585869	2.4808	3.30072e-05		cg02018337	-2.13152	4.17569e-09
	cg16222581	2.47957	4.19016e-10		cg16412956	-2.13132	3.36993e-06
	cg23226510	2.47939	2.12574e-10		cg25588969	-2.13063	3.75044e-05
	cg07007312	2.47686	2.89992e-08		cg16417911	-2.13044	1.29702e-08
	cg06330323	2.4765	5.23123e-07		cg24680852	-2.13	0.000131788
	cg14925616	2.47646	8.2764e-06		cg23101091	-2.13	2.29095e-06
	cg01577298	2.47614	5.23622e-06		cg05807885	-2.12999	3.2756e-05
	cg07103675	2.47428	3.52442e-05		cg06307169	-2.12622	1.92867e-05
	cg02930963	2.47404	1.33584e-10		cg26351934	-2.12609	1.62798e-06
	cg10346758	2.47223	1.37061e-05		cg09263731	-2.12593	6.16643e-05
	cg04621042	2.47167	2.37848e-06		cg00981877	-2.12525	9.87343e-07
	cg15397308	2.47139	4.94972e-10		cg27353361	-2.12514	3.28095e-07
	cg06943627	2.47048	1.17892e-05		cg13005974	-2.12473	3.88378e-06
	cg25970832	2.46823	3.32187e-06		cg00534919	-2.12235	1.89811e-06
	cg10222027	2.46717	2.23559e-08		cg04681862	-2.12106	4.72418e-05
	cg12955039	2.46714	8.12601e-06		cg19617504	-2.12056	7.83186e-06
	cg11965881	2.46378	1.88358e-07		cg18874136	-2.11976	1.45805e-05
	cg17971587	2.46221	2.32746e-07		cg04657605	-2.1183	5.02015e-05
	cg11968647	2.46199	9.50695e-07		cg02109381	-2.11757	9.71064e-05
	cg19729803	2.46158	4.4172e-09		cg23641677	-2.11693	0.000273596
	cg05242402	2.46138	4.65516e-07		cg19903927	-2.1169	7.90425e-05
	cg00100121	2.46133	8.42347e-06		cg13145440	-2.11686	2.39471e-05
	cg15410528	2.46123	3.46299e-08		cg05919685	-2.11589	4.4191e-08
	cg11994630	2.46024	2.40795e-08		cg05279413	-2.11454	6.1944e-07
	cg23391785	2.45977	5.74534e-06		cg26289450	-2.11435	0.000259079
	cg16860821	2.45923	1.64447e-07		cg20698421	-2.11407	7.03568e-07
	cg19324462	2.45827	1.45637e-07		cg13564658	-2.11384	4.67986e-05
	cg16016960	2.45807	5.27643e-10		cg18196535	-2.11377	2.05935e-05
	cg16751493	2.4573	1.95358e-10		cg06825383	-2.1131	6.8784e-07
	cg11843948	2.4557	9.20674e-07		cg20297544	-2.11271	8.96209e-08
	cg05701274	2.45547	1.56216e-10		cg19632206	-2.11259	4.2832e-06
	cg17538572	2.45268	2.01217e-09		cg07864883	-2.11233	8.05906e-08
	cg08862452	2.45196	1.55494e-08		cg01939414	-2.11223	2.56735e-05
	cg24919753	2.45032	1.92062e-08		cg18514344	-2.11182	0.000358236
	cg18877506	2.44966	1.96342e-09		cg26468430	-2.11097	3.55482e-07
	cg00931124	2.44852	1.74943e-05		cg23616620	-2.11068	0.000160937
	cg01370449	2.44818	2.8759e-08		cg01577114	-2.10905	5.8324e-07
	cg14416371	2.44788	7.28169e-06		cg04520793	-2.10866	2.5969e-05
	cg09831055	2.44698	4.55643e-08		cg11866296	-2.10705	4.02605e-07
	cg04799210	2.44538	2.79941e-06		cg27226238	-2.10679	1.26766e-06
	cg07429515	2.4453	1.19193e-07		cg20975713	-2.10625	2.23319e-05
	cg09102257	2.44418	4.88976e-09		cg18829183	-2.10616	0.00046317
	cg00701946	2.44406	3.76834e-07		cg02802298	-2.10612	0.000169248
	cg07237939	2.44263	1.19461e-07		cg10287303	-2.10522	3.45501e-05
	cg05057720	2.44221	2.757e-08		cg16385583	-2.1052	3.04672e-07
	cg01694939	2.44198	1.69278e-07		cg26751300	-2.1045	4.07055e-06
	cg03059131	2.44158	1.08852e-06		cg13426544	-2.10413	6.62945e-05
	cg12097222	2.44152	1.04138e-07		cg16949933	-2.1038	6.92765e-05
	cg02823457	2.43888	1.58713e-10		cg15124109	-2.10214	2.79087e-06
	cg08195491	2.43865	1.304e-05		cg04867406	-2.10213	7.49122e-05
	cg23753201	2.43854	5.82132e-06		cg23185657	-2.10172	4.01479e-05
	cg12523932	2.43818	8.77049e-07		cg07488073	-2.10115	1.17213e-05
	cg25951981	2.43638	4.65342e-07		cg23018242	-2.10091	6.25147e-06
	cg08465526	2.43631	4.35815e-05		cg06365108	-2.09988	1.13743e-08
	cg06335867	2.43588	3.7485e-08		cg23344780	-2.09968	1.13243e-09
	cg22786631	2.43527	2.84486e-06		cg12059782	-2.09892	3.81055e-05
	cg09625259	2.43377	4.48572e-07		cg19914751	-2.09853	3.71071e-05
	cg04864152	2.43186	3.21896e-08		cg15525002	-2.09826	9.65919e-05
	cg24731007	2.43101	1.88941e-07		cg24577594	-2.09785	1.05533e-05
	cg03346415	2.42904	1.59946e-07		cg09762252	-2.09777	4.59811e-08
	cg06953130	2.42902	1.49378e-06		cg24309049	-2.09728	3.83242e-06
	cg02374207	2.42896	1.16455e-06		cg04110109	-2.09723	5.96008e-05
	cg27162435	2.42766	5.4532e-11		cg24408817	-2.09705	3.93342e-05
	cg15697902	2.42697	3.8241e-08		cg26131881	-2.09698	4.40661e-05
	cg24033558	2.42589	2.24667e-05		cg15027262	-2.09645	2.26248e-06
	cg08664849	2.42536	1.90629e-06		cg01463139	-2.09619	9.3405e-05
	cg14015441	2.42495	1.50489e-07		cg20514132	-2.09438	9.5524e-06
	cg19322445	2.42491	2.99804e-06		cg07212963	-2.09263	1.33829e-05
	cg04873169	2.42333	2.02647e-08		cg18609343	-2.09227	5.23397e-05
	cg13188098	2.42205	2.09306e-08		cg05069385	-2.09213	1.28858e-05
	cg13677735	2.42182	6.86955e-07		cg16013246	-2.09143	0.000505889
	cg06831064	2.4215	1.37967e-07		cg08911152	-2.09139	2.42278e-08
	cg03303655	2.42129	1.64441e-10		cg15727424	-2.09078	3.72627e-05
	cg00861411	2.42092	1.32501e-05		cg02857166	-2.09048	8.36371e-07
	cg04118124	2.41871	3.03899e-08		cg00933411	-2.08931	2.35675e-06
	cg03227017	2.41833	1.5303e-07		cg02563389	-2.08879	0.000126886
	cg14783646	2.41759	1.72331e-05		cg02650767	-2.08829	3.43908e-06
	cg00963378	2.41755	1.13281e-07		cg21877855	-2.08816	0.000192387
	cg23009355	2.41668	2.10602e-09		cg24689754	-2.08709	0.00017784
	cg09443401	2.41532	6.69637e-07		cg01038640	-2.08651	2.55822e-06
	cg13996397	2.41438	5.7327e-06		cg25334928	-2.08649	0.000100541
	cg14183206	2.4139	5.24484e-06		cg15097028	-2.08557	7.17518e-05
	cg20083388	2.41264	7.24357e-07		cg02912371	-2.08495	7.26852e-07
	cg06164660	2.41178	7.60955e-07		cg27349746	-2.08453	5.66879e-05
	cg22023035	2.41112	1.44329e-07		cg12781778	-2.08407	0.00011653
	cg18709349	2.41057	5.68641e-09		cg25114075	-2.08382	1.82751e-05
	cg08714590	2.41034	9.06647e-07		cg08984614	-2.08378	8.96519e-05
	cg16614288	2.40919	5.58543e-06		cg23873021	-2.08358	4.09688e-05
	cg07973435	2.40692	7.80547e-08		cg14158053	-2.08342	1.34976e-05
	cg02925240	2.40674	8.90067e-08		cg01554235	-2.08329	1.05531e-05
	cg08464734	2.40605	1.80687e-06		cg02458237	-2.08227	0.000295684
	cg13489553	2.40491	7.02887e-06		cg08245509	-2.08131	2.38063e-06
	cg13564064	2.40448	4.73267e-09		cg14106046	-2.08048	2.03303e-07
	cg26663490	2.40376	1.86484e-07		cg20256009	-2.07977	3.34336e-07
	cg16362786	2.40368	1.04135e-06		cg12054851	-2.07945	8.82242e-05
	cg16028599	2.40366	6.66566e-08		cg23173517	-2.07942	1.83731e-06
	cg01485157	2.40364	4.20045e-07		cg22382455	-2.07898	2.51934e-06
	cg04486506	2.40282	3.97264e-05		cg10190416	-2.07775	1.18752e-08
	cg01099825	2.40222	3.99409e-09		cg00165631	-2.07571	1.4141e-05
	cg21100518	2.40053	3.06315e-08		cg14581628	-2.07511	8.04263e-08
	cg00981651	2.40009	2.42265e-07		cg03395198	-2.07447	0.000120064
	cg23029363	2.39918	3.32698e-08		cg25730428	-2.07376	4.41319e-07
	cg27663938	2.39888	9.70491e-08		cg12678695	-2.07334	4.59648e-06
	cg13089599	2.39716	2.44158e-06		cg24953514	-2.0733	0.000191772
	cg18501409	2.39683	8.87829e-06		cg02667667	-2.07322	0.000375274
	cg06333135	2.39592	4.31761e-05		cg03954861	-2.07305	2.31583e-06
	cg08779982	2.39466	9.8517e-12		cg26911120	-2.07248	4.27201e-05
	cg14370595	2.39458	2.51121e-11		cg17610929	-2.07247	0.000277077
	cg16528511	2.39411	2.16021e-05		cg22371227	-2.07235	7.99557e-05
	cg18694169	2.39165	1.14779e-06		cg23107419	-2.07103	8.23879e-05
	cg08333708	2.39153	7.7689e-08		cg03747456	-2.0708	3.25151e-06
	cg05373457	2.39147	8.41853e-07		cg17171259	-2.07076	0.000300469
	cg11457582	2.39119	9.38726e-06		cg01183650	-2.07037	3.21511e-06
	cg17931320	2.39019	8.04415e-08		cg14503564	-2.07015	5.14342e-07
	cg15082028	2.38998	7.65035e-08		cg23563507	-2.06949	0.000147404
	cg24655222	2.38986	7.94108e-08		cg03052962	-2.06914	0.0001492
	cg26585007	2.38916	3.14335e-07		cg23090396	-2.06899	2.86651e-05
	cg25950668	2.3872	2.51697e-12		cg26418507	-2.06892	4.3874e-06
	cg26393112	2.38688	0.000121333		cg08452327	-2.06888	2.3556e-08
	cg00263307	2.38618	2.68497e-05		cg14255426	-2.06882	3.18649e-06
	cg06186992	2.38597	3.08233e-09		cg00971364	-2.0688	9.27386e-05
	cg24923931	2.38588	2.00231e-07		cg11895950	-2.0688	2.85268e-05
	cg06184926	2.38557	1.12548e-09		cg24607755	-2.06809	3.51229e-06
	cg16348470	2.38409	6.04266e-09		cg02561726	-2.06773	1.39533e-05
	cg11084334	2.38359	3.41516e-09		cg25934771	-2.06767	0.00014082
	cg13818316	2.38183	9.84517e-11		cg10515731	-2.06763	4.33232e-05
	cg01043616	2.38137	3.43946e-09		cg24091195	-2.06745	8.36995e-07
	cg18851100	2.37819	2.78765e-07		cg10343364	-2.06716	2.21284e-07
	cg17129028	2.37691	1.53199e-06		cg16717773	-2.06699	1.63933e-05
	cg23924306	2.3764	3.57435e-11		cg10914727	-2.06566	6.03934e-06
	cg19516515	2.37523	8.90397e-09		cg20768638	-2.06512	7.31357e-08
	cg04025964	2.37408	5.55736e-08		cg13686799	-2.06377	1.15852e-09
	cg06711298	2.37358	6.73333e-08		cg26874323	-2.0632	6.98037e-05
	cg09118555	2.37342	8.24497e-06		cg06513075	-2.06297	0.000249988
	cg12682684	2.37233	1.51671e-06		cg24184689	-2.06283	5.3905e-07
	cg10813240	2.37176	6.50625e-06		cg06022838	-2.06218	9.42692e-06
	cg03970036	2.37128	6.70789e-09		cg17896947	-2.06203	4.45545e-05
	cg00916831	2.37098	2.79721e-06		cg18000985	-2.06171	7.97784e-05
	cg09514524	2.37042	4.09107e-05		cg06629775	-2.06079	1.22587e-05
	cg03917138	2.37041	2.6441e-05		cg07924819	-2.0603	0.000163997
	cg07803611	2.3701	6.05155e-09		cg14363992	-2.05956	7.87243e-06
	cg18072687	2.36921	6.62048e-08		cg17102269	-2.05954	2.48632e-07
	cg05487210	2.3669	6.10806e-08		cg25340675	-2.05931	2.49192e-05
	cg06786372	2.36623	5.99832e-08		cg11571304	-2.05811	0.000286167
	cg03048372	2.36581	6.8272e-09		cg07027502	-2.05763	3.99445e-07
	cg27199099	2.36482	6.87692e-06		cg07911587	-2.05688	1.85539e-05
	cg02532293	2.36342	6.87333e-06		cg17682432	-2.05653	9.68945e-05
	cg23223544	2.36283	4.22411e-06		cg03344027	-2.05514	5.93219e-06
	cg07642822	2.36237	1.20844e-07		cg22281505	-2.05506	0.00012152
	cg08379738	2.36227	1.06227e-07		cg27292174	-2.05499	5.92754e-06
	cg04955856	2.36195	2.3367e-08		cg13318572	-2.05428	7.58779e-05
	cg11814826	2.36182	5.63926e-11		cg12681402	-2.05382	3.80194e-05
	cg10723962	2.36084	3.58065e-06		cg20718214	-2.05373	0.000687684
	cg21038156	2.35987	5.73419e-07		cg25764190	-2.05366	2.87704e-05
	cg20591728	2.3589	4.70466e-10		cg25444339	-2.05359	0.000120829
	cg06825512	2.3577	3.44637e-11		cg26772172	-2.05358	6.22548e-05
	cg17057702	2.3571	1.80261e-08		cg21626523	-2.05187	1.73667e-06
	cg03893872	2.35658	2.08971e-07		cg13579957	-2.05162	8.17144e-05
	cg25966022	2.35651	6.04291e-08		cg06523556	-2.05093	1.88882e-06
	cg08124399	2.35605	6.20308e-06		cg04280119	-2.04996	0.000132925
	cg04683210	2.35571	4.24321e-07		cg25259754	-2.04984	1.36447e-06
	cg16214693	2.35485	7.65242e-07		cg07166800	-2.04946	1.25692e-05
	cg08584759	2.35367	1.72242e-07		cg14796352	-2.04907	3.19051e-05
	cg01114088	2.35326	8.64692e-08		cg21755044	-2.04898	1.67721e-05
	cg04798016	2.35309	1.12471e-05		cg05450995	-2.04874	6.0609e-05
	cg13358636	2.35287	1.38801e-06		cg19903753	-2.04862	9.804e-05
	cg19822764	2.35226	6.82252e-09		cg22563987	-2.04745	7.11314e-06
	cg15843793	2.35209	7.92462e-09		cg24401645	-2.04697	8.86498e-05
	cg02710296	2.35194	2.08061e-08		cg12113932	-2.04675	2.65626e-05
	cg03490759	2.35187	2.09933e-10		cg19350340	-2.04665	1.1841e-05
	cg18479798	2.35122	1.584e-05		cg02071957	-2.0464	8.654e-05
	cg23180593	2.35101	2.20236e-06		cg25582295	-2.04629	0.000163019
	cg10361095	2.35056	5.53256e-07		cg19113081	-2.04604	4.84536e-07
	cg15258936	2.34991	1.74272e-05		cg25720793	-2.04438	7.5429e-06
	cg16622899	2.34982	1.3977e-06		cg10495270	-2.04405	2.99001e-07
	cg26394227	2.34925	1.15011e-08		cg01561271	-2.04353	0.000103231
	cg03998066	2.34802	1.46537e-08		cg09215316	-2.04346	0.000136365
	cg26131879	2.34653	1.57459e-06		cg01518591	-2.04331	3.85207e-08
	cg21997555	2.34642	2.17209e-10		cg22681281	-2.04267	5.30641e-06
	cg07055616	2.34619	6.80971e-06		cg09316713	-2.04239	0.000100066
	cg09022921	2.34599	1.87026e-06		cg27250427	-2.04205	3.03282e-10
	cg19338222	2.3455	4.00799e-05		cg13454184	-2.04165	2.45648e-05
	cg13735557	2.34545	2.64123e-05		cg18844850	-2.04157	0.000221199
	cg13960334	2.34526	1.42224e-06		cg07450210	-2.04118	1.60217e-05
	cg00373371	2.34484	3.33998e-09		cg02828687	-2.0408	4.8887e-07
	cg13101314	2.34448	7.02748e-07		cg03803191	-2.04053	3.53274e-06
	cg27382860	2.34427	1.34704e-05		cg06614951	-2.03909	4.85792e-05
	cg17227967	2.34406	2.30898e-06		cg21322855	-2.0381	2.02326e-05
	cg09265619	2.3436	1.02767e-07		cg04721828	-2.03786	1.11727e-06
	cg02470043	2.34296	0.000118109		cg04208750	-2.03722	1.674e-07
	cg06960356	2.3417	1.94315e-07		cg19772907	-2.0372	3.99017e-05
	cg09381175	2.34001	7.04337e-09		cg11159175	-2.03702	7.18869e-06
	cg15393022	2.33898	4.77033e-09		cg04352505	-2.03642	1.88757e-08
	cg26841114	2.33895	3.73083e-10		cg14222479	-2.03626	1.8709e-05
	cg24013741	2.33882	1.41117e-08		cg03961800	-2.03605	6.17899e-05
	cg14270857	2.33865	3.70641e-08		cg21053365	-2.0351	9.84293e-05
	cg16964673	2.33766	2.83066e-07		cg27515681	-2.03507	6.74167e-05
	cg14048463	2.3365	8.26287e-06		cg15279766	-2.035	0.000309584
	cg19601293	2.33604	1.05094e-07		cg12584785	-2.0348	2.89977e-07
	cg04732324	2.33566	6.34387e-07		cg26061772	-2.03474	7.24251e-05
	cg07352158	2.3353	2.2487e-11		cg00645010	-2.03463	5.27565e-05
	cg09793121	2.33365	7.8712e-07		cg12047425	-2.03449	9.10683e-05
	cg16768018	2.33334	1.99452e-08		cg13043815	-2.03418	1.6645e-06
	cg04657517	2.33247	1.30519e-07		cg10404950	-2.03394	8.89549e-05
	cg13494126	2.33233	6.50624e-05		cg11751545	-2.03245	6.90547e-07
	cg19922137	2.3316	2.03907e-06		cg16580934	-2.03	2.44768e-06
	cg18331249	2.33124	8.06169e-08		cg20395940	-2.02949	0.000126024
	cg01497747	2.33095	3.28388e-09		cg03856044	-2.02923	6.78938e-07
	cg18972013	2.33072	2.77628e-07		cg05087983	-2.02908	2.46235e-05
	cg09538651	2.33057	1.10622e-07		cg24679423	-2.02893	2.94228e-07
	cg03195732	2.33034	4.39374e-06		cg05410790	-2.02836	8.65328e-05
	cg10960266	2.32993	3.80944e-07		cg20640432	-2.02783	1.06254e-06
	cg03784994	2.32924	1.30918e-05		cg08041364	-2.02698	6.70121e-05
	cg04029933	2.3292	1.45839e-05		cg24774812	-2.02676	1.78496e-05
	cg16607065	2.32812	3.2368e-07		cg10205403	-2.0267	5.92661e-06
	cg19885761	2.32804	1.79133e-06		cg03421657	-2.02656	1.20489e-05
	cg03391318	2.3279	3.95911e-08		cg23885884	-2.02594	0.00014711
	cg09601150	2.32773	1.16493e-07		cg10714284	-2.02578	0.000117431
	cg05222671	2.32771	4.76254e-08		cg05974816	-2.0254	7.14854e-06
	cg20248421	2.32663	2.50994e-05		cg13615650	-2.02532	9.66379e-05
	cg23649784	2.32611	3.0871e-05		cg01061590	-2.02495	4.89421e-06
	cg00582524	2.32534	3.88498e-07		cg16931465	-2.02462	4.62202e-05
	cg01324702	2.32397	1.08329e-08		cg06974428	-2.02457	3.45754e-05
	cg04060561	2.32367	7.77717e-09		cg19486673	-2.02456	6.28172e-07
	cg20355301	2.32315	1.68351e-06		cg16364833	-2.02402	0.000254042
	cg26961332	2.32242	2.76723e-06		cg10157975	-2.02345	2.1325e-05
	cg20075859	2.32214	3.20642e-09		cg21370522	-2.02342	2.85567e-06
	cg18121224	2.32053	2.49208e-09		cg05529886	-2.02338	0.000118194
	cg04484550	2.32026	1.90724e-05		cg17684207	-2.02154	9.86448e-09
	cg24975211	2.31996	7.8375e-07		cg05885012	-2.02081	1.06223e-05
	cg26970841	2.31965	2.92259e-05		cg20955022	-2.02002	7.42537e-05
	cg11881562	2.31925	2.03181e-06		cg26781466	-2.01936	8.48894e-06
	cg11594934	2.31906	2.258e-08		cg08108224	-2.01898	2.19435e-06
	cg18026055	2.31831	4.72938e-06		cg23678114	-2.01869	9.84874e-05
	cg23202575	2.31809	4.76007e-05		cg25326283	-2.01828	1.36903e-05
	cg03502002	2.31789	1.97579e-06		cg24478145	-2.01818	6.5838e-05
	cg00907473	2.31749	3.68552e-07		cg20013855	-2.01707	1.73034e-05
	cg04456238	2.31702	1.47597e-08		cg14372792	-2.01653	8.40684e-07
	cg21080562	2.31664	9.32796e-09		cg03053826	-2.01572	2.77721e-08
	cg27353308	2.31629	7.28224e-07		cg26624398	-2.01554	8.85577e-06
	cg06779449	2.31563	1.5276e-06		cg21561142	-2.01541	5.46952e-05
	cg17213352	2.31452	2.45473e-08		cg14408969	-2.01506	1.78099e-05
	cg26511507	2.31294	9.2705e-11		cg05274755	-2.01455	0.000221951
	cg26053291	2.31204	8.67971e-10		cg12624087	-2.01446	1.65742e-05
	cg06507434	2.31178	1.33502e-09		cg08815672	-2.01444	4.68875e-06
	cg01082422	2.31075	2.67455e-05		cg25444231	-2.01424	2.22727e-05
	cg03364130	2.31059	6.61496e-05		cg23183601	-2.01397	2.58803e-05
	cg15165122	2.30994	1.58385e-07		cg24459529	-2.01381	6.02894e-05
	cg06323727	2.30936	3.4757e-06		cg24413778	-2.01373	3.42771e-09
	cg09850478	2.30888	1.84855e-06		cg10372121	-2.01365	9.55517e-07
	cg05181301	2.30833	1.40108e-09		cg13348246	-2.0119	0.000163243
	cg09457470	2.30797	1.62652e-06		cg24127639	-2.01123	4.43805e-05
	cg16129132	2.3074	2.48426e-07		cg26833602	-2.0107	4.07889e-05
	cg23189044	2.30727	2.51077e-05		cg17264609	-2.00991	2.92249e-06
	cg12645891	2.30704	5.37905e-07		cg22641266	-2.00893	8.63775e-06
	cg19002149	2.3064	2.38557e-09		cg11006453	-2.00783	0.000329079
	cg16326421	2.30535	1.00807e-11		cg26896912	-2.00732	1.47536e-05
	cg23605961	2.30486	1.64971e-07		cg01626681	-2.00703	2.44206e-06
	cg17812120	2.30411	3.94433e-05		cg05375405	-2.00631	3.19439e-07
	cg27011480	2.30407	7.43598e-06		cg17695382	-2.0057	6.96955e-05
	cg08074182	2.30379	1.36953e-06		cg05084750	-2.00567	6.47647e-06
	cg18478750	2.30366	5.60567e-08		cg20792284	-2.00556	0.000406806
	cg24553547	2.30355	9.26591e-08		cg18148375	-2.00553	5.70963e-07
	cg16208084	2.30156	2.36243e-05		cg22370694	-2.00549	2.15126e-07
	cg16536399	2.30107	1.262e-05		cg14623313	-2.00535	1.3226e-05
	cg22824635	2.30071	9.56918e-05		cg12785087	-2.0043	3.20612e-05
	cg25288675	2.3004	4.94833e-08		cg10518858	-2.00245	3.33536e-05
	cg05238769	2.29956	1.95048e-07		cg00498211	-2.00201	4.32296e-06
	cg19525780	2.29943	3.00641e-07		cg23674107	-2.00196	3.8039e-06
	cg17204652	2.2977	8.95243e-10		cg22403469	-2.00193	0.00326593
	cg08297640	2.2975	1.94378e-07		cg13134535	-2.00175	0.00013738
	cg16709517	2.29731	2.43669e-07		cg11953434	-2.00169	0.000105337
	cg07750118	2.2958	1.9688e-05		cg17083281	-2.00162	5.77063e-08
	cg24523322	2.2954	7.75035e-06		cg09523866	-2.00044	0.000921426
	cg02965892	2.2954	1.30602e-09		cg06613286	-2.00008	3.68173e-07
	cg08435157	2.29539	1.82375e-07		cg20000937	-1.99975	6.93036e-05
	cg25945676	2.29535	3.41297e-09		cg22268449	-1.99962	0.000105053
	cg14075424	2.29532	4.89565e-08		cg27490193	-1.99897	2.03859e-05
	cg24100167	2.29436	4.59953e-06		cg11774314	-1.99874	0.000109795
	cg22047262	2.29284	2.41671e-10		cg01544351	-1.99864	1.02146e-05
	cg26906629	2.29272	3.6282e-05		cg02330682	-1.99846	0.000172543
	cg17283169	2.29231	1.15091e-07		cg07703756	-1.99828	1.05486e-06
	cg12374721	2.29194	6.57478e-07		cg11217273	-1.99823	3.16713e-05
	cg18356785	2.29179	7.87583e-10		cg04772326	-1.99822	0.000496063
	cg02371301	2.29065	2.55139e-05		cg01869261	-1.99692	4.828e-05
	cg17162024	2.28895	1.68201e-05		cg25181900	-1.9969	9.56659e-08
	cg11539066	2.28831	4.02352e-06		cg19088572	-1.99671	1.47583e-05
	cg18358952	2.28755	8.40584e-09		cg14579546	-1.99618	1.0083e-05
	cg07931411	2.28744	1.81371e-06		cg07157107	-1.9957	3.28254e-07
	cg26995244	2.2873	6.87797e-08		cg03954173	-1.99507	5.69063e-05
	cg13971283	2.28652	1.67534e-05		cg08738403	-1.99437	7.77774e-07
	cg04286932	2.28559	1.65941e-10		cg15411554	-1.9943	3.63843e-07
	cg21655710	2.2851	1.71832e-10		cg03147990	-1.99337	5.47981e-05
	cg25884399	2.28452	2.91328e-07		cg05888872	-1.99332	1.26202e-07
	cg03960654	2.28408	9.78306e-05		cg09340639	-1.99313	8.03294e-07
	cg21708145	2.28398	7.69444e-06		cg01649611	-1.99282	1.46544e-06
	cg17470251	2.28388	5.24129e-09		cg01339781	-1.99279	0.00144257
	cg25156843	2.28354	1.74153e-09		cg01947415	-1.99106	0.000103125
	cg04904318	2.2828	2.78201e-06		cg17324887	-1.99082	9.33638e-05
	cg01699819	2.28238	3.31934e-08		cg14019947	-1.99071	0.000107221
	cg10015802	2.28238	4.17833e-05		cg21161649	-1.98974	5.60621e-05
	cg01442319	2.28219	7.93921e-10		cg00783759	-1.98921	2.33121e-05
	cg07215298	2.2811	8.00234e-06		cg03637179	-1.98891	6.23225e-05
	cg11899622	2.28106	2.18585e-07		cg07601804	-1.98874	1.02636e-06
	cg14063129	2.28106	1.27051e-09		cg19638648	-1.98834	0.00010605
	cg20903926	2.28044	1.06147e-07		cg19059861	-1.98795	6.04929e-08
	cg13351114	2.28015	5.10869e-05		cg01706263	-1.98764	1.06665e-08
	cg09591524	2.28003	4.89339e-08		cg05734675	-1.98735	0.000319157
	cg13425962	2.27996	1.71119e-06		cg21364150	-1.98698	0.000162478
	cg13959595	2.27979	0.000186115		cg16079364	-1.98666	4.68661e-07
	cg02640173	2.27881	3.81532e-08		cg16951385	-1.98628	1.95229e-05
	cg21856334	2.27828	3.40186e-06		cg12335906	-1.98542	6.37816e-05
	cg12184421	2.2782	5.65683e-08		cg04646944	-1.98529	1.36779e-05
	cg27460056	2.27788	3.5872e-06		cg09389348	-1.98522	2.19627e-05
	cg04829521	2.27728	4.82158e-09		cg09044633	-1.98505	8.23647e-06
	cg19878627	2.27711	6.64972e-07		cg13765621	-1.98489	2.83036e-07
	cg27264172	2.27652	1.77436e-05		cg26082856	-1.98488	9.11827e-05
	cg00209918	2.27598	1.78725e-05		cg26829379	-1.98372	1.68962e-05
	cg07942355	2.27563	1.21022e-06		cg04679072	-1.98311	7.69195e-05
	cg23929344	2.27544	1.66505e-07		cg16360777	-1.98277	3.50115e-07
	cg21684012	2.27527	1.71592e-06		cg05999628	-1.98237	1.48033e-07
	cg15645804	2.27422	1.98345e-05		cg00942920	-1.98233	1.15951e-06
	cg21556039	2.27393	5.65716e-05		cg22828804	-1.98196	8.04054e-06
	cg07279638	2.2739	1.01138e-07		cg21364818	-1.98196	0.000161653
	cg18873878	2.27318	1.7214e-09		cg05541125	-1.98181	0.000656554
	cg13818127	2.27272	2.06497e-07		cg02871614	-1.98153	0.000437593
	cg01612247	2.27261	2.4192e-06		cg15901722	-1.98134	2.41188e-06
	cg16897114	2.27224	1.28915e-06		cg12046414	-1.98123	5.65755e-07
	cg01405445	2.27186	2.27813e-05		cg27191606	-1.9811	1.39854e-05
	cg05237641	2.27172	9.42628e-09		cg21787190	-1.98077	7.37997e-06
	cg17451457	2.27171	1.62004e-06		cg20930618	-1.98057	5.68193e-05
	cg25136495	2.27154	9.14106e-08		cg25605792	-1.98021	6.25771e-06
	cg05537653	2.27134	5.38169e-08		cg00341602	-1.97997	1.81786e-05
	cg00301679	2.27132	4.44666e-08		cg06882571	-1.97896	1.3105e-07
	cg00626702	2.27111	6.65034e-07		cg11053062	-1.97838	4.72135e-07
	cg09974304	2.27076	1.29433e-08		cg10952220	-1.97816	4.06056e-06
	cg17241310	2.27035	4.84708e-09		cg23148467	-1.97773	4.71267e-09
	cg21585640	2.26997	9.80667e-06		cg05396212	-1.97744	2.01641e-07
	cg20210057	2.26931	9.46162e-06		cg17311564	-1.9774	6.90303e-05
	cg04913265	2.26864	6.74426e-11		cg20279895	-1.97694	1.25604e-05
	cg20399616	2.26836	3.3285e-05		cg20475221	-1.97653	1.41065e-05
	cg06061966	2.26718	2.19093e-09		cg18452324	-1.97645	2.77418e-05
	cg14918082	2.26712	7.32857e-08		cg08450913	-1.97628	1.8116e-05
	cg01295399	2.26676	1.68135e-08		cg13529907	-1.97543	5.68354e-06
	cg04142864	2.26663	1.96845e-06		cg19259802	-1.97538	3.9535e-06
	cg15370635	2.26659	6.31339e-10		cg02577384	-1.97528	0.000110741
	cg07790615	2.26605	2.33665e-05		cg17046996	-1.97527	0.000113333
	cg07505932	2.265	6.28015e-10		cg08478177	-1.97512	2.64951e-06
	cg23167456	2.26496	7.17979e-05		cg24187051	-1.97512	0.000277438
	cg10814646	2.26493	1.06703e-07		cg05348708	-1.97489	0.000105063
	cg03625953	2.26435	6.52722e-07		cg07643912	-1.97484	0.000158991
	cg19701014	2.26432	6.43189e-06		cg23114746	-1.97473	0.00032872
	cg26619296	2.26383	2.63754e-05		cg11653966	-1.97415	4.47548e-06
	cg06377543	2.26226	4.08761e-05		cg17762331	-1.97413	0.000280011
	cg19461519	2.2622	2.12188e-06		cg13517974	-1.97348	0.000183578
	cg01944110	2.26207	3.58765e-05		cg15013768	-1.97344	1.03191e-05
	cg23285459	2.26189	1.81317e-07		cg16315742	-1.97318	0.000997183
	cg20946044	2.26178	5.043e-05		cg02871659	-1.97295	6.78232e-08
	cg25161429	2.26167	2.87815e-06		cg25826973	-1.97281	3.07207e-05
	cg05841486	2.26136	2.65358e-06		cg27553561	-1.97278	3.17399e-05
	cg12857717	2.26133	1.55033e-07		cg21295467	-1.97193	0.000579925
	cg24408776	2.26025	6.20738e-05		cg13083637	-1.97192	6.25542e-05
	cg21879102	2.25996	5.56969e-07		cg21051375	-1.97179	0.00110573
	cg16983152	2.25995	5.34348e-08		cg23194182	-1.97144	5.06564e-05
	cg08250787	2.25951	1.37076e-07		cg07469792	-1.97143	0.00134637
	cg09922085	2.25881	4.60014e-09		cg16220802	-1.97125	0.000480823
	cg08840441	2.2575	1.13256e-06		cg12899649	-1.97103	8.73741e-06
	cg13667243	2.2569	1.97422e-06		cg25294646	-1.97078	8.66238e-06
	cg09927637	2.25689	2.13753e-05		cg19756789	-1.97038	8.73405e-05
	cg18869709	2.2564	4.3043e-05		cg06476034	-1.97031	0.000151437
	cg26624270	2.25559	0.000157295		cg16357661	-1.96996	5.74988e-07
	cg20299151	2.25538	5.82258e-05		cg20910008	-1.96931	4.87276e-07
	cg03419646	2.25408	6.71585e-09		cg10215032	-1.96827	2.8526e-09
	cg24883601	2.25406	8.00773e-05		cg15502446	-1.96796	3.19756e-05
	cg01817009	2.2532	1.19363e-10		cg23464264	-1.96698	0.000881363
	cg09003057	2.25284	1.22414e-07		cg21029904	-1.96684	9.72046e-05
	cg13022129	2.2526	1.26265e-08		cg15561986	-1.96656	1.55519e-05
	cg09998451	2.25217	9.6881e-05		cg19691267	-1.96633	0.00028609
	cg13761284	2.2514	4.3202e-08		cg00726615	-1.96622	1.98961e-05
	cg08481075	2.25106	2.48338e-06		cg03760336	-1.96597	4.18582e-06
	cg11848173	2.25104	1.63026e-08		cg23564928	-1.96586	0.000776042
	cg04717847	2.25093	8.4209e-08		cg11474075	-1.96569	2.28634e-05
	cg00939495	2.25093	1.1244e-08		cg04782470	-1.96568	0.000204605
	cg25737323	2.25075	1.33331e-06		cg12146447	-1.96556	1.10509e-05
	cg20170533	2.25073	2.95063e-05		cg27201301	-1.96549	1.14556e-05
	cg19126169	2.24959	4.44839e-08		cg11918372	-1.96522	2.48178e-05
	cg10786876	2.24955	7.83895e-05		cg07916071	-1.9651	0.000392275
	cg04805065	2.24953	2.39867e-07		cg02204038	-1.96493	2.34652e-05
	cg20341836	2.24907	1.17695e-06		cg17730530	-1.9643	0.000377608
	cg13151517	2.24893	1.75075e-09		cg01521648	-1.96417	7.25777e-07
	cg07501049	2.2489	9.47007e-05		cg09947881	-1.96414	0.000298016
	cg14606328	2.24827	5.72166e-07		cg23058239	-1.96389	3.97428e-08
	cg18674980	2.24799	6.34368e-06		cg01723934	-1.96388	0.000206966
	cg19449286	2.24735	3.57895e-08		cg23005057	-1.96371	6.21188e-05
	cg11928453	2.24717	1.31082e-06		cg06916706	-1.9634	4.09711e-06
	cg24455236	2.24687	1.12745e-07		cg07894352	-1.96329	8.49717e-08
	cg02274103	2.2458	2.38938e-06		cg01321308	-1.96283	2.16784e-06
	cg24931954	2.24536	8.47375e-12		cg04637597	-1.96283	0.000173762
	cg17209507	2.24476	1.81631e-05		cg15358372	-1.96238	9.24748e-10
	cg19384106	2.24472	5.28634e-08		cg27177839	-1.96234	2.53352e-06
	cg16727923	2.24385	3.04326e-06		cg04648747	-1.96197	1.32002e-05
	cg16459364	2.24366	4.67913e-08		cg00956350	-1.96195	5.91718e-05
	cg01323777	2.24291	7.54145e-07		cg23097277	-1.96125	0.000184352
	cg02376018	2.2425	1.26593e-08		cg24884084	-1.96089	1.70378e-06
	cg26215428	2.24228	3.95669e-08		cg25181684	-1.96075	1.15119e-05
	cg05712979	2.24147	5.86044e-06		cg11018904	-1.96024	4.41761e-05
	cg23180938	2.24059	7.13788e-06		cg21009226	-1.96022	9.87973e-05
	cg27646230	2.24056	2.9892e-07		cg05133853	-1.95956	5.48384e-07
	cg03388193	2.24042	5.51831e-07		cg04784327	-1.95937	8.53867e-06
	cg19777396	2.23968	7.40506e-08		cg14473662	-1.95914	3.077e-06
	cg10157208	2.23967	2.99116e-07		cg21118367	-1.95912	9.40551e-06
	cg03599658	2.2391	7.31495e-06		cg12160664	-1.95866	6.65667e-06
	cg16924460	2.23908	1.32383e-06		cg08072862	-1.95861	6.82752e-05
	cg08438705	2.23904	2.48284e-11		cg04982748	-1.95844	2.5275e-05
	cg00249511	2.23895	4.51629e-07		cg14160849	-1.95801	2.73836e-05
	cg07522913	2.2385	1.32401e-06		cg26161015	-1.95771	0.000191118
	cg25330264	2.23674	3.95922e-09		cg12273284	-1.95753	1.12723e-06
	cg20049415	2.23629	1.71997e-06		cg10339152	-1.95746	2.15062e-06
	cg10274022	2.2355	2.29756e-08		cg14610256	-1.95729	0.000212188
	cg12249345	2.23539	4.0084e-06		cg09301199	-1.95723	7.46802e-05
	cg07219400	2.23527	8.77493e-05		cg02690648	-1.95701	3.99439e-05
	cg22796355	2.23497	2.08532e-06		cg04696494	-1.95698	0.000416404
	cg11613559	2.23461	4.76486e-07		cg09550909	-1.95669	4.30324e-06
	cg07460804	2.23457	1.86426e-10		cg00034555	-1.95665	0.000196301
	cg03289901	2.23398	1.30016e-10		cg03477080	-1.95649	1.13165e-07
	cg10969178	2.23372	6.418e-10		cg10342884	-1.95628	4.71828e-05
	cg06361522	2.23343	6.27436e-07		cg04353603	-1.95618	9.51237e-05
	cg08674236	2.23328	1.93016e-05		cg11956111	-1.95589	9.81682e-06
	cg12025832	2.23297	4.8648e-09		cg01516282	-1.95574	2.48554e-05
	cg16729415	2.23276	7.49806e-05		cg06353611	-1.95564	0.000149786
	cg15829056	2.23252	7.29364e-08		cg03288461	-1.9552	0.000127693
	cg01467882	2.23219	7.81593e-07		cg10856605	-1.95515	0.000157822
	cg24547137	2.23134	3.7479e-07		cg19452315	-1.95512	0.000175498
	cg26270847	2.23103	4.66425e-07		cg14967768	-1.95493	9.47251e-06
	cg05291429	2.23026	0.000617968		cg04362369	-1.95455	0.000286881
	cg05578673	2.23025	1.43626e-05		cg19430577	-1.95453	1.64981e-05
	cg08483160	2.22883	1.48589e-08		cg21544402	-1.95442	5.88374e-05
	cg06641366	2.22844	1.73135e-06		cg20219329	-1.95437	7.01111e-07
	cg11351837	2.22812	4.70355e-09		cg00618542	-1.95396	0.000124991
	cg16381253	2.22754	2.19957e-05		cg06254556	-1.95374	1.52527e-05
	cg27310255	2.22723	8.17319e-09		cg23081265	-1.95371	1.39471e-05
	cg16225011	2.2267	2.18021e-06		cg26549029	-1.95355	1.98508e-05
	cg00238818	2.22652	8.65854e-08		cg22012230	-1.95306	0.000163833
	cg25751484	2.22636	1.11884e-05		cg13187788	-1.95303	2.20291e-05
	cg22306015	2.22601	3.30729e-07		cg25568561	-1.9529	0.000190862
	cg02835003	2.22584	2.29875e-05		cg14297444	-1.95262	2.48888e-06
	cg06437430	2.2257	1.32514e-08		cg00753442	-1.95258	7.3298e-07
	cg01024444	2.22557	1.02279e-06		cg24538089	-1.9521	1.5552e-05
	cg16665866	2.22545	1.23747e-05		cg24237862	-1.95186	7.17144e-07
	cg04779144	2.22497	1.66373e-08		cg01692252	-1.95169	1.46865e-06
	cg06420834	2.22438	4.91709e-08		cg24332433	-1.95169	0.000310408
	cg19459744	2.22417	2.44557e-05		cg12205729	-1.95167	0.000107813
	cg24071007	2.22367	3.27411e-10		cg21879233	-1.95165	4.3746e-05
	cg20985450	2.22356	6.41187e-05		cg23683012	-1.95157	1.0259e-09
	cg15189031	2.22308	3.55487e-06		cg05067991	-1.95151	6.2763e-05
	cg23904501	2.22304	8.87946e-09		cg22135324	-1.95125	8.55753e-05
	cg26038649	2.223	1.14284e-09		cg23007325	-1.95113	4.87101e-07
	cg04646674	2.22285	9.71304e-07		cg10377211	-1.95098	7.13634e-05
	cg12714793	2.22199	4.59394e-05		cg14986845	-1.95079	1.87805e-05
	cg01382864	2.22193	2.32296e-08		cg18345456	-1.95077	4.63035e-06
	cg22002629	2.22175	1.21391e-06		cg12561748	-1.95034	4.67103e-05
	cg19592277	2.22123	5.4289e-08		cg17752270	-1.94962	1.80028e-07
	cg05700339	2.22121	7.50039e-06		cg16562976	-1.94938	2.57049e-06
	cg05670093	2.22116	5.74929e-07		cg00000905	-1.94935	1.85558e-05
	cg11236429	2.22107	2.09679e-06		cg01572979	-1.94935	0.00043306
	cg15516832	2.22082	1.24426e-05		cg02206259	-1.949	2.01897e-08
	cg27483455	2.22081	2.9728e-06		cg16232842	-1.94869	5.92819e-06
	cg07713538	2.22043	9.41264e-07		cg24204740	-1.94856	0.000113232
	cg19542849	2.22037	1.0292e-08		cg16539741	-1.94798	7.08919e-07
	cg08067969	2.21957	9.46369e-08		cg27232482	-1.94786	2.06141e-06
	cg03905847	2.21957	7.28007e-06		cg04831244	-1.94783	0.000212647
	cg02261174	2.21882	2.14088e-05		cg08080489	-1.94774	6.38822e-07
	cg04483460	2.21871	8.83873e-07		cg01931994	-1.94772	1.12141e-05
	cg25806655	2.2172	2.41669e-07		cg27613357	-1.94764	1.09689e-05
	cg04822177	2.21713	7.55237e-08		cg16480966	-1.94753	0.00011537
	cg25279739	2.21681	1.22551e-06		cg04505333	-1.9473	0.000391064
	cg12610917	2.2167	5.50643e-07		cg11178189	-1.94721	0.000594555
	cg14215338	2.21666	6.55494e-08		cg06422693	-1.94659	0.000115245
	cg08698219	2.21625	2.31922e-11		cg13866618	-1.94654	2.74655e-05
	cg06979110	2.2158	2.94528e-07		cg26190086	-1.94644	1.09304e-05
	cg11464436	2.21458	2.38453e-06		cg04232615	-1.94559	7.62402e-06
	cg16419354	2.2144	6.10321e-07		cg04152460	-1.94525	1.08526e-05
	cg18270343	2.21434	9.62125e-07		cg15000071	-1.9452	3.05557e-07
	cg06614002	2.21427	1.9146e-06		cg01431057	-1.9451	1.3148e-07
	cg18713166	2.21373	1.67658e-07		cg04888234	-1.94496	0.000789941
	cg08274637	2.21335	2.2398e-06		cg13631913	-1.94481	2.06456e-08
	cg25659672	2.21274	3.59803e-06		cg26513131	-1.94474	5.60297e-05
	cg18831899	2.21267	1.04931e-07		cg23324259	-1.94465	7.21712e-06
	cg05596926	2.21232	1.76272e-06		cg13305823	-1.94427	2.24507e-07
	cg06504159	2.21223	2.60042e-06		cg02638567	-1.94423	5.5546e-07
	cg05302531	2.21208	2.71294e-05		cg13826447	-1.9441	0.000193788
	cg08582356	2.21196	1.88814e-07		cg20704148	-1.94402	0.00562544
	cg01514538	2.21116	8.28785e-06		cg07777378	-1.94371	0.00023145
	cg07135629	2.21068	3.42764e-10		cg02464912	-1.94272	2.74012e-05
	cg08331344	2.21045	0.000325346		cg16143578	-1.94224	8.45795e-07
	cg25904585	2.20966	4.68676e-10		cg25021590	-1.94215	3.90266e-06
	cg22532774	2.20917	7.92534e-07		cg25008393	-1.94174	3.57319e-06
	cg22863802	2.20889	1.1391e-06		cg17647004	-1.94159	0.000168149
	cg13096701	2.20822	1.20943e-08		cg07253870	-1.94155	7.77312e-05
	cg00968561	2.2072	2.60373e-07		cg02480522	-1.94118	4.84042e-05
	cg11939825	2.20677	5.60277e-07		cg25949649	-1.9409	0.000726613
	cg13563732	2.20673	6.02544e-06		cg03316474	-1.94053	8.83417e-07
	cg06847624	2.20663	4.72322e-08		cg04237618	-1.94046	2.81699e-07
	cg03846767	2.20661	1.62721e-08		cg24873414	-1.94023	0.000261666
	cg17176676	2.20633	6.32666e-08		cg23213696	-1.93967	3.16753e-05
	cg22964183	2.2061	0.000229622		cg01597629	-1.93885	1.14651e-07
	cg14418321	2.20606	5.20501e-05		cg12784766	-1.93829	0.000232004
	cg02878244	2.20576	7.91137e-07		cg04379703	-1.93818	2.26402e-05
	cg01450705	2.20575	1.40413e-07		cg22995449	-1.93796	3.24065e-06
	cg24811125	2.20568	2.65772e-07		cg06134790	-1.93771	6.31124e-08
	cg16732616	2.20544	2.03494e-05		cg05570707	-1.9377	0.000542133
	cg09375205	2.20534	0.000116483		cg06070508	-1.93722	0.000103181
	cg27317046	2.20531	1.82025e-05		cg16088277	-1.93687	7.21289e-05
	cg22958090	2.20499	6.03465e-05		cg11766552	-1.93663	2.51312e-06
	cg00487848	2.20464	1.81453e-05		cg06436854	-1.93593	2.8279e-05
	cg08376141	2.20407	4.61877e-07		cg27636740	-1.93584	9.82654e-07
	cg22079102	2.20385	3.17474e-09		cg24719575	-1.93583	1.02747e-05
	cg01415995	2.20362	4.67546e-05		cg20727124	-1.93574	0.000132675
	cg14536467	2.20256	1.27997e-07		cg20592186	-1.93563	8.27159e-06
	cg12305431	2.20247	1.09639e-06		cg20414364	-1.93518	1.6427e-07
	cg22791904	2.20243	7.66546e-05		cg18649745	-1.93515	3.72012e-06
	cg27496570	2.2023	3.0166e-08		cg08325813	-1.93495	3.16356e-09
	cg24429081	2.2021	2.86491e-09		cg19427757	-1.93457	0.00034097
	cg07181257	2.20186	1.18966e-12		cg03131272	-1.93449	2.39878e-06
	cg03023891	2.20181	8.48498e-07		cg13405631	-1.9341	8.50794e-09
	cg26168577	2.20159	3.21667e-07		cg07570677	-1.93397	8.63113e-06
	cg00741410	2.2014	1.40712e-08		cg21244304	-1.93366	1.39872e-05
	cg15400997	2.2013	4.63517e-07		cg19854017	-1.93363	8.12013e-06
	cg26401028	2.20063	8.64843e-06		cg18900271	-1.93319	4.85981e-07
	cg11571585	2.20024	2.31466e-07		cg06027949	-1.93308	2.43861e-06
	cg07962882	2.20004	1.40983e-08		cg24528297	-1.93307	0.000337591
	cg13730859	2.20001	8.138e-05		cg09739036	-1.93305	5.31791e-05
	cg10715092	2.19996	1.02127e-06		cg08327903	-1.93269	0.000127089
	cg26037170	2.19991	1.31958e-05		cg20414098	-1.93237	0.000167671
	cg14658493	2.19833	1.86792e-06		cg17869355	-1.93161	8.01663e-07
	cg05372113	2.19739	1.03805e-06		cg18103159	-1.93153	4.61297e-05
	cg01471036	2.19736	1.28614e-07		cg26246880	-1.93147	1.71199e-07
	cg24035682	2.19731	4.7237e-07		cg03314963	-1.93143	7.4195e-06
	cg13040418	2.19721	2.96329e-08		cg14700821	-1.93125	0.000275495
	cg24461063	2.19629	6.95353e-09		cg06119392	-1.93124	0.000118459
	cg11821759	2.19597	7.96448e-08		cg09730820	-1.93089	0.000834032
	cg14777768	2.19477	8.68516e-07		cg06819296	-1.93048	1.22606e-06
	cg00707881	2.19456	1.67697e-11		cg14615152	-1.93039	5.32943e-06
	cg01687997	2.19421	6.53292e-07		cg16843423	-1.93025	0.000193359
	cg06073449	2.19418	9.68179e-06		cg20680674	-1.92989	5.90191e-05
	cg10108612	2.19395	4.77036e-06		cg12371587	-1.92986	6.0507e-06
	cg01561869	2.19329	5.24756e-05		cg10027562	-1.92953	3.25143e-06
	cg14621254	2.19317	6.99715e-06		cg24722763	-1.92944	1.35879e-05
	cg06538774	2.19315	0.000160227		cg09875273	-1.92936	2.35325e-05
	cg16264705	2.1927	1.09158e-06		cg10944144	-1.92914	0.000974662
	cg21609804	2.19264	2.33462e-06		cg17082373	-1.92888	5.0556e-05
	cg19961545	2.19225	1.11145e-07		cg18579447	-1.92887	0.00013744
	cg13455067	2.19192	2.40354e-05		cg23656443	-1.92854	4.15692e-05
	cg16110411	2.19133	1.27479e-05		cg07121078	-1.92824	1.83436e-05
	cg04080733	2.19125	7.36321e-06		cg26232870	-1.92819	8.3878e-05
	cg16830545	2.19088	8.13138e-08		cg14640066	-1.92803	0.000168592
	cg00860590	2.19006	1.36113e-09		cg27393398	-1.92799	1.73314e-05
	cg05102770	2.1898	1.28232e-06		cg16509443	-1.92769	6.58326e-06
	cg13377102	2.18962	7.95625e-08		cg09260206	-1.92749	1.04557e-05
	cg00137234	2.18951	2.55826e-06		cg02525705	-1.9273	4.53963e-06
	cg01346158	2.18946	2.17779e-06		cg24713789	-1.92727	0.000168662
	cg10223989	2.18856	7.88256e-06		cg12495801	-1.92725	5.2544e-06
	cg23707005	2.18806	3.68998e-06		cg12833207	-1.92706	4.15266e-05
	cg14644001	2.18762	6.19014e-07		cg22117760	-1.92685	8.08525e-05
	cg04628320	2.18725	9.56524e-08		cg02397686	-1.92631	4.23116e-06
	cg26654798	2.18701	9.21976e-07		cg18649823	-1.92621	0.000467913
	cg01303480	2.18614	2.7698e-09		cg07898651	-1.92549	7.78708e-06
	cg13596910	2.18604	9.97219e-06		cg02457623	-1.92533	3.05552e-05
	cg04355077	2.1853	5.2081e-05		cg05070626	-1.92505	2.08968e-05
	cg00045900	2.18448	3.81293e-07		cg02768742	-1.92453	9.68196e-05
	cg20851245	2.18409	2.19304e-05		cg20153768	-1.92401	1.34402e-05
	cg15469014	2.18387	5.84113e-06		cg16639665	-1.9239	7.65781e-06
	cg09639151	2.18359	5.57818e-07		cg27478035	-1.92383	6.67614e-05
	cg26819757	2.183	1.74666e-06		cg20170028	-1.9238	5.02475e-06
	cg07452777	2.18291	5.13437e-06		cg12151820	-1.92371	6.12832e-05
	cg00465927	2.18275	6.58129e-08		cg17770035	-1.92349	0.000796335
	cg04520169	2.18262	7.31262e-07		cg27306636	-1.92347	0.000529417
	cg10288921	2.18208	5.24717e-07		cg10383999	-1.92313	3.15714e-05
	cg16929793	2.18208	8.33828e-06		cg25405998	-1.92306	6.00945e-05
	cg09429700	2.18173	1.06489e-07		cg04129946	-1.923	3.67346e-05
	cg09965557	2.18173	8.92382e-05		cg22132982	-1.92293	7.21648e-08
	cg15516835	2.18054	6.64161e-08		cg17125688	-1.92293	1.62529e-08
	cg08158799	2.17999	9.93426e-06		cg10623043	-1.92273	0.000314014
	cg11934419	2.17939	9.55324e-09		cg20157484	-1.9226	6.50255e-05
	cg02159271	2.17932	9.63727e-10		cg01819745	-1.92231	2.01325e-05
	cg22620221	2.17861	5.53863e-06		cg06456031	-1.92226	1.68411e-05
	cg20842326	2.17839	6.86723e-08		cg21402272	-1.92225	0.000740231
	cg11686940	2.17782	6.70276e-05		cg08257866	-1.92211	3.26969e-06
	cg12092346	2.17754	2.34214e-06		cg25748441	-1.9219	0.000504952
	cg03234813	2.17713	2.19572e-07		cg23484948	-1.92167	0.000267265
	cg11617144	2.17599	4.32563e-06		cg19208700	-1.92166	4.37925e-06
	cg10925420	2.1759	1.50196e-08		cg06221695	-1.92039	0.000515584
	cg21603006	2.17546	2.44265e-08		cg26168975	-1.92038	3.54724e-05
	cg12050271	2.17534	2.82355e-06		cg20427879	-1.92037	8.03543e-05
	cg04134731	2.17533	9.11352e-07		cg16104446	-1.92032	1.81733e-05
	cg01851672	2.17518	3.26498e-08		cg15842967	-1.92023	0.000112025
	cg06272038	2.17486	0.000313019		cg18985891	-1.92022	1.38482e-05
	cg17265829	2.17418	4.32978e-06		cg25375293	-1.9202	0.000256464
	cg10017105	2.17399	1.83165e-06		cg14338025	-1.91997	4.84232e-05
	cg21098787	2.1739	4.22221e-06		cg04935109	-1.91993	0.000378633
	cg13283896	2.17383	4.45576e-08		cg03266992	-1.91944	3.53775e-05
	cg03081615	2.17356	2.20625e-06		cg17918089	-1.91941	8.61916e-06
	cg11073931	2.17312	6.64743e-12		cg05806233	-1.91919	0.000103086
	cg20325921	2.17269	0.000504153		cg01285522	-1.91914	0.000421097
	cg10803829	2.1725	5.43865e-07		cg07804711	-1.91872	7.28426e-05
	cg24760467	2.17229	5.05415e-08		cg22671299	-1.91864	4.94943e-05
	cg12264626	2.17205	9.85652e-08		cg27420946	-1.91851	2.22541e-07
	cg12218406	2.17174	0.000335467		cg17101358	-1.91789	0.0007951
	cg04992930	2.17169	0.00016395		cg13805537	-1.91789	0.000213681
	cg19817488	2.17149	0.000199631		cg25284213	-1.91766	2.32317e-07
	cg12830671	2.17118	8.23331e-08		cg04005701	-1.91765	0.000148904
	cg00954771	2.17117	3.90185e-05		cg17004025	-1.91743	3.39613e-06
	cg19825302	2.17095	2.94223e-06		cg00939106	-1.9174	0.000105914
	cg01287975	2.16999	6.77897e-07		cg22441446	-1.9172	0.000167318
	cg04611087	2.16974	2.20965e-07		cg11784887	-1.9163	2.78055e-06
	cg07676859	2.16898	5.86092e-06		cg12229505	-1.91591	0.000232315
	cg25718383	2.16892	1.1691e-10		cg23442621	-1.91581	2.14733e-05
	cg17370987	2.16885	8.75908e-07		cg14499058	-1.91511	0.000183491
	cg23411043	2.16853	6.08876e-08		cg02577849	-1.91506	0.00053501
	cg21392341	2.1682	7.74012e-06		cg06418867	-1.9147	2.61171e-06
	cg13184225	2.16809	1.98244e-09		cg12611448	-1.91469	9.19263e-07
	cg20331457	2.16746	2.98325e-08		cg25613641	-1.91446	2.04424e-05
	cg02524954	2.16726	1.31206e-06		cg12577010	-1.91442	4.61665e-07
	cg09092132	2.16696	3.61839e-05		cg00675039	-1.91429	1.05564e-05
	cg04359602	2.16673	2.90854e-07		cg03074317	-1.9141	0.000112646
	cg20067272	2.16629	1.45491e-05		cg04280493	-1.91404	0.000321972
	cg05059868	2.16621	6.99774e-05		cg01900048	-1.91328	0.000365782
	cg10872967	2.16607	4.15874e-05		cg02850821	-1.9131	0.000200273
	cg10356767	2.16582	3.93471e-10		cg21327694	-1.913	5.00078e-05
	cg08201451	2.16567	3.98348e-08		cg18395327	-1.91289	1.35021e-05
	cg19062258	2.16549	6.1332e-08		cg05177746	-1.91252	1.08269e-06
	cg13078926	2.16488	6.15986e-05		cg07348311	-1.91239	0.000221859
	cg05265940	2.16439	7.17834e-05		cg26233331	-1.91219	7.46946e-09
	cg00762738	2.16423	2.11066e-06		cg14773685	-1.91218	2.47131e-05
	cg12651599	2.16357	4.54081e-09		cg23274377	-1.91185	2.74842e-05
	cg13285004	2.16355	9.72802e-07		cg17335114	-1.91176	2.28e-06
	cg07490124	2.16354	8.86558e-05		cg03939054	-1.91167	9.11457e-05
	cg01268866	2.16341	8.43397e-07		cg19732903	-1.91153	3.19047e-05
	cg23432345	2.16331	1.45868e-05		cg03529595	-1.91143	7.75448e-06
	cg08708684	2.1631	1.1115e-05		cg01220264	-1.91138	5.40566e-05
	cg17198369	2.16291	4.11826e-07		cg27150788	-1.91137	0.000805069
	cg20699780	2.16199	5.37385e-08		cg23175074	-1.91126	1.22966e-07
	cg23349227	2.16164	3.6286e-05		cg01939597	-1.91103	4.75605e-06
	cg14659346	2.16151	1.14183e-07		cg26671554	-1.91103	7.83633e-05
	cg22382733	2.16136	3.92757e-06		cg25631489	-1.91077	6.43858e-08
	cg26719943	2.16091	2.60672e-05		cg14797990	-1.91046	2.26032e-05
	cg20648847	2.16087	5.18939e-06		cg16010178	-1.91	1.72397e-07
	cg21488538	2.16081	9.28778e-07		cg21397588	-1.90985	3.31237e-06
	cg01288210	2.16079	1.67288e-10		cg01267150	-1.90963	9.7472e-06
	cg07482916	2.16052	4.66477e-09		cg07996548	-1.90939	5.48438e-05
	cg05497345	2.16009	2.1442e-07		cg25822535	-1.90932	0.000494336
	cg16208053	2.16003	1.6195e-06		cg15828558	-1.90928	8.86491e-05
	cg06843632	2.15976	4.8793e-06		cg01827717	-1.90927	1.39321e-05
	cg08480854	2.1597	1.22979e-05		cg27658080	-1.9092	0.000228458
	cg00908305	2.15933	1.57377e-09		cg24056307	-1.90804	0.000423619
	cg12449716	2.15875	2.13726e-05		cg04916911	-1.90775	2.76259e-05
	cg27215641	2.15815	9.39708e-06		cg16993682	-1.90774	2.15481e-05
	cg18997918	2.15802	2.64382e-05		cg24528923	-1.90761	4.38409e-06
	cg13502514	2.1579	1.64296e-06		cg04742384	-1.90707	1.0925e-06
	cg22893405	2.1578	0.000160729		cg12846190	-1.90683	0.000495823
	cg24832721	2.15733	4.41656e-09		cg18123344	-1.90642	1.80495e-06
	cg04586126	2.15731	4.27979e-07		cg16950012	-1.90622	6.52564e-05
	cg22849149	2.15688	3.18831e-08		cg10014112	-1.90596	1.6365e-06
	cg11036833	2.15667	2.0001e-06		cg05596149	-1.90581	1.96703e-05
	cg07795548	2.15608	2.90036e-07		cg00718791	-1.9053	7.07233e-05
	cg11174847	2.15608	1.94406e-09		cg11424069	-1.90515	2.36854e-05
	cg24136780	2.15587	2.31519e-08		cg08707471	-1.90505	4.24386e-07
	cg27196194	2.15509	0.000109877		cg00443673	-1.90477	0.000240214
	cg02821871	2.15496	4.48313e-06		cg16891431	-1.90475	7.30153e-06
	cg02674925	2.15485	6.10079e-07		cg04525491	-1.9045	8.51513e-08
	cg24883607	2.15479	1.15714e-07		cg16525066	-1.90388	3.65693e-05
	cg07005994	2.15477	1.79287e-07		cg21327609	-1.90383	2.67676e-05
	cg02667291	2.15466	1.30746e-05		cg21847347	-1.90365	1.46692e-06
	cg03111394	2.15438	6.66464e-08		cg20886259	-1.90357	0.000191595
	cg10299941	2.15425	5.68231e-05		cg11295724	-1.9034	6.31003e-06
	cg14010305	2.15422	7.32826e-07		cg02079122	-1.90334	4.59159e-07
	cg26374305	2.15411	1.23337e-06		cg26627486	-1.90329	1.24372e-05
	cg20628743	2.15357	2.15741e-05		cg01884537	-1.90325	8.98981e-05
	cg20464195	2.15306	1.78261e-08		cg20375220	-1.90322	0.000133997
	cg16596103	2.15291	1.26126e-07		cg01020421	-1.90278	7.27104e-06
	cg00056066	2.15251	5.47447e-06		cg12693595	-1.90261	0.000581933
	cg20987924	2.15242	8.10801e-05		cg06552160	-1.90205	7.20873e-06
	cg16002136	2.15202	5.45561e-07		cg05670596	-1.90201	1.51337e-06
	cg19962434	2.15198	3.47127e-06		cg22790835	-1.90155	1.7939e-07
	cg25910803	2.15191	1.90168e-06		cg21126163	-1.90128	0.000129264
	cg17911539	2.15142	2.20341e-07		cg27292230	-1.90124	0.00030498
	cg12589143	2.15137	5.48611e-05		cg20444341	-1.90113	0.000456893
	cg15811515	2.1513	2.75963e-06		cg07466807	-1.90109	3.42504e-05
	cg13494489	2.15117	2.54711e-06		cg02334775	-1.90098	6.92611e-05
	cg04432174	2.15108	6.74046e-06		cg24169915	-1.90092	7.40095e-07
	cg18638180	2.15073	1.53714e-07		cg24642523	-1.90052	0.000126019
	cg12894883	2.15073	2.26821e-06		cg00570642	-1.90051	0.000110596
	cg14755417	2.14996	1.77306e-05		cg13958676	-1.90043	0.000168066
	cg04725426	2.1499	4.73015e-10		cg05365532	-1.90036	2.0519e-06
	cg18782604	2.14977	1.59454e-08		cg24477193	-1.90018	1.086e-05
	cg21300403	2.14976	8.12597e-05		cg02442820	-1.89998	8.23946e-06
	cg05949640	2.14975	1.14351e-09		cg26360961	-1.89996	0.000167568
	cg04365721	2.14975	3.29464e-08		cg01586116	-1.89973	3.26493e-06
	cg10112599	2.1495	4.33581e-06		cg15623409	-1.89972	0.000144438
	cg01971181	2.14937	3.39804e-09		cg26283893	-1.89898	2.36359e-05
	cg00194886	2.14932	9.96321e-06		cg03541338	-1.89866	0.000271644
	cg19865340	2.14859	6.72082e-07		cg05679093	-1.89803	3.81785e-05
	cg24121557	2.14855	1.86985e-05		cg08626806	-1.89796	0.000189682
	cg21620497	2.14853	2.07706e-07		cg20422242	-1.89775	0.000121911
	cg06588556	2.1484	2.5488e-07		cg15248935	-1.89771	8.69538e-05
	cg01064363	2.14791	1.78522e-08		cg19861824	-1.89763	1.1514e-07
	cg22328746	2.14679	6.03646e-09		cg09246043	-1.89751	2.22454e-06
	cg14415857	2.14633	6.91948e-05		cg06848288	-1.89746	0.000129242
	cg21834739	2.14631	2.39266e-06		cg11352681	-1.89741	7.9453e-09
	cg03064228	2.14605	2.69782e-06		cg06795078	-1.89723	0.00015538
	cg10528576	2.14565	1.48842e-08		cg25882455	-1.89721	0.000151482
	cg19712813	2.14542	2.91882e-08		cg18214661	-1.8972	1.78098e-05
	cg17356733	2.14476	1.19584e-05		cg07945777	-1.89693	5.03125e-06
	cg03897125	2.14446	5.11489e-06		cg09060823	-1.89668	0.00031098
	cg23365801	2.14419	2.06294e-06		cg18406801	-1.89582	9.12321e-06
	cg10094616	2.14408	1.83458e-07		cg13235992	-1.89556	1.87927e-05
	cg03701266	2.14388	1.51145e-08		cg21046078	-1.89524	0.000130646
	cg02160627	2.14376	6.83639e-08		cg03774732	-1.89515	6.01388e-05
	cg24425342	2.14374	6.38659e-05		cg26818786	-1.89499	5.82628e-06
	cg09549611	2.14331	6.63526e-07		cg24690810	-1.89497	5.59179e-05
	cg19711602	2.14303	2.25663e-08		cg22034155	-1.89465	0.000144546
	cg00215425	2.14248	2.36233e-05		cg23326228	-1.8946	6.50005e-06
	cg06463958	2.14234	4.87092e-07		cg16963622	-1.89423	6.53535e-05
	cg20282550	2.14221	9.40824e-05		cg00846483	-1.89408	0.000594625
	cg05962092	2.14199	3.03354e-06		cg02869547	-1.89385	0.000359679
	cg20128456	2.14133	8.89327e-05		cg22337438	-1.89357	4.61361e-06
	cg13660126	2.14128	3.78256e-08		cg08176609	-1.89357	0.000217353
	cg21191514	2.14126	8.70527e-07		cg06286431	-1.89331	6.1239e-05
	cg14446575	2.14107	1.76335e-06		cg15049636	-1.89317	2.82615e-07
	cg02192204	2.14025	9.44427e-07		cg06721031	-1.89315	8.72112e-05
	cg18720736	2.13993	3.34984e-11		cg07230581	-1.8931	3.07645e-08
	cg21287054	2.1399	8.89456e-10		cg19668255	-1.89295	2.09544e-05
	cg14566959	2.13947	2.94599e-05		cg27654641	-1.89197	1.44539e-05
	cg06208270	2.13919	6.45279e-09		cg17513693	-1.89181	1.40271e-05
	cg24927800	2.13888	1.26475e-05		cg04230403	-1.89168	4.2952e-06
	cg12645876	2.13863	8.48189e-07		cg26971596	-1.89147	1.2026e-05
	cg23102632	2.13848	5.57332e-05		cg01287592	-1.89133	9.48241e-06
	cg13622103	2.13846	5.32811e-05		cg08578305	-1.89127	0.00037242
	cg05919324	2.13764	6.84339e-06		cg08366277	-1.89095	0.000376299
	cg09547226	2.13743	7.56969e-12		cg08131845	-1.89065	4.41144e-05
	cg24068006	2.13687	0.00013562		cg16646354	-1.89027	0.000121183
	cg10593459	2.13676	1.30698e-05		cg05170483	-1.88998	3.61837e-05
	cg00904548	2.13658	4.34996e-08		cg26161849	-1.88996	0.000105067
	cg00924278	2.13633	4.95317e-05		cg05051606	-1.88957	6.25683e-06
	cg06772580	2.13593	1.10401e-08		cg08755130	-1.88957	7.89441e-06
	cg11494841	2.13571	5.81165e-06		cg00087067	-1.88947	1.65989e-06
	cg06460400	2.13563	3.98377e-06		cg26386788	-1.88934	4.65896e-05
	cg02370232	2.13562	1.55772e-06		cg12280471	-1.88917	2.36609e-05
	cg02283766	2.13475	6.5964e-06		cg24287362	-1.88816	5.83187e-07
	cg04839289	2.1346	3.19368e-07		cg27014608	-1.8879	7.67344e-08
	cg00998135	2.13447	1.02826e-05		cg22380693	-1.88778	3.03022e-05
	cg04415176	2.13357	1.77381e-05		cg01196388	-1.88754	2.28376e-05
	cg10649903	2.13352	1.01328e-07		cg24382680	-1.88722	0.000313343
	cg00038239	2.13253	0.000162527		cg17080180	-1.88664	2.29311e-05
	cg11351779	2.13237	3.24501e-06		cg20100022	-1.88646	3.08393e-06
	cg24414737	2.13209	0.000105987		cg22319470	-1.88645	1.34757e-05
	cg06355129	2.13082	8.79097e-07		cg01826354	-1.88634	6.79989e-07
	cg15691862	2.13033	4.03917e-05		cg14611278	-1.88597	0.000286183
	cg25178784	2.13025	4.11308e-05		cg00883493	-1.8855	2.74257e-06
	cg11449408	2.13015	2.47996e-05		cg08471835	-1.88531	0.0026906
	cg25032595	2.13002	3.2279e-05		cg05265306	-1.88518	2.23507e-05
	cg00110724	2.12937	4.28459e-06		cg26186901	-1.88493	6.0884e-05
	cg12616484	2.1293	1.52686e-10		cg00636072	-1.88487	5.83491e-08
	cg07775147	2.12916	4.8702e-05		cg00318242	-1.88482	9.03488e-05
	cg27529225	2.12873	0.000376067		cg03927470	-1.88469	4.58871e-05
	cg18878378	2.1284	6.69286e-05		cg01020987	-1.88437	1.00935e-06
	cg27385443	2.12782	1.72228e-06		cg03638781	-1.88423	2.67657e-06
	cg12583572	2.12777	6.76565e-06		cg09754272	-1.88422	5.06962e-06
	cg02372889	2.12775	8.84067e-08		cg27083414	-1.88416	1.22131e-05
	cg02240030	2.12751	3.61031e-05		cg16728114	-1.88411	9.85726e-06
	cg05054998	2.1273	1.09376e-06		cg04560810	-1.88409	6.80308e-05
	cg13213810	2.12707	5.10289e-07		cg24856456	-1.88389	5.29849e-05
	cg05377512	2.12689	9.30914e-08		cg07671949	-1.88384	8.88191e-09
	cg08148458	2.12673	4.52211e-06		cg14177914	-1.88361	1.80708e-07
	cg05867158	2.12667	9.65288e-06		cg12807293	-1.88357	7.53368e-05
	cg04832268	2.12548	4.21141e-05		cg20388062	-1.88351	0.000244246
	cg06187080	2.12534	1.57734e-08		cg26783464	-1.88248	2.81849e-05
	cg25756435	2.12512	9.97277e-05		cg18141532	-1.88246	6.65222e-05
	cg14523898	2.1251	1.60881e-05		cg03892543	-1.88236	4.42866e-08
	cg22108646	2.12508	2.83446e-05		cg26566189	-1.88224	0.00124095
	cg02953559	2.12478	3.71866e-07		cg27117828	-1.8822	8.84099e-07
	cg06063209	2.12468	5.59285e-09		cg01878724	-1.88206	0.000315825
	cg11677683	2.12448	1.24445e-08		cg02113429	-1.88156	9.03414e-05
	cg00841760	2.1241	3.56104e-05		cg15779381	-1.88156	0.000151
	cg18025258	2.12402	1.67263e-05		cg14418690	-1.8815	9.25978e-06
	cg15823423	2.124	3.0429e-05		cg21866125	-1.88122	8.14882e-07
	cg16426149	2.12394	0.000238722		cg17133762	-1.88122	0.000172674
	cg06262069	2.12385	4.34495e-05		cg04006554	-1.88119	0.00121513
	cg05633407	2.12345	1.11906e-05		cg01202312	-1.88095	2.74787e-06
	cg18279094	2.12323	1.17737e-05		cg26144629	-1.88042	7.84646e-06
	cg15920131	2.12296	3.37045e-08		cg14559774	-1.88017	5.63431e-05
	cg24113818	2.12289	4.40436e-07		cg15519065	-1.87973	7.6282e-05
	cg13514037	2.12288	3.88151e-09		cg06730468	-1.87966	2.83455e-05
	cg07650890	2.12235	0.000133883		cg16753237	-1.87946	0.000513
	cg05969445	2.12228	2.49768e-06		cg05778706	-1.87935	9.02044e-05
	cg14312594	2.12228	0.000146413		cg23289456	-1.8792	2.17457e-06
	cg05774978	2.12157	3.93969e-07		cg17126500	-1.87913	7.01861e-05
	cg21097881	2.12153	2.03642e-06		cg21763058	-1.87907	3.98219e-08
	cg08415141	2.12096	5.45769e-08		cg14265927	-1.87887	3.02547e-05
	cg16472011	2.12054	1.96219e-06		cg11271605	-1.87874	1.83293e-05
	cg07317062	2.12048	8.44279e-07		cg24408199	-1.87867	9.32381e-05
	cg14778721	2.12017	0.000332431		cg17833066	-1.87835	8.64353e-08
	cg17469240	2.11987	0.000202782		cg16998537	-1.87822	4.84525e-06
	cg05392169	2.1198	0.000302851		cg03428945	-1.87814	4.35478e-06
	cg02128483	2.11957	1.29498e-06		cg07510303	-1.87795	1.8556e-05
	cg00966925	2.11956	0.000155854		cg05718625	-1.87791	0.000307447
	cg08795515	2.11928	2.70459e-07		cg00347616	-1.87765	0.000340044
	cg09539239	2.11893	0.000218086		cg16372595	-1.87759	2.76368e-05
	cg22676901	2.11848	3.20592e-06		cg16403854	-1.87741	1.91659e-05
	cg25555505	2.11841	1.47007e-06		cg00095463	-1.8773	1.56534e-05
	cg06186041	2.11817	8.80431e-09		cg13784312	-1.87723	4.27601e-06
	cg26709300	2.11772	3.11663e-08		cg02546521	-1.87712	9.07379e-05
	cg08113459	2.1175	1.45195e-05		cg17707870	-1.87693	0.000734479
	cg27181199	2.1174	1.3591e-05		cg07158339	-1.87683	3.98042e-06
	cg19822716	2.1172	7.53072e-08		cg02430347	-1.87678	0.000146378
	cg21403912	2.11681	6.75368e-05		cg14208102	-1.87649	0.000129409
	cg16748008	2.11675	4.22035e-06		cg19431963	-1.87644	0.000101938
	cg00007324	2.11663	1.7462e-05		cg18482256	-1.87632	7.07071e-06
	cg26875805	2.11661	2.74863e-07		cg24546446	-1.87608	8.95214e-06
	cg17989243	2.11645	0.000397733		cg23018891	-1.87606	0.000347048
	cg13270055	2.11608	7.27598e-07		cg10832168	-1.87597	9.61456e-05
	cg02016094	2.11588	8.20686e-10		cg02525597	-1.87592	2.45634e-07
	cg27057509	2.11555	3.56598e-06		cg23525200	-1.87565	3.51118e-05
	cg27460534	2.11435	5.18693e-06		cg14715327	-1.8753	4.86766e-05
	cg01563148	2.11324	9.35548e-05		cg22722028	-1.87526	2.30609e-05
	cg08802770	2.11304	0.000219265		cg25787886	-1.87454	9.70911e-05
	cg08308801	2.11288	1.87416e-07		cg08942073	-1.8745	0.00225882
	cg26708476	2.11283	1.54871e-06		cg22295879	-1.87427	0.000382162
	cg00409260	2.11254	2.19916e-05		cg26614229	-1.87399	5.40504e-07
	cg15836635	2.11237	0.000115105		cg04127903	-1.87393	0.000440727
	cg06495961	2.11236	1.64131e-06		cg26886976	-1.87378	1.11751e-06
	cg22772639	2.11228	2.29751e-05		cg05376919	-1.87365	0.000139179
	cg14420904	2.11225	6.00802e-05		cg21403543	-1.87365	2.0901e-05
	cg15720156	2.1121	1.35386e-06		cg08724992	-1.8731	2.36088e-05
	cg02683114	2.11202	1.04513e-07		cg07122794	-1.87306	2.56809e-05
	cg21458932	2.11198	9.37505e-09		cg12543949	-1.87304	5.72035e-05
	cg12990614	2.11194	8.5764e-08		cg07469949	-1.87255	0.000187759
	cg17408291	2.11143	6.02245e-06		cg00300750	-1.87239	2.22003e-06
	cg09533868	2.11127	3.43218e-05		cg20668887	-1.87187	0.000466987
	cg16023110	2.11085	1.23934e-05		cg27507237	-1.87161	1.29219e-06
	cg09767822	2.11014	2.76988e-07		cg10987625	-1.87099	0.00108632
	cg13046832	2.10973	4.40041e-06		cg19352193	-1.87097	0.000447575
	cg14275273	2.10934	4.83821e-05		cg15089387	-1.87091	3.76673e-07
	cg21405929	2.10851	3.11453e-08		cg11821796	-1.8707	0.000398887
	cg14213590	2.10804	1.23908e-07		cg02100674	-1.87066	0.00011017
	cg01287088	2.10771	2.90896e-09		cg07522970	-1.87057	1.55425e-07
	cg22640961	2.10725	1.62446e-07		cg15840275	-1.87037	0.000178614
	cg13428213	2.10674	1.07962e-07		cg21243348	-1.87025	1.0366e-05
	cg07778029	2.10627	6.21739e-07		cg26855724	-1.87021	0.000131735
	cg01105362	2.10618	8.27748e-06		cg05340865	-1.87013	0.000142807
	cg08408976	2.10574	4.97834e-06		cg26097504	-1.86999	5.20804e-05
	cg08126203	2.10538	1.14455e-06		cg14851544	-1.86976	0.000195847
	cg19729649	2.1052	5.88421e-07		cg23875677	-1.86952	9.48016e-06
	cg06926314	2.10505	7.78815e-06		cg13180809	-1.86948	0.000746818
	cg02720725	2.10499	9.95886e-06		cg22094633	-1.86931	0.000121957
	cg20695936	2.10497	8.77996e-09		cg05075097	-1.86931	0.00117712
	cg15219228	2.10496	1.74809e-08		cg24977321	-1.86923	1.2804e-05
	cg01207650	2.1049	2.75589e-08		cg16238000	-1.86885	2.05689e-05
	cg17590292	2.10428	0.000265934		cg04305134	-1.86873	0.000179718
	cg01521987	2.10402	8.64952e-05		cg07057320	-1.8685	2.6776e-05
	cg07203423	2.104	3.75875e-07		cg13977963	-1.86821	0.000202968
	cg00960305	2.10364	3.86207e-06		cg17520314	-1.86796	2.32218e-05
	cg23622616	2.10345	4.25384e-07		cg17474524	-1.86759	3.28447e-08
	cg17123639	2.10326	2.6663e-05		cg20143955	-1.86711	0.000204103
	cg23182783	2.10304	0.000115336		cg26005844	-1.86666	7.36819e-05
	cg15331837	2.103	2.8312e-06		cg04166874	-1.86662	5.80796e-06
	cg21629166	2.10261	4.64069e-06		cg03340408	-1.86632	9.95993e-09
	cg22334684	2.10173	2.0007e-06		cg02666257	-1.86615	4.16976e-07
	cg22482014	2.10123	0.000271593		cg17552046	-1.86559	6.11814e-05
	cg06736312	2.10042	0.000213977		cg23162343	-1.86543	5.1091e-05
	cg14467654	2.10024	7.34588e-06		cg03289681	-1.86534	0.000291693
	cg25612428	2.09983	6.57525e-07		cg03447165	-1.86524	2.77275e-05
	cg14247222	2.09966	7.01281e-05		cg04526965	-1.86522	0.000305308
	cg07930510	2.09963	2.16774e-05		cg20126521	-1.86512	2.09415e-05
	cg02027730	2.09928	3.82371e-05		cg09143515	-1.86498	3.84541e-05
	cg19307003	2.09905	6.43955e-07		cg07678643	-1.86487	3.06797e-06
	cg17465115	2.09904	4.31651e-07		cg03053813	-1.86481	3.56211e-05
	cg19731612	2.09854	6.22868e-07		cg00672333	-1.8647	0.00226805
	cg25352924	2.09761	1.183e-09		cg02460120	-1.86466	2.54489e-05
	cg11272616	2.0974	1.19848e-06		cg26646392	-1.86459	9.57168e-06
	cg11902379	2.09736	5.80961e-06		cg19560927	-1.86397	1.89226e-06
	cg12648201	2.09696	9.07266e-07		cg01233487	-1.86392	9.79619e-05
	cg07914282	2.09676	5.17955e-05		cg03701795	-1.86376	0.000133709
	cg03015899	2.09604	0.000221023		cg00385925	-1.86351	3.66622e-05
	cg23353952	2.09587	9.93898e-06		cg08358115	-1.86338	0.000108777
	cg02248486	2.09536	4.73018e-08		cg00120948	-1.86322	5.51235e-05
	cg27620176	2.09515	2.68545e-07		cg23245838	-1.86318	0.000176355
	cg06760830	2.09496	1.74523e-09		cg18552620	-1.86302	2.63781e-06
	cg04739485	2.09467	1.25271e-06		cg25281183	-1.86262	0.00122084
	cg11252765	2.09442	3.59114e-07		cg05619872	-1.86262	1.03848e-05
	cg01789499	2.09425	7.04874e-08		cg10018778	-1.86217	2.85299e-05
	cg23244790	2.09398	9.63253e-06		cg26945349	-1.86184	5.22676e-06
	cg03929677	2.09392	0.000516133		cg26738606	-1.8614	3.42128e-06
	cg16705627	2.09338	1.16324e-07		cg14475875	-1.86101	0.000276942
	cg14916228	2.09332	2.31415e-05		cg09286061	-1.86094	3.17884e-05
	cg09925408	2.09301	0.000166535		cg27456407	-1.86071	8.38704e-06
	cg05110241	2.09293	2.08215e-09		cg25755573	-1.8607	2.97376e-05
	cg22979783	2.09291	2.2081e-05		cg23054925	-1.8605	5.48228e-06
	cg17921484	2.0928	0.000338919		cg00893987	-1.86044	4.92502e-05
	cg23906738	2.09279	1.16769e-05		cg27306443	-1.86042	3.64775e-07
	cg02861380	2.09177	1.66327e-05		cg09063835	-1.86016	4.18321e-07
	cg19944840	2.09176	0.000265707		cg03889767	-1.86013	0.0021536
	cg02814163	2.09121	0.000137543		cg27209571	-1.85988	1.22714e-05
	cg24506706	2.09089	8.4355e-06		cg00980698	-1.85949	1.4335e-05
	cg01220680	2.09068	3.0195e-06		cg27497900	-1.85946	5.40781e-05
	cg18139641	2.08965	5.29172e-08		cg22331294	-1.85945	5.34764e-07
	cg06906472	2.08918	0.000425594		cg23623486	-1.85913	0.000530555
	cg22363327	2.08911	1.01076e-07		cg16247184	-1.85878	3.75282e-08
	cg20311390	2.08847	3.21212e-06		cg17067544	-1.8587	1.2975e-05
	cg10374084	2.08827	1.04296e-06		cg04700737	-1.85866	0.000275874
	cg22306196	2.08807	8.425e-07		cg26700215	-1.85842	1.39286e-08
	cg22694749	2.08773	0.000851535		cg19591573	-1.85831	1.95879e-05
	cg06469345	2.08768	2.42051e-06		cg04847817	-1.85771	4.73578e-05
	cg10927271	2.0872	0.000237301		cg11881934	-1.8575	1.58904e-05
	cg01655356	2.08715	4.03623e-06		cg11465371	-1.85742	5.01384e-05
	cg13321077	2.087	8.54825e-07		cg25385150	-1.85741	0.00211687
	cg07063890	2.08665	5.02615e-07		cg15364131	-1.8574	1.84873e-06
	cg03317820	2.08659	2.4683e-06		cg24030864	-1.85687	5.69397e-06
	cg19157647	2.08613	1.61475e-06		cg14643497	-1.85674	4.95712e-05
	cg27227497	2.08585	2.02702e-07		cg15681597	-1.85669	0.00017724
	cg21759280	2.08579	2.53214e-05		cg06361531	-1.85663	3.08906e-05
	cg00147286	2.0856	1.50988e-08		cg10714940	-1.8565	4.76909e-05
	cg03562592	2.08525	1.19107e-05		cg19135982	-1.8563	8.62236e-06
	cg01208537	2.08457	3.33539e-11		cg16429725	-1.85627	5.53527e-07
	cg03899721	2.08456	0.000433644		cg15763344	-1.85583	0.000139758
	cg00457258	2.0842	8.00939e-08		cg05323436	-1.85556	0.00036617
	cg24462260	2.084	3.28477e-08		cg08810779	-1.85547	7.82796e-06
	cg17301223	2.08395	2.21806e-06		cg04234465	-1.85513	4.6315e-05
	cg25007781	2.08321	0.000335731		cg06263372	-1.85482	4.98015e-07
	cg27064287	2.08313	1.03214e-05		cg03757387	-1.85475	9.45587e-08
	cg00057231	2.0831	9.0706e-09		cg18951352	-1.85417	2.06771e-05
	cg24989962	2.08268	1.3734e-05		cg19622623	-1.85405	5.3795e-06
	cg17161250	2.0826	4.84657e-05		cg24214260	-1.85398	1.355e-05
	cg27493345	2.08243	9.97678e-09		cg24661173	-1.85381	7.90596e-09
	cg21865157	2.08182	0.000142879		cg07025274	-1.85375	5.67261e-05
	cg25807671	2.08159	0.000114556		cg14560311	-1.85357	0.000228454
	cg23520688	2.08143	1.30184e-08		cg06107469	-1.85349	7.88669e-05
	cg00715835	2.08123	1.58438e-07		cg00833537	-1.85323	3.13488e-05
	cg05965392	2.08039	7.95413e-06		cg23487015	-1.85314	0.00013635
	cg09845944	2.08037	1.23658e-05		cg02680398	-1.85301	6.86355e-07
	cg03569283	2.08036	1.18606e-05		cg24110916	-1.85301	5.80866e-05
	cg08907819	2.0799	3.73331e-06		cg05081953	-1.85296	7.42538e-09
	cg18024260	2.07953	0.000136562		cg13325584	-1.85293	9.59069e-05
	cg10158633	2.07941	1.17426e-05		cg01844866	-1.85284	2.26673e-05
	cg20272287	2.07906	1.47564e-07		cg21809257	-1.85283	0.000188458
	cg12019614	2.079	3.92463e-07		cg09544705	-1.85269	2.30352e-05
	cg11050612	2.07843	5.09383e-07		cg24262325	-1.85262	6.53044e-07
	cg12037493	2.07834	0.000117555		cg19666937	-1.85217	0.000100114
	cg21206652	2.07821	1.98783e-07		cg06474131	-1.85186	0.000271097
	cg12215739	2.07786	1.73714e-05		cg15420926	-1.8517	7.6595e-06
	cg08620044	2.07781	3.22751e-06		cg25545336	-1.85163	0.000160247
	cg24459563	2.07779	8.50422e-08		cg07568841	-1.8516	2.31461e-07
	cg20758098	2.07746	2.32767e-06		cg21739210	-1.85141	4.58199e-05
	cg04475027	2.07737	9.4646e-07		cg20777508	-1.85131	4.86635e-05
	cg05491587	2.07713	2.90944e-06		cg12976145	-1.85101	2.84096e-07
	cg07878625	2.07698	0.00152265		cg18119299	-1.85096	7.88173e-05
	cg25463470	2.07675	5.29988e-06		cg08183114	-1.85095	7.06291e-05
	cg00711291	2.07657	8.82813e-08		cg06838584	-1.85083	1.55166e-05
	cg13915314	2.07641	5.45588e-07		cg01556466	-1.85073	3.63392e-07
	cg14669379	2.07613	2.39443e-06		cg11984719	-1.85072	0.000256816
	cg19712603	2.07581	4.33538e-08		cg25841675	-1.85062	6.12113e-05
	cg10244461	2.07564	8.68849e-05		cg03602297	-1.84998	4.69595e-06
	cg01146875	2.07559	3.39205e-07		cg11851429	-1.84979	3.40192e-05
	cg24398933	2.07554	1.04606e-08		cg17707690	-1.84965	0.000134378
	cg15277906	2.07529	1.39667e-07		cg16549085	-1.84965	2.70498e-05
	cg12107643	2.07524	2.1623e-05		cg21870640	-1.84937	5.61331e-05
	cg05578056	2.07443	1.1015e-05		cg21971206	-1.84937	5.17536e-07
	cg23242509	2.07399	4.52107e-06		cg19118533	-1.84914	0.000472352
	cg19272238	2.07379	2.28812e-08		cg18195130	-1.84907	7.10479e-05
	cg24236409	2.07358	8.00198e-05		cg24359109	-1.84906	5.01327e-06
	cg06598987	2.07344	4.2445e-08		cg27123071	-1.84896	3.61916e-06
	cg00934355	2.07341	6.26856e-08		cg21554249	-1.84896	4.62769e-05
	cg11705975	2.07294	5.21764e-08		cg23881936	-1.84882	0.000100454
	cg05390307	2.0728	1.31629e-06		cg23261102	-1.84876	9.17747e-05
	cg08214990	2.07259	5.68445e-05		cg18453965	-1.84843	2.41746e-05
	cg22331862	2.07257	1.17333e-07		cg20286844	-1.84843	2.68663e-05
	cg10951975	2.07238	2.82048e-08		cg12409211	-1.84838	0.000344051
	cg14216068	2.07231	4.65731e-08		cg05739286	-1.84809	5.95529e-05
	cg02137183	2.07216	6.56724e-07		cg06473182	-1.84801	9.96487e-05
	cg01314391	2.07206	7.78427e-06		cg15006396	-1.84799	0.000305095
	cg12146864	2.07206	6.76584e-07		cg05913451	-1.84747	0.00060098
	cg26104065	2.0712	4.10977e-08		cg06204730	-1.84739	1.39501e-05
	cg05661282	2.07107	5.10563e-05		cg07180508	-1.84696	3.21902e-05
	cg17043823	2.07023	2.92939e-06		cg24021649	-1.84677	5.61946e-05
	cg25515481	2.06979	1.94582e-09		cg03237964	-1.84627	0.000152886
	cg11532431	2.06937	1.75021e-07		cg18058949	-1.84604	4.41837e-06
	cg20668447	2.06893	4.66128e-07		cg03553544	-1.84585	0.000256741
	cg00752531	2.06887	0.000119863		cg04893087	-1.84585	7.55724e-05
	cg20649663	2.06883	9.35663e-07		cg21764367	-1.84574	2.28593e-05
	cg19423622	2.06828	3.54025e-07		cg09148649	-1.84572	0.000123522
	cg13952914	2.06817	3.36964e-07		cg22261911	-1.84558	8.48608e-05
	cg06118384	2.06807	2.06627e-05		cg07399355	-1.84553	0.000211594
	cg27100370	2.06804	3.45699e-08		cg10501305	-1.84514	0.000173709
	cg06198069	2.06785	3.74584e-05		cg11731892	-1.84508	0.000490011
	cg12483476	2.06781	0.000215671		cg17888086	-1.84486	0.000257395
	cg11887629	2.0678	0.000168838		cg08835992	-1.8447	4.79007e-05
	cg09034795	2.06773	3.31085e-07		cg03387256	-1.84449	0.000217296
	cg00922420	2.06729	4.72575e-05		cg17209188	-1.8444	9.81355e-07
	cg19811337	2.06713	2.78463e-06		cg01149896	-1.84415	3.01006e-05
	cg13231302	2.06681	4.84367e-09		cg01065920	-1.8441	0.000282269
	cg14499678	2.06664	9.37859e-06		cg08396704	-1.84362	0.000167294
	cg14664094	2.06657	1.96312e-05		cg02426093	-1.8436	0.000135845
	cg08858466	2.06651	2.00731e-06		cg03760919	-1.84346	8.822e-06
	cg04795389	2.06645	5.6298e-05		cg24496317	-1.84342	0.000102674
	cg11464895	2.06641	4.21728e-07		cg06498328	-1.84303	1.35859e-05
	cg10598816	2.06616	9.21436e-06		cg21765235	-1.843	2.75743e-06
	cg01649584	2.06614	7.33335e-05		cg00850039	-1.84297	3.76237e-05
	cg08065657	2.06609	1.21912e-06		cg19004743	-1.84268	2.02467e-06
	cg10505163	2.06586	1.65461e-05		cg25604984	-1.84217	8.74291e-05
	cg07532089	2.06573	2.60614e-05		cg18998003	-1.84214	5.38289e-05
	cg22107164	2.06573	2.2076e-09		cg17578639	-1.84202	2.10676e-06
	cg25357022	2.06561	7.12232e-05		cg13188385	-1.84199	3.74317e-06
	cg05047401	2.06555	9.70994e-06		cg19567046	-1.84171	0.000220384
	cg14142627	2.06553	8.34819e-06		cg21444330	-1.84161	6.38358e-05
	cg11664652	2.06552	1.00168e-10		cg07906359	-1.84132	6.00413e-05
	cg19996418	2.06544	8.93297e-07		cg19128723	-1.8413	0.000194671
	cg14377973	2.0654	1.02489e-05		cg18537085	-1.84121	0.000435351
	cg08764927	2.06481	9.49224e-07		cg15182360	-1.84092	0.000175431
	cg13879776	2.0645	1.48164e-06		cg02696763	-1.84051	0.000149188
	cg09060489	2.06448	1.82593e-06		cg17353106	-1.84028	5.91836e-06
	cg20182983	2.06415	0.000146843		cg21291134	-1.84012	3.25967e-06
	cg01800442	2.06412	1.27831e-08		cg26188072	-1.84005	0.000140437
	cg04262179	2.06381	6.4276e-08		cg23906760	-1.84002	2.80599e-05
	cg08077337	2.06372	8.57119e-06		cg03038380	-1.83992	2.49366e-05
	cg02994291	2.06333	1.43237e-08		cg17910969	-1.83992	7.61896e-05
	cg09549170	2.06327	0.000495505		cg26131911	-1.83985	0.000162472
	cg01025800	2.06323	1.06626e-05		cg07315445	-1.83984	0.000168087
	cg26843074	2.06285	7.83374e-05		cg24916100	-1.83978	6.84592e-05
	cg02455703	2.06163	1.11187e-06		cg08249698	-1.83957	1.51452e-06
	cg17326403	2.06121	2.46485e-06		cg04059197	-1.83955	3.2875e-05
	cg15334250	2.06112	7.82074e-05		cg09856299	-1.83953	1.60223e-05
	cg09099572	2.06097	5.47508e-07		cg17780995	-1.83946	3.04121e-05
	cg26583088	2.06078	2.90572e-05		cg08764758	-1.83935	3.21448e-07
	cg17264670	2.06074	1.27145e-05		cg07058109	-1.83935	0.000269019
	cg10098221	2.06051	3.31315e-06		cg15015426	-1.83916	4.64262e-05
	cg04912843	2.0605	7.11272e-05		cg06118609	-1.83911	4.90769e-06
	cg04256065	2.06036	9.43536e-06		cg26169081	-1.83881	7.71047e-06
	cg07563765	2.06032	5.77028e-08		cg18011274	-1.83874	8.64427e-05
	cg14826331	2.06009	1.44536e-05		cg07948599	-1.83866	5.89232e-05
	cg16594878	2.05981	1.3642e-07		cg10992219	-1.83864	1.18678e-05
	cg22052659	2.05954	5.01027e-09		cg26826223	-1.83854	0.00095181
	cg05967120	2.05943	3.66118e-07		cg10784067	-1.83839	1.3736e-05
	cg16749456	2.05902	1.17565e-06		cg00228984	-1.83837	1.85933e-07
	cg20162822	2.05843	2.24959e-06		cg26341661	-1.83818	0.000352762
	cg22679406	2.05811	5.80975e-09		cg24472477	-1.83817	9.32914e-06
	cg19888654	2.05792	3.79268e-09		cg01990611	-1.83785	1.60372e-05
	cg25094081	2.05788	6.03168e-06		cg09297447	-1.83782	0.000514401
	cg25209353	2.05752	1.58515e-06		cg03011500	-1.83734	2.55331e-05
	cg06698598	2.05724	0.000261443		cg17853006	-1.8373	6.10381e-07
	cg16679386	2.05704	2.42162e-05		cg04811098	-1.83727	2.77198e-05
	cg13017614	2.05695	7.30193e-05		cg26846786	-1.83701	0.000212232
	cg15382564	2.05644	5.69664e-06		cg08221741	-1.83681	4.56332e-06
	cg22060087	2.05627	6.76214e-06		cg15799072	-1.83675	0.00253137
	cg03332897	2.05615	0.000826763		cg11405458	-1.83665	0.000157695
	cg03083695	2.05608	4.1368e-06		cg24205048	-1.8366	0.000147447
	cg00132509	2.05604	2.52193e-07		cg25447652	-1.83644	0.000162181
	cg26912671	2.05573	9.39983e-09		cg15552238	-1.83644	1.91916e-07
	cg25691239	2.05499	0.000184963		cg14478806	-1.83588	0.000155681
	cg02081925	2.05482	1.56346e-08		cg12907060	-1.83571	4.22634e-05
	cg13471336	2.05478	4.23852e-05		cg26632909	-1.83565	0.000146726
	cg15633699	2.05457	3.44838e-08		cg25201707	-1.83563	5.80446e-08
	cg27008843	2.05437	0.000829769		cg25912016	-1.83528	0.000185117
	cg06822947	2.05378	6.98561e-07		cg15842884	-1.83521	1.19532e-05
	cg26256223	2.05376	3.18457e-07		cg04700938	-1.83518	0.000114474
	cg12495889	2.05368	1.02699e-06		cg04499214	-1.835	8.61693e-06
	cg11148581	2.05368	1.39266e-10		cg12675800	-1.83492	5.53256e-05
	cg27130769	2.05362	0.000112304		cg22055511	-1.83484	1.48144e-05
	cg26201283	2.05343	7.13635e-07		cg16166230	-1.8343	6.64555e-07
	cg25950625	2.05334	5.05947e-06		cg15472802	-1.83393	0.000141998
	cg04919811	2.05319	0.00225144		cg24167606	-1.8339	3.61741e-06
	cg02864619	2.05313	9.80298e-05		cg20170443	-1.83384	7.33178e-05
	cg03578464	2.05302	9.25277e-08		cg04103514	-1.83357	1.29706e-05
	cg22304285	2.053	1.25379e-05		cg25922680	-1.83348	2.00344e-05
	cg15607763	2.0527	4.89084e-05		cg06781712	-1.83335	6.22253e-05
	cg20482698	2.05257	4.59216e-05		cg20382160	-1.83309	6.1074e-06
	cg04798919	2.05247	0.000344508		cg20615720	-1.83307	5.13848e-05
	cg07108206	2.05245	1.66343e-05		cg27492418	-1.83288	0.000219752
	cg14120049	2.05227	2.62547e-05		cg13050766	-1.83259	0.00113989
	cg13792444	2.05215	2.61753e-08		cg04921068	-1.83245	9.96227e-06
	cg15441416	2.05199	3.26385e-05		cg19331658	-1.83242	0.000653372
	cg05590948	2.05197	5.91246e-07		cg19442545	-1.83231	0.000248817
	cg26033513	2.05195	7.97678e-05		cg02766425	-1.83226	2.86028e-05
	cg27095847	2.05191	3.73913e-05		cg19939555	-1.83216	0.00105138
	cg01306747	2.05172	1.37582e-07		cg22715954	-1.83213	1.3718e-05
	cg21506220	2.05137	0.000317972		cg05983883	-1.8321	1.29192e-06
	cg13356253	2.05135	1.23379e-06		cg10482512	-1.83205	0.000719257
	cg00108715	2.05132	1.04549e-07		cg20676475	-1.83181	1.62739e-06
	cg09409486	2.05083	3.67363e-06		cg26259818	-1.83169	1.01709e-05
	cg13474750	2.05064	4.01714e-06		cg01870246	-1.83157	0.000315886
	cg13703737	2.05055	4.8083e-05		cg21597596	-1.83145	0.000103865
	cg08986727	2.0502	1.83022e-06		cg20080247	-1.83138	2.69179e-06
	cg12139725	2.04984	8.37812e-10		cg22548000	-1.83111	0.00011111
	cg09526129	2.0498	1.68626e-06		cg22140363	-1.83074	3.29604e-05
	cg08023751	2.04961	9.66529e-09		cg13630953	-1.83052	0.0002597
	cg16133943	2.04961	1.72677e-06		cg18239973	-1.83047	4.00618e-05
	cg15962903	2.04878	1.83189e-10		cg25588725	-1.83047	4.77284e-05
	cg00582971	2.04863	0.000235225		cg14453251	-1.82993	5.76073e-06
	cg05477444	2.04819	6.76688e-06		cg06292532	-1.82967	5.44903e-05
	cg17019070	2.04815	9.35894e-06		cg10504751	-1.82923	0.000116699
	cg12634957	2.04784	4.47043e-07		cg09872928	-1.8292	7.88844e-05
	cg07192772	2.04767	0.000266188		cg17384898	-1.82903	0.000235676
	cg04929173	2.04738	3.71603e-06		cg25357589	-1.8288	4.44453e-05
	cg26890182	2.0473	1.50813e-08		cg02498177	-1.82868	3.80664e-05
	cg02675646	2.04704	4.3357e-05		cg03163196	-1.82852	0.000775604
	cg14601621	2.047	4.70817e-07		cg24755177	-1.82851	3.42211e-05
	cg18344811	2.04686	5.62691e-05		cg05330742	-1.8285	0.000144071
	cg06991300	2.04684	0.000128614		cg10299383	-1.82837	2.34541e-08
	cg25559322	2.04677	2.55943e-06		cg01999212	-1.8281	0.000357579
	cg00624418	2.04674	7.22596e-07		cg23168870	-1.82806	6.93562e-06
	cg02430183	2.04672	3.99216e-05		cg06900494	-1.82806	1.20059e-06
	cg16871828	2.04658	1.22624e-08		cg14606286	-1.82799	2.19735e-05
	cg19252607	2.04657	5.7533e-06		cg18235573	-1.82754	5.70061e-05
	cg05349952	2.04639	6.73114e-05		cg23366972	-1.82746	0.000239088
	cg01291474	2.04634	4.2252e-06		cg00022308	-1.82732	0.000115573
	cg00522333	2.04606	6.22275e-05		cg03361665	-1.82729	5.65007e-05
	cg19713565	2.046	3.28597e-05		cg06051619	-1.82725	0.00760885
	cg05221167	2.04596	2.77181e-07		cg26748945	-1.82686	5.95845e-05
	cg04617001	2.04593	2.87284e-11		cg20049663	-1.82678	7.83416e-05
	cg08721491	2.04591	1.39465e-07		cg03322974	-1.82655	0.00018673
	cg00976381	2.04589	4.41324e-05		cg18064025	-1.82652	0.00028544
	cg18972998	2.04567	6.57679e-06		cg15225201	-1.82645	0.000526813
	cg00477673	2.04561	1.55665e-05		cg26688155	-1.8264	7.9348e-05
	cg04007726	2.04547	2.87666e-06		cg03801816	-1.82632	0.000156234
	cg06147752	2.04523	3.1411e-05		cg19556208	-1.82609	0.000337263
	cg01866330	2.04513	2.95642e-05		cg18811860	-1.82599	0.000213296
	cg27638453	2.04492	9.25335e-08		cg23783703	-1.82583	0.000458756
	cg01403844	2.04478	0.000259941		cg18788945	-1.82577	4.78453e-05
	cg09717471	2.04438	5.74856e-07		cg03262887	-1.82574	1.08383e-06
	cg01107874	2.04436	1.18123e-05		cg07920434	-1.82568	7.43633e-06
	cg01833436	2.04418	2.97116e-06		cg12918081	-1.82559	1.33381e-07
	cg24769295	2.04417	1.39748e-08		cg00668890	-1.82543	0.00013769
	cg02364279	2.04395	6.01241e-08		cg10526556	-1.82542	2.24344e-05
	cg01530482	2.04388	1.2149e-06		cg09990421	-1.82527	0.000362605
	cg04988694	2.04356	7.54898e-06		cg18030545	-1.82506	0.000215662
	cg00844791	2.04342	2.24773e-11		cg18387085	-1.825	3.32119e-05
	cg19603903	2.04311	0.000226314		cg21110646	-1.82498	0.000310966
	cg05266497	2.04303	7.53118e-08		cg15799959	-1.82434	1.93767e-05
	cg07565021	2.04299	1.15243e-05		cg12506013	-1.82412	8.24491e-07
	cg11601913	2.04276	0.000675842		cg07737564	-1.82386	0.000508646
	cg01224510	2.04266	3.41905e-05		cg20335283	-1.82384	0.000163712
	cg23825522	2.04266	2.53214e-08		cg18634342	-1.82383	1.41161e-05
	cg26888630	2.04259	0.000114847		cg00981267	-1.82374	0.000139547
	cg13738144	2.04247	2.39145e-08		cg22601577	-1.82357	0.000556351
	cg02653521	2.04187	4.49415e-06		cg19673176	-1.82332	0.000124121
	cg22705204	2.0417	0.000222401		cg02547724	-1.82295	9.91008e-07
	cg01532436	2.04136	2.95832e-06		cg26411261	-1.82286	1.43097e-05
	cg01155404	2.04115	8.93323e-08		cg25598908	-1.82239	0.000252092
	cg02922913	2.04114	4.46911e-06		cg24488435	-1.82225	7.97077e-06
	cg25743490	2.04103	0.000712978		cg13765004	-1.82216	0.00038284
	cg16392729	2.04088	5.4132e-06		cg06580966	-1.82173	1.21889e-05
	cg10683435	2.04086	8.2311e-13		cg14994183	-1.82165	2.99631e-07
	cg14793287	2.04051	7.16445e-08		cg11517045	-1.82145	2.73141e-05
	cg14639822	2.04038	0.000108566		cg04840761	-1.82143	0.00115023
	cg09583024	2.04011	5.61086e-07		cg00575744	-1.82139	0.000129282
	cg20475884	2.0399	0.000141124		cg21166347	-1.82138	2.59359e-05
	cg04612444	2.03975	8.41313e-06		cg16842643	-1.82136	0.000199885
	cg12421755	2.03961	4.72978e-06		cg19731164	-1.82122	0.000374265
	cg17167278	2.03952	0.000111524		cg08171195	-1.82121	3.87472e-05
	cg23284292	2.03946	0.00015677		cg13819165	-1.82107	0.000360903
	cg14231297	2.03902	1.87136e-08		cg26215849	-1.82079	0.000655117
	cg16776885	2.03856	2.48205e-05		cg23661271	-1.82064	1.86212e-05
	cg07835682	2.03851	1.26502e-05		cg17682541	-1.82061	3.67192e-05
	cg14369455	2.03849	2.83847e-05		cg02743985	-1.82059	9.16408e-05
	cg00766158	2.03842	0.000133758		cg21723559	-1.82053	5.10167e-05
	cg10939949	2.03826	5.40903e-07		cg19872996	-1.82033	0.000373202
	cg17109704	2.03821	2.65612e-05		cg00067742	-1.82015	4.18585e-05
	cg03559568	2.03791	2.16383e-05		cg02802514	-1.82007	1.01085e-06
	cg09535718	2.03769	3.46207e-05		cg13963033	-1.82	6.14545e-05
	cg04241652	2.03756	2.61259e-06		cg16346212	-1.81991	0.000202897
	cg27089768	2.0375	1.14974e-05		cg14681086	-1.81974	5.21485e-06
	cg04418091	2.0374	1.7378e-05		cg15001406	-1.81961	1.42369e-07
	cg13671128	2.03729	0.000137096		cg05093113	-1.81933	1.61712e-05
	cg17098147	2.03647	5.79035e-07		cg18394216	-1.81887	0.00129562
	cg08441806	2.03631	3.20129e-06		cg21490635	-1.81885	2.11918e-06
	cg07943630	2.03583	3.91975e-06		cg03760316	-1.8188	4.23872e-05
	cg08466889	2.03542	0.000311418		cg22476893	-1.81878	1.46675e-05
	cg19653212	2.03539	5.44986e-07		cg11506843	-1.81877	8.61632e-09
	cg21762589	2.03537	7.58e-06		cg06968859	-1.81875	2.15661e-06
	cg25749101	2.03527	1.16277e-05		cg16841708	-1.81868	0.000134418
	cg05535760	2.03502	5.98588e-05		cg12549411	-1.81862	5.50866e-06
	cg12395205	2.03487	0.000187888		cg02096633	-1.81862	0.000268403
	cg23256140	2.03486	0.0002973		cg13124842	-1.81856	3.73124e-05
	cg08304190	2.03472	8.93775e-07		cg00995854	-1.81848	4.60365e-06
	cg00537210	2.03443	3.84407e-06		cg15752043	-1.81844	0.000190021
	cg02172058	2.03435	3.35082e-08		cg12124731	-1.81829	5.26634e-05
	cg18824585	2.03422	5.23993e-08		cg26795850	-1.81816	0.000332054
	cg09969277	2.03413	9.84745e-05		cg18277007	-1.81781	7.88566e-05
	cg02161292	2.03378	2.81422e-06		cg00521598	-1.81781	3.10026e-05
	cg15108645	2.03378	2.95673e-07		cg07669793	-1.8177	0.000128315
	cg26764764	2.03377	0.000464615		cg24680681	-1.81768	6.83625e-06
	cg26281789	2.03359	2.81439e-07		cg26861593	-1.8176	4.80343e-06
	cg27046077	2.03357	1.45215e-09		cg00767560	-1.81718	5.56396e-05
	cg18848012	2.03295	0.000104083		cg04336859	-1.81698	1.40455e-06
	cg15081740	2.03295	5.71939e-09		cg19129336	-1.81685	0.000247268
	cg04562217	2.03276	2.33291e-06		cg25658278	-1.81677	0.000275008
	cg21203781	2.03275	4.77221e-05		cg13625113	-1.81657	0.000158971
	cg04980849	2.03255	1.00395e-06		cg10722938	-1.81648	2.62064e-05
	cg00067058	2.03238	2.80876e-06		cg17580178	-1.81645	6.13304e-05
	cg20395967	2.03208	1.8357e-07		cg06970472	-1.81632	4.11527e-06
	cg16004706	2.03206	9.48727e-08		cg19599407	-1.8162	3.05355e-05
	cg25663764	2.03191	1.2377e-05		cg17818220	-1.81608	0.000361215
	cg25710753	2.0318	3.12966e-09		cg16846518	-1.81595	1.46131e-05
	cg02922732	2.03151	1.33653e-05		cg12638776	-1.81579	7.29086e-05
	cg05027258	2.03128	1.24442e-06		cg03005261	-1.81571	1.54788e-05
	cg02742418	2.03051	0.000254473		cg09478665	-1.8157	2.58407e-05
	cg10043253	2.03047	8.74274e-06		cg05228738	-1.81557	0.000470449
	cg03127558	2.03031	0.00123778		cg16324121	-1.8154	1.10626e-05
	cg12460071	2.03014	6.34799e-07		cg20451226	-1.81536	8.8242e-05
	cg24046159	2.03007	5.36787e-07		cg23646614	-1.81525	1.75474e-05
	cg06583549	2.02999	4.21849e-06		cg04648440	-1.81519	0.000535093
	cg03513643	2.02983	3.49178e-08		cg21950534	-1.81515	1.94862e-06
	cg06983322	2.02957	1.0324e-05		cg04662451	-1.81515	4.99866e-06
	cg26567423	2.02929	1.43805e-08		cg05285797	-1.81504	5.12103e-05
	cg20457891	2.02902	2.3214e-05		cg18050213	-1.81499	0.000435234
	cg15865827	2.02882	3.24519e-06		cg21982437	-1.81495	1.88067e-07
	cg00852921	2.02864	9.55612e-07		cg20789035	-1.81487	0.000991999
	cg09935388	2.02862	2.84418e-06		cg22416376	-1.81484	2.16896e-06
	cg16513459	2.02844	4.75352e-06		cg01937669	-1.81434	7.71325e-05
	cg00084435	2.02813	0.000111255		cg01836044	-1.8142	0.000819098
	cg24453820	2.02811	1.52467e-05		cg03143531	-1.81416	0.000221895
	cg00528191	2.0281	4.87833e-07		cg08922811	-1.81404	2.96603e-05
	cg06744585	2.02793	7.55992e-06		cg06727269	-1.81389	9.57295e-05
	cg18501647	2.02782	3.64932e-06		cg07572131	-1.81365	0.000310787
	cg05389731	2.02776	1.36067e-11		cg18560366	-1.8135	1.09712e-05
	cg00139056	2.02728	5.30654e-07		cg12536502	-1.81344	7.84552e-05
	cg22856324	2.02723	1.08031e-06		cg09899712	-1.81341	0.000126802
	cg05819268	2.02665	3.98228e-05		cg22567473	-1.81339	6.4611e-05
	cg16086620	2.02652	6.487e-07		cg04878727	-1.81328	5.98168e-05
	cg20782596	2.02626	4.80718e-07		cg10652558	-1.81313	1.04309e-06
	cg21988465	2.0262	2.3805e-06		cg16213976	-1.81307	8.84264e-06
	cg05189253	2.02607	7.5397e-05		cg02814998	-1.81303	2.19374e-05
	cg10370599	2.02537	1.23284e-05		cg23623251	-1.8126	1.41268e-06
	cg14483988	2.02507	1.35402e-06		cg04864666	-1.81254	8.88269e-05
	cg00014998	2.02489	1.14699e-05		cg24926677	-1.81228	0.000169988
	cg12201660	2.02474	5.8147e-06		cg27089973	-1.81215	0.000199072
	cg12688781	2.0247	9.37778e-06		cg13219446	-1.81194	5.41867e-06
	cg05659741	2.02446	3.20133e-07		cg26808921	-1.81159	0.000225761
	cg07344627	2.0243	2.50981e-07		cg25053413	-1.81148	0.000132525
	cg09603935	2.02429	8.41404e-05		cg09096860	-1.8114	7.2029e-05
	cg20378690	2.02386	1.63601e-06		cg00637688	-1.81137	4.90804e-07
	cg25675027	2.02378	0.00012198		cg13153865	-1.81126	8.43945e-05
	cg05563515	2.02374	6.40541e-05		cg08364677	-1.81121	1.15562e-05
	cg07615875	2.0235	0.000155997		cg18310707	-1.81118	4.14941e-05
	cg07223935	2.02327	5.06767e-05		cg00455178	-1.81095	4.37523e-06
	cg07787771	2.02321	3.60806e-07		cg04280758	-1.81085	0.000166858
	cg03816851	2.0228	9.40595e-07		cg08147985	-1.81075	0.000186974
	cg02028023	2.02272	3.67858e-05		cg27310686	-1.81061	5.9025e-05
	cg23842255	2.02223	3.18945e-08		cg26887273	-1.8102	0.000332322
	cg23089840	2.02167	3.39805e-06		cg13577149	-1.8102	1.02094e-06
	cg13450266	2.02165	3.42478e-06		cg04533633	-1.81019	0.000378524
	cg10721149	2.02102	1.61241e-05		cg01466020	-1.81005	0.000296103
	cg11213574	2.02019	0.000192148		cg13466970	-1.80993	2.48138e-05
	cg25020286	2.02016	0.000333595		cg25349370	-1.80991	6.08053e-05
	cg18665513	2.02007	6.04327e-06		cg00125757	-1.80987	0.000543786
	cg17127816	2.02004	0.000659384		cg24809270	-1.80968	0.000117578
	cg24612124	2.01991	4.00575e-06		cg20443138	-1.80939	0.000220296
	cg07068327	2.01959	7.85302e-06		cg01080410	-1.80935	2.528e-05
	cg22053108	2.01927	5.00385e-06		cg23400715	-1.80929	7.02346e-05
	cg26521186	2.01913	4.44581e-05		cg06285486	-1.80917	0.000183432
	cg12892506	2.01912	7.31907e-07		cg09852389	-1.80914	1.12085e-06
	cg07202092	2.01907	8.22635e-08		cg04077668	-1.80898	0.00075662
	cg11619740	2.01898	6.83632e-05		cg22872906	-1.80893	7.18054e-06
	cg17493885	2.01883	5.36094e-06		cg27116888	-1.80882	2.26302e-05
	cg06237487	2.01876	0.000134625		cg26132853	-1.80873	2.29173e-05
	cg14210321	2.01856	7.59174e-05		cg23070249	-1.80856	0.000167724
	cg07918170	2.01855	1.71066e-05		cg16387046	-1.80855	0.000297698
	cg18159684	2.01834	9.41331e-06		cg10812889	-1.80853	2.67145e-07
	cg07560510	2.01815	5.02024e-06		cg23235772	-1.80852	5.67511e-05
	cg14842777	2.01811	4.35165e-05		cg03508504	-1.80841	7.48892e-06
	cg08039583	2.01806	8.79895e-06		cg22398461	-1.80825	2.17618e-05
	cg16053920	2.01779	3.4593e-05		cg01697487	-1.80823	3.6067e-06
	cg14987283	2.0176	4.06329e-05		cg01335042	-1.8081	3.71893e-05
	cg24241305	2.01682	5.25279e-09		cg19076513	-1.8076	5.29632e-05
	cg08922090	2.01674	1.35721e-05		cg09601514	-1.8076	8.00933e-07
	cg05087002	2.01647	1.70914e-06		cg10739684	-1.80751	2.08201e-05
	cg06795960	2.01604	7.49144e-05		cg06778183	-1.80748	8.58111e-06
	cg13574390	2.01557	1.40007e-06		cg07550809	-1.80747	5.8345e-05
	cg04387597	2.01532	3.34769e-06		cg22164298	-1.8071	3.68273e-05
	cg12702304	2.01532	3.97759e-05		cg26005082	-1.80708	5.22124e-05
	cg23197939	2.01501	5.71016e-07		cg11100126	-1.80698	6.16428e-06
	cg06275417	2.01462	2.23892e-08		cg00607725	-1.80687	0.000990016
	cg06161317	2.0146	0.000120879		cg10149329	-1.80668	0.000145038
	cg06555404	2.01455	4.06134e-07		cg05923103	-1.80667	0.000260279
	cg11296782	2.01417	6.31837e-06		cg26435172	-1.80656	1.16144e-06
	cg02996570	2.01415	1.63212e-07		cg02347487	-1.80654	5.02969e-09
	cg05082527	2.01412	2.42921e-07		cg18779060	-1.80651	0.000312629
	cg14251267	2.01397	1.92403e-07		cg20312687	-1.8064	4.42919e-06
	cg04835971	2.01371	1.70427e-09		cg18174834	-1.80609	0.000188039
	cg06459293	2.01369	4.16326e-05		cg22373392	-1.80608	0.000490832
	cg02798280	2.01342	1.8282e-05		cg11326134	-1.80597	9.08059e-05
	cg23286903	2.01304	2.86405e-05		cg15700197	-1.80595	6.82485e-06
	cg13883633	2.01255	0.000290618		cg11855664	-1.80575	8.70283e-05
	cg19775206	2.0124	1.63708e-07		cg21563471	-1.80572	4.70709e-08
	cg08824291	2.01218	2.95038e-07		cg21443584	-1.80541	0.00042552
	cg08361180	2.01208	2.00499e-06		cg07150038	-1.80539	7.37442e-06
	cg24161397	2.01203	2.45392e-05		cg02955989	-1.80522	0.0001398
	cg14494733	2.01185	2.09706e-07		cg08650580	-1.80519	0.000281359
	cg01730834	2.01176	5.59107e-05		cg05605029	-1.80518	3.91626e-05
	cg01499426	2.01168	0.00018119		cg07972322	-1.80494	1.30966e-05
	cg13801307	2.01143	0.000192399		cg24873967	-1.80477	0.000369183
	cg05016408	2.01141	7.40421e-07		cg19747876	-1.80473	0.000254502
	cg25753567	2.01133	2.78145e-05		cg24433722	-1.80451	4.06343e-05
	cg11279420	2.01111	1.77466e-05		cg10577346	-1.80447	5.98117e-05
	cg24589908	2.01093	1.34178e-06		cg03722068	-1.80443	0.000156981
	cg19619416	2.01091	7.64854e-07		cg16053334	-1.80433	3.66753e-05
	cg17743085	2.01087	0.000284985		cg15709401	-1.80429	0.000208706
	cg10258582	2.01082	2.24422e-06		cg25458520	-1.8042	2.8566e-08
	cg06193520	2.01071	1.80593e-07		cg24307368	-1.80412	4.61792e-05
	cg21819468	2.01067	0.000144229		cg07140482	-1.80405	2.16195e-05
	cg13953735	2.0105	0.000144275		cg17598334	-1.80395	6.33688e-05
	cg08165462	2.01025	1.79388e-06		cg01611665	-1.80388	1.46902e-05
	cg23097402	2.00976	1.85467e-07		cg04002758	-1.80383	2.62096e-05
	cg03454225	2.00974	4.28691e-08		cg07196514	-1.80349	0.000131397
	cg16774375	2.00958	2.47566e-07		cg11122944	-1.8034	1.5468e-05
	cg10519368	2.0095	6.2648e-06		cg19525717	-1.8033	0.000419829
	cg10244666	2.00938	1.83157e-05		cg16417926	-1.80317	8.60807e-06
	cg13012916	2.00916	1.32749e-08		cg17178175	-1.80316	8.40589e-06
	cg05635754	2.00911	1.21847e-06		cg00066449	-1.80311	0.000461979
	cg03773805	2.00902	7.63732e-05		cg07060572	-1.80282	4.70883e-05
	cg10769844	2.0089	1.89131e-07		cg03442467	-1.80268	6.6206e-05
	cg26303870	2.00849	9.10264e-07		cg26548311	-1.80247	7.97031e-05
	cg03487027	2.0083	0.000119666		cg05035061	-1.80211	2.06331e-05
	cg12699647	2.00819	6.16439e-07		cg00876196	-1.8017	5.30607e-07
	cg25617307	2.00819	1.2193e-05		cg14747225	-1.80162	1.83773e-05
	cg25369184	2.00819	7.30596e-06		cg19937493	-1.8014	5.15442e-05
	cg26617611	2.0079	3.41459e-05		cg07607583	-1.80139	8.76742e-05
	cg01834160	2.00771	1.44204e-05		cg17299007	-1.80127	4.04941e-05
	cg01036050	2.00769	0.000199178		cg17114084	-1.80119	9.42894e-05
	cg00454856	2.00756	8.6804e-05		cg15952487	-1.80112	2.8876e-05
	cg23797032	2.00719	8.98113e-06		cg25012029	-1.80105	0.000167981
	cg08105378	2.00713	0.000103038		cg19903124	-1.80105	0.000356435
	cg21944455	2.007	2.32068e-07		cg19451038	-1.80039	0.000186915
	cg04331960	2.00673	3.44183e-09		cg00929050	-1.80039	9.12929e-05
	cg18050804	2.00638	4.73236e-07		cg07667161	-1.80013	0.000158578
	cg03323696	2.00629	6.19385e-06		cg16207783	-1.80005	3.79707e-05
	cg16656493	2.00609	1.44805e-09		cg04927982	-1.80004	0.00650427
	cg05620923	2.00602	7.15564e-06		cg21207403	-1.79971	3.02433e-06
	cg19839655	2.00589	6.71292e-09		cg14304267	-1.79916	4.62118e-05
	cg07484220	2.00544	1.61436e-08		cg07167981	-1.79902	0.00113456
	cg12258179	2.00534	4.45267e-06		cg15722404	-1.79902	0.000131797
	cg01926813	2.00533	1.73816e-05		cg26131315	-1.79879	0.000225378
	cg07958192	2.00518	2.19629e-06		cg18105065	-1.79877	0.000188752
	cg21949305	2.00463	1.00547e-07		cg08618113	-1.79877	2.78362e-05
	cg00017271	2.00406	6.7692e-06		cg05715263	-1.79877	0.000224891
	cg05985589	2.00354	2.12794e-06		cg02263165	-1.79848	0.000198298
	cg07242429	2.00332	1.50124e-05		cg06958537	-1.798	4.94968e-06
	cg04527761	2.00318	1.06757e-06		cg10009657	-1.79792	8.51967e-05
	cg10786043	2.0029	9.29306e-06		cg26495526	-1.7979	1.56908e-06
	cg03159409	2.00238	6.2404e-10		cg02501120	-1.79762	1.41737e-05
	cg10806711	2.00192	6.2735e-07		cg17919186	-1.79761	1.81705e-06
	cg10715147	2.00187	7.41085e-06		cg07280387	-1.79756	6.66243e-05
	cg03395558	2.00173	6.98026e-06		cg10694959	-1.79751	2.16576e-05
	cg19664945	2.00169	1.17497e-06		cg08008931	-1.79742	0.000325518
	cg00491180	2.00165	2.03517e-06		cg18026626	-1.79693	4.9634e-06
	cg16328999	2.00151	2.56366e-06		cg06549955	-1.79691	5.85004e-06
	cg04141770	2.00143	6.66804e-07		cg15832201	-1.79687	8.63723e-05
	cg09321400	2.00126	9.10544e-07		cg08073591	-1.79677	0.0012837
	cg19840095	2.00099	3.54042e-06		cg21898424	-1.79673	3.04467e-07
	cg05258935	2.00054	1.2031e-06		cg23097079	-1.7966	2.43517e-05
	cg12861170	2.00053	7.48089e-07		cg25072643	-1.79622	0.000421129
	cg13446533	2.0005	3.99068e-07		cg24492058	-1.79604	8.06708e-07
	cg04048259	2.00031	2.07533e-05		cg14178837	-1.7959	0.000462184
	cg18858249	1.99954	1.41898e-05		cg14784398	-1.79587	8.67296e-05
	cg03879109	1.99904	5.4264e-05		cg18426014	-1.79565	1.78283e-05
	cg11247649	1.99895	3.04828e-09		cg24355174	-1.7956	0.000108488
	cg17164905	1.99892	0.000156637		cg00655412	-1.7955	2.23347e-05
	cg09538401	1.99887	3.92633e-05		cg12793502	-1.79549	8.42831e-06
	cg16471933	1.99881	1.84377e-06		cg00280991	-1.79542	8.71271e-05
	cg07871947	1.99872	1.33506e-06		cg07712541	-1.7954	4.18086e-06
	cg12125484	1.99859	5.79458e-09		cg15468909	-1.79473	2.04716e-05
	cg15271348	1.99839	2.25382e-06		cg14527439	-1.79461	0.000214398
	cg13375690	1.99811	1.3748e-05		cg27641628	-1.79447	1.00235e-05
	cg03576469	1.99801	4.86687e-06		cg13571985	-1.79434	6.64969e-05
	cg10043593	1.99761	1.89379e-07		cg15602969	-1.79428	0.000241707
	cg02697649	1.99742	1.77427e-08		cg00129132	-1.79405	4.85696e-06
	cg23151649	1.99741	4.45757e-07		cg02715592	-1.79374	2.16556e-08
	cg24866407	1.99741	9.0893e-10		cg20329085	-1.79341	0.000260981
	cg00415665	1.99738	4.10481e-05		cg27403832	-1.79339	5.27905e-05
	cg08324703	1.99685	3.12229e-05		cg19239018	-1.79327	2.65293e-05
	cg07454742	1.99683	1.42261e-06		cg13404546	-1.79319	7.96388e-05
	cg16725984	1.99659	1.47428e-10		cg21434807	-1.79302	0.000132114
	cg01405040	1.99644	4.25328e-08		cg08690721	-1.79296	0.000849104
	cg03306374	1.99589	0.000172607		cg21332915	-1.79292	1.26144e-05
	cg13492692	1.99572	9.06764e-06		cg07520093	-1.79291	0.001009
	cg09790959	1.99501	7.95736e-06		cg10250534	-1.79269	9.01727e-06
	cg12397802	1.99501	0.000179593		cg02218134	-1.79235	8.25886e-06
	cg10533978	1.99499	3.28746e-08		cg26847756	-1.79223	0.000583679
	cg21429780	1.99493	2.35755e-06		cg17561365	-1.7922	1.92926e-05
	cg19125584	1.9945	8.85646e-08		cg12210293	-1.7921	2.22557e-05
	cg02634861	1.99419	0.000125131		cg26345239	-1.79204	7.56236e-05
	cg20688340	1.99406	3.08648e-05		cg26141173	-1.7919	9.43526e-06
	cg10078898	1.99373	1.09598e-07		cg08211068	-1.79164	0.000585075
	cg03955568	1.99349	1.31489e-09		cg14041007	-1.79145	0.00102324
	cg27574071	1.9934	0.000238372		cg01289902	-1.79143	2.06675e-05
	cg05712295	1.99332	5.32143e-08		cg19552565	-1.79122	0.000127633
	cg12586150	1.99316	1.44239e-06		cg12280901	-1.79121	6.8185e-05
	cg02369542	1.99314	1.1688e-07		cg10988062	-1.79118	0.000140839
	cg04648500	1.99304	0.000109422		cg06738711	-1.79103	9.49881e-06
	cg24159514	1.99295	2.89916e-05		cg27298559	-1.79095	4.12517e-05
	cg13972711	1.99287	6.99287e-07		cg11759246	-1.79095	0.000171657
	cg18700416	1.99273	1.24008e-05		cg26037945	-1.79093	0.000405321
	cg05803596	1.9925	1.16993e-06		cg03390636	-1.79059	2.76371e-07
	cg24232053	1.99229	0.000196556		cg06389252	-1.79055	9.81524e-06
	cg22711741	1.99203	3.14832e-05		cg16592453	-1.79051	3.25004e-05
	cg13908149	1.99194	2.05597e-05		cg19014767	-1.79047	3.83733e-05
	cg09037777	1.99181	8.98565e-07		cg27634695	-1.79044	0.000200317
	cg06679296	1.99172	4.81756e-08		cg27400746	-1.79012	1.50687e-05
	cg02856124	1.99164	2.4167e-07		cg22853140	-1.79004	0.000270222
	cg16384073	1.99163	0.00109888		cg23632237	-1.78945	8.87538e-06
	cg23087358	1.99159	0.000146421		cg26304141	-1.7893	3.78547e-06
	cg06211893	1.99158	1.4393e-05		cg02013035	-1.78907	9.56597e-05
	cg22980079	1.99153	3.33945e-07		cg20304811	-1.78875	0.000124042
	cg24858116	1.9915	1.34608e-06		cg02504521	-1.78868	0.000103667
	cg10851350	1.99149	8.56879e-08		cg14364447	-1.78851	0.000468139
	cg12766383	1.99129	2.06772e-08		cg24616461	-1.78844	1.87511e-05
	cg06622404	1.99122	0.000225355		cg11904869	-1.78833	0.000419066
	cg24061105	1.99121	0.000261981		cg03283282	-1.7883	2.15494e-05
	cg03536885	1.9912	1.36747e-08		cg06942370	-1.78826	3.8548e-06
	cg15732218	1.99113	1.0401e-05		cg25486647	-1.78821	4.71644e-06
	cg08203849	1.99107	1.7504e-08		cg19418818	-1.78818	3.09389e-05
	cg20390711	1.99091	5.85316e-05		cg09168495	-1.78806	9.26232e-05
	cg14058100	1.99059	1.54638e-07		cg16035638	-1.78804	3.10224e-05
	cg17414873	1.99058	2.47258e-05		cg22730029	-1.78786	1.26506e-07
	cg17806418	1.99042	2.09891e-08		cg04591534	-1.78781	0.000621783
	cg13291704	1.99023	9.54281e-07		cg24616466	-1.78781	2.47621e-05
	cg02116225	1.99012	1.51666e-07		cg13910973	-1.78772	1.00688e-06
	cg00781169	1.99005	0.000147213		cg27226107	-1.78767	3.58154e-05
	cg09995854	1.99004	1.5499e-05		cg04347867	-1.78741	1.34774e-05
	cg14791529	1.98967	6.92289e-06		cg10544324	-1.78739	3.20487e-07
	cg25393613	1.98964	1.3306e-05		cg03339609	-1.78723	8.3458e-08
	cg23894219	1.98958	1.73207e-10		cg08472247	-1.78717	9.36106e-05
	cg10082647	1.98957	0.000136733		cg01855735	-1.78714	5.24926e-05
	cg19501190	1.98954	0.000131714		cg16654023	-1.7871	0.000155636
	cg05598886	1.98948	0.000148304		cg25651422	-1.78647	0.000216536
	cg10642330	1.98887	6.56425e-06		cg24128066	-1.78643	0.000339952
	cg17180218	1.98885	4.65305e-05		cg05392737	-1.78638	0.000795485
	cg01776391	1.98879	3.20627e-05		cg16025584	-1.78632	0.00028974
	cg08337959	1.9885	4.26723e-07		cg26175526	-1.78629	8.13235e-05
	cg07896099	1.98849	5.17886e-05		cg20221591	-1.78589	1.87686e-05
	cg15194943	1.98847	3.74855e-05		cg20807701	-1.78571	0.000175471
	cg08611810	1.98827	9.34448e-07		cg26322721	-1.78557	7.67677e-05
	cg09662798	1.98819	1.5614e-06		cg15100491	-1.78537	1.04624e-06
	cg24228530	1.98811	3.12594e-05		cg23239612	-1.78526	5.6452e-05
	cg16309970	1.98792	9.02072e-05		cg11154384	-1.78516	7.17079e-05
	cg17861230	1.98758	1.40283e-05		cg15362955	-1.7851	3.57175e-05
	cg10810860	1.98748	7.12372e-05		cg12027248	-1.78507	1.62267e-05
	cg13312174	1.98704	3.52227e-07		cg24752644	-1.78492	1.59948e-05
	cg27601182	1.98696	1.05877e-06		cg20315346	-1.78485	0.000399157
	cg03403688	1.98676	4.35172e-05		cg03350684	-1.78464	0.000304229
	cg06451177	1.98652	0.00028322		cg04414518	-1.78443	9.42781e-05
	cg19810715	1.9863	2.70687e-08		cg12753606	-1.78436	1.37189e-05
	cg22538505	1.98616	3.41563e-07		cg01976913	-1.78429	3.04e-05
	cg21093005	1.98613	1.50668e-06		cg26478249	-1.78428	0.000205347
	cg09695735	1.98591	0.00292388		cg18736711	-1.78412	0.000103499
	cg23497791	1.98589	0.000387992		cg03046018	-1.78398	1.34463e-05
	cg17754473	1.98576	1.23363e-05		cg12482809	-1.78395	0.000492622
	cg19754520	1.9857	2.51727e-06		cg18152311	-1.78381	2.15712e-06
	cg27083087	1.9857	3.29064e-05		cg25018209	-1.78342	1.98101e-05
	cg09271277	1.98566	1.81523e-05		cg05374809	-1.78333	8.32432e-05
	cg25090325	1.98524	0.000129392		cg25550546	-1.78283	2.69312e-05
	cg03817667	1.98488	7.52732e-05		cg01515896	-1.78283	6.51104e-05
	cg14043049	1.98454	3.86249e-06		cg19438860	-1.78282	2.83028e-07
	cg03312958	1.98438	6.78549e-06		cg00392872	-1.78246	2.99039e-05
	cg14878842	1.98422	0.000111278		cg16508627	-1.78231	3.99974e-06
	cg11304283	1.98409	8.76108e-05		cg01962510	-1.78229	0.000181881
	cg03734225	1.98401	3.99387e-07		cg01306563	-1.78222	7.56134e-06
	cg07704672	1.9839	4.31775e-05		cg16099496	-1.78222	6.9358e-06
	cg04423187	1.98361	7.73005e-06		cg17688733	-1.78202	0.000277623
	cg21884231	1.98356	2.9974e-06		cg08586426	-1.78192	4.31808e-07
	cg13068653	1.98327	2.51164e-06		cg20968743	-1.78192	2.25136e-06
	cg23495279	1.98279	0.000118935		cg13661480	-1.78185	0.000105684
	cg20723355	1.98246	0.000325742		cg13284789	-1.78156	0.000147384
	cg08260891	1.98245	4.9841e-06		cg05935086	-1.78156	1.64476e-07
	cg02047547	1.98234	4.3983e-08		cg16136338	-1.78132	8.33777e-06
	cg22017146	1.98225	1.77746e-07		cg08112276	-1.78124	0.000730701
	cg03921357	1.98207	1.00309e-05		cg09250727	-1.78071	2.1974e-06
	cg17735716	1.98191	5.11783e-05		cg11674373	-1.7805	0.000365008
	cg07550313	1.98187	0.000170243		cg18650878	-1.7804	7.43915e-05
	cg04195548	1.98178	7.27795e-07		cg13795448	-1.78017	7.86004e-06
	cg19193197	1.98171	3.86064e-05		cg08587721	-1.78011	0.000244592
	cg26886066	1.98142	4.69227e-09		cg16390944	-1.77993	0.000285914
	cg09860783	1.98122	0.00154028		cg05617744	-1.77992	0.000130593
	cg25625951	1.98093	4.99119e-07		cg04234190	-1.7799	0.000136828
	cg22149588	1.98042	1.03048e-07		cg14279415	-1.77967	0.000441595
	cg23069167	1.98035	6.89283e-05		cg02021817	-1.77965	1.94115e-05
	cg22123728	1.97985	1.43276e-06		cg06779253	-1.77956	1.23597e-06
	cg21179088	1.97976	5.37393e-05		cg19622358	-1.7794	0.0001306
	cg06224178	1.97964	1.61447e-07		cg15536830	-1.77936	7.16881e-05
	cg16757605	1.97947	9.48149e-06		cg27027375	-1.77935	2.06622e-05
	cg22955555	1.97943	2.04962e-05		cg07070940	-1.7791	2.84305e-05
	cg17478979	1.9789	1.85363e-06		cg05936305	-1.77893	0.000281653
	cg22975920	1.97887	0.000168046		cg05882781	-1.77893	0.000510398
	cg20003295	1.97871	5.10342e-05		cg27321931	-1.77892	7.96962e-07
	cg12307698	1.97868	3.40697e-06		cg16615348	-1.77889	0.000533562
	cg15791248	1.97843	1.8372e-08		cg13070763	-1.77883	9.2742e-07
	cg06134860	1.97835	7.94874e-09		cg16630982	-1.77877	0.000335875
	cg12102631	1.97822	4.57181e-06		cg14701554	-1.77862	0.000238627
	cg08122100	1.97818	4.13345e-05		cg23964014	-1.77838	5.78133e-06
	cg26067647	1.97811	0.000464181		cg14533753	-1.77828	3.1208e-06
	cg04304705	1.97788	4.18395e-06		cg08901593	-1.77816	1.3097e-07
	cg05198960	1.97781	1.31456e-05		cg27485223	-1.77814	1.48473e-05
	cg24051242	1.97775	7.82986e-05		cg23026246	-1.77814	0.000170754
	cg13599131	1.97743	7.68418e-06		cg18363568	-1.77808	6.77567e-05
	cg26132320	1.97715	3.35697e-06		cg22109056	-1.77794	0.00125754
	cg01286685	1.97714	9.25484e-05		cg12795225	-1.77784	3.38129e-05
	cg13211683	1.97703	0.000349739		cg25360855	-1.77781	3.96463e-05
	cg08942772	1.97693	3.24446e-06		cg10390228	-1.77767	7.70711e-05
	cg14832904	1.97671	4.72292e-06		cg05047223	-1.77765	6.29454e-05
	cg00032643	1.97663	1.55344e-06		cg14604802	-1.77764	2.84129e-05
	cg14376548	1.97656	1.73657e-05		cg15543551	-1.77759	0.000769486
	cg03960382	1.97627	6.74123e-05		cg06681434	-1.77717	1.08124e-06
	cg24324354	1.97624	2.29949e-06		cg10783774	-1.77713	9.56247e-05
	cg26827533	1.97621	1.78633e-08		cg15009813	-1.77686	0.000184385
	cg11158979	1.97592	1.29583e-05		cg03021192	-1.77679	5.40214e-05
	cg12932675	1.97551	2.70041e-07		cg15768568	-1.77675	0.000137837
	cg13937905	1.97549	3.68503e-05		cg07740579	-1.77628	4.73598e-05
	cg04955405	1.97519	3.97939e-05		cg07404418	-1.77625	0.000256234
	cg05269359	1.97512	2.237e-08		cg01697972	-1.77582	5.05689e-05
	cg24118438	1.97509	0.000186644		cg18244544	-1.77577	1.77542e-06
	cg00512739	1.97506	4.95234e-05		cg26562691	-1.77575	3.38158e-05
	cg13986089	1.97506	6.46798e-05		cg09108394	-1.77574	8.2455e-06
	cg02639601	1.97494	4.04441e-07		cg23230830	-1.77574	2.34552e-05
	cg10365469	1.97488	5.43377e-08		cg18925548	-1.77571	1.39806e-05
	cg09091273	1.97485	3.09411e-07		cg26328872	-1.77555	0.000166268
	cg27312442	1.97476	8.39818e-05		cg06254768	-1.77545	2.51784e-08
	cg05355225	1.97475	4.43456e-06		cg12240761	-1.77543	0.000150551
	cg24234651	1.97414	0.000827626		cg25023245	-1.77522	4.83146e-05
	cg06657917	1.97406	3.90074e-05		cg04697942	-1.77522	5.16614e-05
	cg00730832	1.97357	9.47606e-08		cg06516865	-1.77508	3.78508e-05
	cg25083481	1.97356	0.000110563		cg04504578	-1.775	0.000218937
	cg27191834	1.97341	0.000143237		cg23251254	-1.77495	8.63965e-06
	cg06793484	1.97337	0.000355345		cg16174301	-1.77494	0.000157734
	cg04564245	1.97334	5.60074e-05		cg15617640	-1.77474	4.90099e-06
	cg04288241	1.97319	6.37527e-05		cg23167644	-1.77471	0.000357329
	cg11464873	1.97303	0.00025547		cg26990835	-1.7747	4.05949e-05
	cg04240660	1.97288	0.000143409		cg15162330	-1.77461	2.187e-07
	cg02332982	1.97286	6.99592e-06		cg07202479	-1.77461	6.47459e-06
	cg12605148	1.97255	0.000340948		cg06682978	-1.77454	6.71052e-05
	cg04731618	1.97233	0.000970533		cg27636536	-1.77453	5.75203e-05
	cg14783639	1.97228	5.41213e-05		cg05054438	-1.77442	3.61143e-05
	cg00818822	1.97196	6.60481e-05		cg03370951	-1.77439	4.37202e-06
	cg11351958	1.97157	2.79953e-05		cg04300632	-1.77436	0.000107491
	cg21288889	1.97141	4.57193e-07		cg20449738	-1.77429	1.75504e-05
	cg24393942	1.97136	1.71097e-06		cg15855184	-1.77415	0.000142012
	cg08035213	1.97134	1.07935e-05		cg17736030	-1.77409	0.000130975
	cg25743345	1.97131	6.80202e-05		cg00081087	-1.77402	2.06314e-06
	cg06049111	1.97079	1.1597e-05		cg14906687	-1.77396	0.000108246
	cg11597080	1.9707	1.73107e-05		cg10358907	-1.77385	0.000185088
	cg16215203	1.97064	6.52614e-07		cg04241582	-1.77384	0.00015795
	cg13291836	1.97062	8.83626e-05		cg15584221	-1.77373	5.54223e-05
	cg13562122	1.97049	1.99722e-07		cg07226118	-1.77373	0.000343204
	cg22940848	1.97014	0.000143907		cg10918927	-1.77367	1.65795e-05
	cg24787593	1.97002	9.25693e-05		cg03145322	-1.77364	2.26311e-06
	cg02666955	1.96994	6.5062e-06		cg14493980	-1.77361	6.0103e-05
	cg22332066	1.9696	2.49438e-06		cg16525761	-1.77349	0.00117077
	cg17395064	1.96949	7.18537e-05		cg23669896	-1.77323	0.000115282
	cg02542951	1.96945	8.49117e-08		cg16957313	-1.77313	0.000114231
	cg03879918	1.9692	6.21576e-06		cg16484842	-1.77305	7.52606e-06
	cg16617141	1.96915	1.43202e-05		cg16575981	-1.77305	0.000126683
	cg09726412	1.96863	1.6424e-05		cg25151836	-1.77303	8.87499e-05
	cg23286295	1.96838	4.80389e-07		cg07213202	-1.77287	4.31077e-09
	cg02302859	1.96833	3.44864e-05		cg15047502	-1.7727	1.09422e-08
	cg08728302	1.96814	2.64413e-05		cg01061944	-1.77221	1.37753e-06
	cg15310492	1.96811	5.24569e-05		cg23057561	-1.77216	6.13948e-06
	cg08078028	1.96807	2.27467e-05		cg20823481	-1.77199	0.000389303
	cg12166610	1.96805	2.30869e-05		cg03530274	-1.77189	0.000465418
	cg00388439	1.96799	7.39093e-05		cg16695389	-1.77184	0.000148285
	cg26930596	1.96769	0.000146568		cg25246543	-1.77178	0.000191896
	cg14567877	1.96735	7.56172e-06		cg14015453	-1.77162	2.49852e-05
	cg06947205	1.96714	3.34892e-05		cg20471736	-1.77123	4.77331e-06
	cg14357577	1.96678	5.37034e-12		cg03093786	-1.77113	8.58707e-06
	cg24767131	1.96672	4.47849e-06		cg02002664	-1.77092	0.000234503
	cg04971742	1.9667	1.31069e-05		cg19743254	-1.77091	5.05616e-07
	cg08611714	1.96648	6.23637e-08		cg12451271	-1.7709	0.000383422
	cg08274029	1.96646	5.8627e-06		cg05850377	-1.77085	0.00028101
	cg05233289	1.96636	1.68959e-05		cg07220815	-1.77079	2.72327e-08
	cg06268327	1.96635	0.000101324		cg19968403	-1.77065	0.000351905
	cg09435929	1.9663	1.15341e-05		cg26260588	-1.77052	9.33371e-05
	cg04372535	1.96616	1.0923e-06		cg04989128	-1.77048	7.31116e-05
	cg20965743	1.9659	7.97458e-07		cg04687409	-1.77029	7.47529e-07
	cg15761531	1.96578	1.53955e-05		cg04081326	-1.77001	0.000134672
	cg12028842	1.96554	3.1451e-06		cg18484189	-1.76961	1.60146e-06
	cg12564962	1.96554	4.5048e-05		cg15156836	-1.76956	0.00023088
	cg18326022	1.96553	5.89332e-08		cg23066982	-1.76943	5.94096e-05
	cg11271188	1.96549	0.000397984		cg04553632	-1.76936	8.10108e-06
	cg18420965	1.96484	4.5588e-06		cg21123740	-1.76921	4.375e-06
	cg17022727	1.96451	2.02455e-10		cg13346655	-1.76898	0.000130914
	cg18811158	1.96443	2.68768e-05		cg27467005	-1.76862	3.58976e-05
	cg16800785	1.96442	1.70511e-05		cg17918285	-1.76862	2.45914e-11
	cg07778315	1.96419	7.03594e-09		cg09050062	-1.7686	0.000707132
	cg04037218	1.96411	6.9316e-07		cg06516650	-1.76849	0.000638568
	cg03060228	1.96405	1.3679e-09		cg03624316	-1.76845	7.40304e-08
	cg07507493	1.96393	4.59033e-07		cg04907885	-1.76838	0.000132031
	cg21663431	1.96383	8.30146e-07		cg13176022	-1.76835	0.000164091
	cg20735914	1.96382	0.000300818		cg02014107	-1.76818	7.25812e-05
	cg01752189	1.96311	0.00012571		cg07744751	-1.76815	0.000451667
	cg13207534	1.96308	2.06431e-06		cg09383789	-1.76807	2.60558e-05
	cg02457680	1.963	0.000254135		cg24870391	-1.76792	4.09428e-05
	cg11072851	1.96273	2.63384e-06		cg10809485	-1.76778	5.55014e-05
	cg08455781	1.96269	1.81383e-05		cg18548413	-1.7677	7.15463e-05
	cg07552803	1.96268	5.91872e-09		cg07309361	-1.76769	7.55231e-05
	cg17477946	1.96233	5.647e-06		cg00619497	-1.76769	2.64277e-05
	cg08563601	1.96214	8.85576e-08		cg21480646	-1.76766	0.00104316
	cg22630768	1.96193	5.17971e-05		cg05646575	-1.76742	0.000285795
	cg06911753	1.96191	4.48741e-06		cg06421755	-1.767	9.28825e-05
	cg07748753	1.96189	8.15757e-07		cg16624210	-1.76684	2.98118e-05
	cg02748089	1.9617	5.99134e-07		cg10325509	-1.76675	2.3944e-08
	cg16615454	1.96113	1.71083e-06		cg12647861	-1.76658	2.00053e-05
	cg09850764	1.96098	8.40301e-06		cg11695601	-1.76652	0.000111835
	cg05030172	1.96052	0.000147167		cg23120936	-1.76622	1.07e-06
	cg02744937	1.96032	1.6096e-05		cg02292024	-1.7662	1.50159e-05
	cg12924430	1.96006	2.56715e-06		cg23848775	-1.76611	0.000381177
	cg00317886	1.96003	8.03781e-05		cg14154532	-1.76609	0.00148319
	cg13308143	1.95992	4.48213e-09		cg07183721	-1.76579	0.000161632
	cg16386641	1.95969	2.01612e-05		cg01506917	-1.76576	1.49057e-06
	cg17157275	1.95956	6.08322e-07		cg15464148	-1.76561	6.80802e-05
	cg13782176	1.95937	9.54464e-07		cg16296356	-1.76561	0.00175024
	cg17454920	1.95913	2.79787e-05		cg22967122	-1.76559	2.89704e-05
	cg10754777	1.95904	9.74977e-06		cg08263361	-1.76552	0.000152586
	cg00043005	1.95893	2.79967e-05		cg05845030	-1.76538	4.04386e-06
	cg06024930	1.9588	2.71295e-05		cg15082212	-1.76521	1.05737e-05
	cg20973421	1.95865	5.62081e-05		cg15717764	-1.76502	4.15565e-10
	cg20297979	1.95843	0.000169092		cg12689055	-1.7649	4.82289e-06
	cg13762676	1.95815	1.66094e-06		cg13617671	-1.76465	3.13874e-05
	cg00307254	1.95801	2.95626e-05		cg11312462	-1.76462	0.000148945
	cg06153192	1.95795	6.71569e-05		cg05045383	-1.76461	7.04267e-05
	cg20823529	1.95787	0.000112144		cg07195224	-1.76456	4.65069e-06
	cg11636151	1.95779	1.49473e-08		cg07942479	-1.76447	5.03957e-05
	cg00162231	1.95771	3.29421e-06		cg25230549	-1.76441	9.16563e-05
	cg07498743	1.95762	2.68781e-05		cg17476421	-1.76428	2.92884e-06
	cg16049690	1.9576	4.61316e-07		cg01049188	-1.76411	5.3009e-05
	cg14202491	1.9575	0.000359264		cg02910910	-1.76406	7.81967e-07
	cg02874376	1.95742	0.000144612		cg07959338	-1.76386	0.00130641
	cg27095915	1.95739	2.70965e-06		cg05738715	-1.76368	2.37109e-06
	cg05455876	1.95709	0.000157763		cg19921947	-1.76356	0.000453466
	cg19809499	1.95701	0.00109378		cg07733031	-1.76343	0.00060984
	cg16116313	1.95688	0.000637316		cg03784567	-1.76334	1.76532e-06
	cg25027798	1.95666	7.45544e-09		cg12158136	-1.76314	0.00011795
	cg18300770	1.9564	0.000681458		cg00373455	-1.76304	6.05361e-06
	cg22222281	1.95609	5.28647e-07		cg09458394	-1.763	0.000228628
	cg02281446	1.95609	0.00023436		cg19936885	-1.7629	0.00149594
	cg07517893	1.95599	7.34245e-05		cg01433766	-1.76276	9.35795e-05
	cg14164380	1.95597	1.60319e-06		cg15962197	-1.76267	1.39803e-05
	cg16784943	1.95564	0.000118521		cg04242132	-1.76265	0.000780105
	cg02400740	1.95551	7.29582e-05		cg10803251	-1.76256	2.40815e-05
	cg24371534	1.95546	1.07436e-06		cg20038038	-1.76245	5.33703e-09
	cg24878115	1.95539	0.000440797		cg15230105	-1.76241	0.000672984
	cg06060135	1.95535	5.27843e-05		cg03479289	-1.76236	3.14698e-06
	cg11412288	1.95516	1.74937e-05		cg19047292	-1.76232	0.000492293
	cg00277342	1.95485	2.48358e-06		cg15408889	-1.76225	1.22504e-06
	cg01449704	1.95453	0.000194226		cg14316231	-1.76183	0.000255444
	cg09885502	1.95429	0.00169566		cg02711163	-1.76179	5.04668e-05
	cg13267264	1.95423	7.64617e-06		cg19627213	-1.76175	2.91995e-07
	cg18612044	1.9541	1.29866e-05		cg01531665	-1.76171	3.39669e-05
	cg18590092	1.95395	2.8481e-05		cg02263717	-1.76157	8.07346e-05
	cg04494230	1.95391	8.7285e-06		cg09934365	-1.76155	0.000122179
	cg11896151	1.9539	0.000429585		cg09859456	-1.76147	8.61055e-05
	cg00849267	1.9538	2.11351e-05		cg23311790	-1.76126	1.79804e-05
	cg19675288	1.95363	0.000210627		cg19161333	-1.76124	0.00029377
	cg18146737	1.95337	1.08405e-05		cg01973095	-1.76118	1.09216e-05
	cg10713002	1.95322	4.05638e-08		cg20681068	-1.76115	7.43838e-05
	cg00922301	1.95305	0.00046059		cg26218646	-1.76106	3.64498e-05
	cg10512745	1.95261	1.70254e-05		cg25132536	-1.76093	2.66284e-05
	cg01715455	1.95237	8.78666e-06		cg15245095	-1.76086	0.00555745
	cg08610563	1.95231	7.28579e-07		cg00318000	-1.76084	0.00027525
	cg10836392	1.95219	3.58074e-05		cg02246053	-1.76069	7.89299e-05
	cg02510185	1.95203	4.84654e-10		cg03303515	-1.76055	8.1899e-06
	cg16352799	1.95188	5.30035e-06		cg15662822	-1.76047	0.000207217
	cg16793866	1.95119	7.42997e-08		cg14353516	-1.76032	0.000216301
	cg02253236	1.95112	3.32126e-07		cg10316357	-1.76014	2.15315e-05
	cg22068822	1.95111	0.000107692		cg02607026	-1.76005	8.63349e-05
	cg04510155	1.95106	2.86993e-05		cg13362637	-1.75966	0.000314404
	cg17298751	1.95084	1.77793e-07		cg18439833	-1.75965	1.24456e-05
	cg08961893	1.9508	3.63084e-05		cg01272428	-1.7596	6.05168e-05
	cg23087239	1.95031	4.87419e-05		cg11735846	-1.75959	8.03669e-08
	cg05747848	1.95009	1.36236e-06		cg18753695	-1.75947	0.000549866
	cg03847052	1.95009	0.000189259		cg02067580	-1.7594	0.00169864
	cg01250155	1.95006	0.000285525		cg27372994	-1.75924	2.42541e-05
	cg05308391	1.95003	3.2093e-05		cg10906552	-1.75918	6.16849e-05
	cg07706776	1.94995	7.93402e-08		cg10249637	-1.75886	0.00879103
	cg10363337	1.94983	8.72118e-05		cg15448064	-1.75885	8.97283e-05
	cg18644286	1.94973	1.10347e-05		cg02211646	-1.75868	2.71514e-05
	cg24633978	1.94957	0.000258742		cg20548175	-1.75847	9.03287e-05
	cg01776495	1.94953	0.00026368		cg01366246	-1.75846	3.36824e-05
	cg19866325	1.94946	0.000665829		cg26192520	-1.75841	4.6002e-06
	cg09951047	1.94938	7.17677e-05		cg02366479	-1.75831	1.24231e-05
	cg17508302	1.94922	7.14041e-09		cg03340014	-1.75822	2.82377e-06
	cg11095383	1.94922	2.32344e-07		cg01049813	-1.75816	9.35853e-05
	cg27205904	1.94902	2.4925e-05		cg10927068	-1.75793	0.000220053
	cg04616145	1.94892	1.97038e-05		cg17824465	-1.75773	8.58461e-05
	cg16025118	1.94884	1.55556e-05		cg14708905	-1.75767	8.57107e-05
	cg04733424	1.94864	2.77307e-05		cg01565703	-1.75766	2.39201e-05
	cg24425021	1.94858	0.000206881		cg01845091	-1.75765	3.5637e-05
	cg25588480	1.94852	4.10958e-09		cg18817487	-1.75765	1.3897e-06
	cg03620623	1.9485	0.000177112		cg08680731	-1.75759	0.000508568
	cg15452135	1.94846	1.05975e-09		cg24184449	-1.75751	0.000267651
	cg26297005	1.94835	1.76119e-06		cg06719334	-1.75739	0.000107339
	cg13972491	1.94814	7.65514e-08		cg04509074	-1.75735	5.66249e-06
	cg03201367	1.94808	2.34857e-05		cg22294241	-1.75716	4.59683e-06
	cg17416383	1.94807	1.60666e-05		cg23684316	-1.75678	1.86548e-06
	cg17840719	1.94793	4.84466e-05		cg07964178	-1.75658	5.90886e-05
	cg09578475	1.94788	2.70542e-05		cg01357263	-1.75657	0.000131679
	cg18957070	1.94787	2.48777e-06		cg24374462	-1.7564	0.000134373
	cg11207954	1.94744	0.000114907		cg18372367	-1.75623	8.62989e-05
	cg04278905	1.94739	7.41013e-05		cg05032848	-1.75606	4.06415e-06
	cg22831978	1.9473	0.000145962		cg01486333	-1.7559	0.000426293
	cg03018679	1.94718	1.86103e-06		cg24086158	-1.75587	0.000321485
	cg00929655	1.94711	3.82413e-05		cg25703213	-1.75576	5.53052e-05
	cg06888900	1.94708	3.48928e-07		cg07409602	-1.75543	9.20555e-05
	cg20996682	1.94699	6.50776e-06		cg17422915	-1.75543	3.455e-06
	cg20358061	1.94695	2.90579e-05		cg17474260	-1.75533	9.11185e-05
	cg25652873	1.94692	1.95883e-06		cg18269493	-1.75523	4.61131e-06
	cg05546863	1.94654	0.000308398		cg09638930	-1.75502	0.000136753
	cg05317498	1.94644	0.000305887		cg10207187	-1.75465	9.9383e-06
	cg15685971	1.9464	3.52865e-08		cg03261162	-1.7546	1.8971e-05
	cg21488066	1.94628	1.16292e-05		cg19587779	-1.75445	0.00010669
	cg23318990	1.94594	8.22375e-05		cg05173834	-1.75435	0.000149456
[truncated: 75,934 more rows]

## Sheet: Supplementary_S3
	Supplementary Table S3. List of genes differentially methylated between normal and malignant breast tissues from RNA-seq data (our cohort).
	Normal vs Tumor
	Hyper methylated genes				Low methylated genes
	Gene ID	log2FC	P-value		Gene ID	log2FC	P-value
	OR2AK2	-2.00518	2.22949e-06		SOX10	1.95353	1.29181e-12
	OR2T29	-1.84386	0.000171217		C1orf114	1.77251	3.46766e-09
	OR2D2	-1.82495	0.000136225		SNORD11	1.71411	4.40361e-05
	APCS	-1.79535	5.40814e-06		SNORA36C	1.68331	1.21856e-08
	OR4C15	-1.7275	6.37528e-06		VPS35	1.60685	9.40467e-05
	TARS2	-1.68757	5.33929e-07		CALML3	1.59246	6.93577e-13
	POLR2K	-1.66744	1.94583e-07		NNAT	1.58856	8.4722e-08
	SNORD114-1	-1.66482	6.60942e-07		HIST1H4I	1.5879	4.21967e-05
	OR6Q1	-1.61783	0.000260164		SCARNA15	1.58526	5.58765e-05
	NTS	-1.61184	2.26148e-07		C2CD4D	1.57844	7.38804e-05
	OR2T2	-1.60332	3.1328e-05		KCNAB3	1.55216	1.03793e-07
	NOL6	-1.59074	1.01531e-05		GPR75	1.54022	7.30748e-09
	OR8K5	-1.58291	0.000278796		MMP23B	1.51768	0.000186872
	SAMD1	-1.58069	5.07048e-05		ZNF154	1.49959	0.000250316
	LOC284440	-1.56735	2.80488e-06		MIR1180	1.46101	1.92249e-09
	OR51F2	-1.54844	1.20372e-05		MIR671	1.46085	7.62859e-09
	NUP205	-1.54088	3.46353e-06		SPINK6	1.43826	0.000178431
	XRCC6BP1	-1.53407	7.80309e-06		AURKC	1.43053	6.77138e-06
	MIR330	-1.52815	6.73193e-07		LOC645851	1.4272	2.43554e-07
	SPATA12	-1.51845	0.00106815		TAGLN	1.36509	0.000115178
	OR5D14	-1.50651	3.80937e-06		CA3	1.36429	1.53074e-06
	OR2L3	-1.48301	2.1781e-06		KRTCAP3	1.36418	5.99233e-06
	ASPM	-1.48083	3.69733e-07		LOC441869	1.36015	2.21846e-11
	LARS	-1.47694	4.70834e-06		FABP12	1.35977	4.17397e-05
	OR8B3	-1.47527	0.00129804		C15orf28	1.34986	1.08482e-08
	OR10Z1	-1.46106	0.00077214		TRH	1.34184	5.31675e-07
	DEFA1B	-1.45726	1.34023e-05		PDIA3P	1.33769	1.63826e-07
	OR2T27	-1.45378	3.03709e-05		MIR25	1.33493	2.29251e-11
	ZBTB6	-1.45047	3.14713e-07		ZFP91-CNTF	1.3202	1.30691e-07
	OR10J1	-1.44512	7.46715e-05		LOC339047	1.30875	0.000598997
	C19orf75	-1.44458	2.47108e-06		SPANXA2	1.30841	2.06986e-05
	OR5T1	-1.44344	6.33243e-05		MIR663	1.29065	3.37732e-06
	BPNT1	-1.44311	7.40548e-06		MIR1276	1.27789	2.00982e-06
	CASC3	-1.44107	2.99998e-06		RBM44	1.27696	4.97796e-06
	OR2M2	-1.43687	3.07843e-05		MIR217	1.27524	0.00016551
	RNU11	-1.43316	3.38275e-06		FAM166B	1.27393	1.00096e-06
	SNORD60	-1.43153	1.71072e-05		COX7A1	1.27271	5.69528e-07
	KRTAP19-2	-1.42562	6.32461e-05		MIR1279	1.27015	1.32013e-06
	RPL7L1	-1.42524	9.24282e-06		TCEB3C	1.26919	3.53922e-06
	DEFB119	-1.42502	5.48061e-05		HIST1H4F	1.26533	0.000789241
	TAF6	-1.42416	5.48854e-06		OR2A1	1.26123	0.00013438
	OR10J5	-1.41618	3.57668e-05		THOC4	1.26085	5.6487e-05
	IFNA8	-1.41222	2.22751e-05		MIR129-2	1.25337	0.000272815
	HIST1H2AK	-1.39678	0.000548508		EID3	1.2531	0.00310222
	SLC35B1	-1.39362	3.6141e-06		LOC90834	1.2508	1.44068e-11
	SLPI	-1.39127	2.03123e-06		CMTM1	1.24973	1.81024e-05
	RPS27A	-1.38714	3.90074e-05		HOXA4	1.2437	5.90522e-12
	DEFB115	-1.38362	1.09653e-05		FOXE3	1.24327	7.14562e-05
	PHB	-1.38015	4.54702e-06		HOXB5	1.24316	0.0119887
	OR2T6	-1.37912	0.0003965		LDHAL6B	1.23619	0.0002064
	PARP2	-1.37846	1.84285e-05		RFNG	1.21912	4.51302e-08
	ZSWIM3	-1.37823	5.01381e-06		C16orf48	1.21133	0.000273565
	TP53TG3B	-1.3772	0.000724661		HSPB9	1.20761	0.000681287
	CXorf1	-1.37686	1.45727e-05		NKAPL	1.20586	4.09475e-09
	TRMT12	-1.37654	3.59294e-06		EIF2A	1.20005	1.80494e-05
	OR10J3	-1.37354	0.00245015		LOC646999	1.19606	8.30166e-05
	FASTKD1	-1.37341	6.72159e-06		CCDC8	1.19125	1.52316e-06
	MED6	-1.3704	3.63813e-06		SNORD126	1.19061	3.74812e-05
	CDC23	-1.36409	1.22981e-05		MIR33B	1.18917	5.19092e-06
	SNRNP27	-1.36394	4.94997e-06		BHLHE23	1.18797	0.000138914
	IAPP	-1.36336	0.000536417		NRN1L	1.18789	1.74761e-05
	HIST1H2AD	-1.3585	1.10241e-05		CCDC36	1.18562	4.37319e-11
	OR5AR1	-1.35636	8.92917e-05		ATP5F1	1.18058	3.57207e-06
	OR51B4	-1.35591	0.00427348		HIST1H4G	1.17919	5.40701e-06
	SNORD12	-1.35546	0.000271017		NCRNA00201	1.17796	2.38759e-05
	KGFLP2	-1.35465	2.33486e-05		PRAC	1.17707	0.00154484
	OR10S1	-1.35207	0.000313123		CPA1	1.16997	2.07936e-10
	CD5L	-1.35032	0.000463317		ANGPTL2	1.16995	0.000487561
	RPL35A	-1.34971	2.41594e-06		MESTIT1	1.16905	1.59148e-08
	CALCOCO1	-1.34046	1.82648e-06		C3orf24	1.16771	4.54223e-05
	PEX13	-1.33426	1.50995e-05		GRAMD4	1.16497	1.61159e-08
	DEFB121	-1.33102	8.43111e-06		JKAMP	1.16396	6.03097e-05
	COPS5	-1.32783	1.24819e-05		GPT	1.15597	4.2542e-07
	NUP35	-1.32704	7.39665e-05		PRR23A	1.15131	2.23208e-05
	S100A8	-1.32504	6.38508e-07		CETN1	1.15062	1.4494e-05
	OR2J3	-1.32381	8.91664e-05		MIR196A1	1.14786	0.000224462
	ZNF613	-1.32188	4.25993e-06		LOC644165	1.1451	0.000544023
	OR5M10	-1.31984	0.00027273		PCDHGA5	1.14395	0.00135332
	CD1E	-1.31848	0.00175719		TNFRSF6B	1.14325	0.000188495
	RAG2	-1.31765	3.97513e-05		ASTE1	1.13977	2.93242e-05
	DARC	-1.31253	7.81473e-06		C21orf70	1.13743	2.55115e-09
	DEFB118	-1.31083	0.000385865		SLC25A2	1.13627	2.07933e-06
	LOC257358	-1.30936	5.91456e-09		HOXB1	1.13014	1.57762e-06
	VTRNA1-1	-1.30931	5.57336e-05		PAPOLB	1.12974	4.07356e-07
	RAD54L	-1.30792	4.70282e-05		C2orf47	1.12955	4.45516e-05
	SNORD45C	-1.30673	2.76768e-05		MIR1909	1.12621	0.000157384
	LCE3E	-1.30543	1.47876e-05		SPAG6	1.12351	0.00010621
	DKFZp779M0652	-1.30505	6.91767e-07		TKTL2	1.11704	5.20429e-05
	HIST1H2BC	-1.30478	5.6345e-05		FLRT1	1.1164	1.64386e-06
	MIR1197	-1.29368	0.000988646		NKX2-6	1.11275	0.000568894
	OR4N3P	-1.29226	1.0041e-05		MIR601	1.11138	1.09826e-05
	SNAP23	-1.29206	3.40188e-06		MIR941-3	1.1107	4.17172e-06
	FAM90A14	-1.29174	0.00429135		C1orf177	1.10476	2.13287e-08
	LOC649330	-1.29075	9.36752e-05		MIR943	1.10436	0.00137002
	ZSCAN16	-1.2871	1.30453e-05		OR5K1	1.10285	0.000129493
	CCDC132	-1.28598	3.70655e-06		GPR25	1.1013	1.68593e-07
	MIR484	-1.28234	6.16518e-05		AFP	1.10117	5.69104e-05
	ITGB3BP	-1.2801	1.26328e-05		SNORD9	1.10115	1.86514e-07
	LOC401397	-1.27837	4.08539e-05		CYTL1	1.09779	3.15961e-06
	PRAMEF18	-1.27812	0.000121436		LCN12	1.09522	0.000355349
	KIR2DL3	-1.27673	8.56027e-07		RNY5	1.09429	0.00361003
	OR10A4	-1.27631	2.00797e-05		C1orf182	1.09288	3.45131e-06
	SPRR1B	-1.27561	7.98277e-07		TCL1A	1.09	2.87468e-05
	MIR541	-1.27482	0.00099346		PCDHAC1	1.08925	8.29002e-06
	LILRA2	-1.27406	5.00914e-07		FOXD4L3	1.08569	0.000580329
	UQCRC2	-1.26765	5.53051e-06		MAB21L2	1.08533	2.12465e-06
	RBBP5	-1.26711	6.3563e-06		DCAF15	1.0808	1.06371e-06
	MIR1259	-1.26168	0.00242684		COX8C	1.07857	0.000388946
	OR2T3	-1.26028	0.00525849		MIR198	1.07624	0.000337303
	REG1P	-1.25618	5.43068e-05		ECEL1P2	1.07544	5.08855e-06
	OR2M3	-1.25484	0.000214467		GSX1	1.07495	0.000185985
	OR4M2	-1.25468	3.84309e-05		MIR367	1.07111	2.87082e-05
	PSMD4	-1.25385	1.28993e-05		UTF1	1.06958	0.00119771
	SPRR2D	-1.2538	1.03365e-05		MIR26B	1.06775	0.000278245
	REG1B	-1.24771	3.83834e-05		MIR874	1.06653	3.81132e-06
	OR11H6	-1.24543	0.000750007		SLC6A16	1.06322	2.9312e-06
	OR14I1	-1.24515	0.0029215		MIRLET7D	1.06269	0.00214964
	NCRNA00152	-1.24498	0.000582803		MIR1237	1.05569	3.79616e-05
	SNORD84	-1.24131	1.26946e-06		RRP1B	1.05358	4.86672e-05
	C11orf60	-1.23913	1.89743e-05		SNORA55	1.05246	1.15962e-06
	OR2T34	-1.23635	0.000488344		DDX43	1.05243	1.04879e-05
	VTRNA1-2	-1.2358	0.000227305		SSTR4	1.05013	0.000138497
	MIR21	-1.23332	2.36198e-06		CPB2	1.04883	1.16849e-05
	LOC730811	-1.23281	0.000887939		TMPRSS12	1.04782	0.00033084
	ENPP5	-1.23267	0.00012418		HCG4P6	1.04781	1.43231e-05
	OR8H2	-1.22963	0.000139567		NEFH	1.04764	7.27763e-06
	GM2A	-1.2295	2.90163e-05		IRX1	1.0473	8.29307e-07
	OR5B17	-1.22703	7.07739e-05		PFN3	1.04727	5.50265e-06
	DCTN3	-1.22698	6.86438e-05		CCDC79	1.04556	0.000177381
	SCFD1	-1.22687	4.25931e-06		MGC4473	1.04413	1.17458e-05
	SPCS1	-1.22646	0.000208464		PRR23B	1.04355	7.57847e-06
	OR4C46	-1.22607	6.14957e-05		BRD1	1.04174	3.51338e-07
	ZNF680	-1.22594	1.17321e-05		HOXA5	1.04123	3.31025e-06
	CTAGE6	-1.22521	5.6525e-06		RPL21P44	1.04059	2.64718e-06
	ZNF226	-1.22516	2.4256e-05		ZNF473	1.03929	1.24629e-05
	C19orf62	-1.22365	3.26217e-05		PM20D1	1.03719	7.06973e-07
	TSFM	-1.22132	9.02701e-05		MIR124-2	1.03611	0.000859598
	EDN1	-1.221	2.46834e-05		BOLL	1.03593	1.90123e-05
	IFI27L2	-1.21477	0.00016962		CDO1	1.03548	4.89207e-05
	TTC5	-1.21134	9.48035e-06		PRR22	1.03443	2.12821e-06
	C3orf66	-1.21004	2.53681e-05		HOXA3	1.03351	1.80088e-09
	FCRL1	-1.20927	0.000163858		PSMA8	1.0295	0.00011551
	LOC100240734	-1.20891	2.92967e-07		MIR644	1.02378	0.00241722
	HIST1H1D	-1.20641	3.02069e-05		RBP5	1.02372	3.20261e-06
	SERPINB11	-1.20373	4.08442e-05		KIF20A	1.02324	3.34067e-06
	BASE	-1.20271	8.13163e-05		C17orf65	1.02319	1.96586e-05
	TIMM10	-1.20194	1.34278e-05		MT1E	1.0222	0.02178
	LILRB1	-1.20151	6.89333e-09		ARGFXP2	1.01952	4.95689e-05
	OR2T4	-1.19929	0.000571118		DCST2	1.01928	0.000158416
	SNORD50A	-1.19924	0.000265688		SNORA32	1.01922	0.000345469
	TSPAN31	-1.19757	9.75801e-06		GHSR	1.01836	0.000607285
	KDM6A	-1.19536	0.000223557		CPXM1	1.01466	0.000323834
	ZSWIM1	-1.19528	1.12596e-05		APBA3	1.0141	1.43023e-05
	LCE3D	-1.19137	1.70869e-05		PTF1A	1.01207	0.000889571
	MIR1977	-1.19016	1.53778e-05		SPHK2	1.01068	1.5757e-05
	MIR514-3	-1.18929	0.000224231		LOC284578	1.00818	5.9965e-05
	OR4X1	-1.18813	0.000267944		LOC641367	1.00778	0.000288318
	LOC84989	-1.18733	8.90617e-05		MIR369	1.00724	0.0124186
	COPS4	-1.18599	5.91965e-05		NISCH	1.00632	9.23856e-12
	OR10K2	-1.18559	0.00241558		TMPRSS8	1.0051	1.74357e-05
	TXNIP	-1.18446	1.48804e-05		TCEB3B	1.00413	7.18778e-06
	ALKBH8	-1.18326	3.84626e-05		FERD3L	1.00357	0.00275418
	ZWILCH	-1.18294	1.00375e-05		CMTM2	1.00333	0.000708503
	OR51B2	-1.18199	0.00872716		ZNF177	1.00251	2.87991e-05
	HSFYP1	-1.18163	0.00354308		ITPRIPL1	1.00242	0.000575538
	DUSP19	-1.17988	3.64852e-05		POU4F2	1.00134	7.96442e-05
	CXADRP2	-1.17918	1.78034e-05		MIR432	0.999699	0.00539547
	CIC	-1.17822	0.000723788		MIR548J	0.999677	0.000186685
	GBA	-1.17744	1.60014e-06		HUS1B	0.997077	0.000326704
	CT45A4	-1.17638	2.3291e-05		PCSK4	0.997053	4.30885e-05
	OR4N2	-1.1751	7.45154e-05		LOC653391	0.994931	0.00110559
	LOC91450	-1.17471	1.58578e-05		C2orf40	0.994692	7.21663e-05
	LOC147804	-1.17469	0.000208052		MIR30E	0.993993	0.000627224
	GPR151	-1.17353	7.37333e-05		PSPN	0.99321	1.36764e-07
	COPB1	-1.17346	3.38102e-05		NOP14	0.989491	4.00764e-07
	KIF18A	-1.17133	7.51034e-06		PENK	0.988846	9.61164e-05
	PPP4R1	-1.17068	2.65138e-06		KIAA1875	0.985948	2.76614e-06
	OR6N1	-1.16893	0.00927997		MCART2	0.985371	2.9715e-06
	TMED7	-1.16773	5.42879e-06		HOXD9	0.983686	0.000136164
	ZNF350	-1.16564	1.88294e-06		C22orf31	0.982704	3.33288e-08
	CIR1	-1.16306	1.2691e-05		IL8RBP	0.982001	0.0165718
	ACYP1	-1.16204	1.14084e-05		HSPA12B	0.981626	3.92365e-08
	GBP4	-1.15808	1.74728e-05		NLGN2	0.981352	8.86938e-06
	SPRYD4	-1.15792	4.1456e-05		MT1L	0.981161	0.000112188
	RPL41	-1.157	4.11635e-06		C22orf29	0.978867	0.000456046
	OR51A7	-1.15584	0.00144408		C16orf79	0.978293	3.37383e-10
	MTRF1	-1.15447	7.70151e-05		PPP1R2P9	0.974039	8.44076e-08
	KIR2DL4	-1.15381	7.3749e-06		C19orf34	0.973141	3.26691e-06
	TXN2	-1.153	4.66215e-05		MIR1307	0.972571	2.57362e-05
	SCG2	-1.14977	6.64802e-06		GSTM2	0.971327	0.00188271
	C1orf150	-1.14968	0.000343874		TIGD5	0.968457	0.00105384
	SNORD78	-1.14959	0.000187607		DEFB113	0.968128	0.00148144
	ZNF223	-1.14779	0.000249382		POU3F3	0.967812	0.00214333
	COX7A2	-1.14629	2.8707e-05		TAF5L	0.967804	2.10101e-05
	OR11H12	-1.14547	0.00194104		EXD1	0.967426	0.00012038
	TRAT1	-1.14318	1.19971e-05		GAL3ST3	0.966979	4.94662e-08
	AIM2	-1.13866	6.21833e-08		MAFG	0.965046	1.30042e-05
	LOC285456	-1.13773	4.20569e-05		MGC16025	0.964997	0.000374131
	BBS1	-1.13621	0.000125389		CES2	0.963666	5.93391e-08
	ASXL3	-1.13435	0.009364		TEPP	0.962717	3.48942e-10
	MIR2113	-1.12971	0.000487094		SGSH	0.96213	0.000174841
	DEFB104B	-1.12928	0.000768466		PRRT1	0.961571	1.54648e-05
	S100P	-1.12878	4.12576e-05		MGC3771	0.961064	4.54218e-06
	NOP10	-1.12871	3.98207e-06		PDLIM4	0.957511	4.48318e-10
	TMEM140	-1.12762	3.22847e-05		MIRLET7B	0.956592	0.000338484
	CCRL1	-1.12734	0.000504232		PMPCA	0.956116	0.000100106
	RNF5P1	-1.12534	3.56251e-05		C22orf45	0.955834	1.01297e-05
	ABCD2	-1.12467	6.52397e-06		SLC35A4	0.955232	2.44507e-06
	C11orf65	-1.1242	0.00071296		HIST3H3	0.95275	0.00015123
	CLDN12	-1.12093	1.27327e-05		LOC647946	0.951795	2.06707e-05
	LOC284788	-1.12071	0.00264411		RNF113B	0.950179	2.99306e-05
	KIR3DX1	-1.11938	0.000141225		MIR181C	0.94878	4.04315e-06
	UFC1	-1.119	8.56717e-07		OOEP	0.948482	0.000737018
	OR5T2	-1.11842	0.00074887		RANBP10	0.948314	2.70239e-06
	SCNM1	-1.11466	8.01942e-05		ISLR	0.946459	5.00416e-05
	HMMR	-1.11464	7.18218e-06		GJC2	0.946379	8.08118e-08
	OR6Y1	-1.11251	0.00287879		SNORD92	0.946074	0.00175861
	TMEM111	-1.11186	5.08614e-06		NKX6-2	0.945534	0.0206456
	PURB	-1.11161	1.20187e-05		MUT	0.944689	6.42869e-05
	MYCT1	-1.111	6.60386e-05		MIR23B	0.944194	7.21732e-05
	WDR61	-1.11046	6.71539e-06		TBCB	0.941554	1.43146e-06
	PER4	-1.10644	2.61974e-05		DND1	0.941232	2.76473e-06
	SMG5	-1.10584	2.44694e-05		PNLDC1	0.941187	2.09002e-06
	OR5P3	-1.10492	8.59843e-06		SNORD103A	0.940279	3.87268e-06
	OR10T2	-1.10398	0.0152135		COX4I2	0.939579	6.61872e-07
	T-SP1	-1.1018	7.36307e-05		PRR23C	0.938767	0.000208523
	C15orf57	-1.10154	3.78169e-05		HSP90AB4P	0.937852	0.000127819
	HMGB1	-1.10091	3.11279e-06		TEX28	0.937381	5.68404e-05
	OR5H6	-1.10069	0.000125579		CYP2A6	0.937178	1.59917e-06
	KRTAP5-3	-1.09938	0.000656745		PALM2-AKAP2	0.936635	0.00496652
	OR14C36	-1.09824	0.00158009		SNORA49	0.936334	0.000159533
	HIST1H2AE	-1.09495	2.11727e-05		TUBA3E	0.935773	0.00032641
	OR2Z1	-1.09324	0.00014947		CARTPT	0.93519	1.83055e-05
	OR51V1	-1.0927	0.00665078		LTB4R	0.932961	2.93164e-05
	LOC100132707	-1.09194	2.83928e-05		MIR219-2	0.932907	0.000862115
	COMMD9	-1.09049	8.01224e-05		SNORD123	0.931969	0.000303777
	UBXN8	-1.09017	2.64428e-05		SNORA25	0.928982	0.0120204
	CD33	-1.08911	3.83695e-06		FAM181A	0.927464	5.44539e-09
	OR51G2	-1.08885	0.000478782		MGAT4B	0.925196	7.04878e-09
	CCRL2	-1.0887	1.01865e-06		MEI1	0.923397	2.36825e-06
	PLA2G1B	-1.08789	8.19359e-06		SCT	0.923271	0.000118447
	PHF10	-1.08627	0.000115531		RHBDD3	0.923267	7.847e-07
	IFIH1	-1.08237	8.51194e-05		C1orf189	0.923084	2.14416e-07
	LOC100128554	-1.08202	0.00394056		MGC16121	0.923066	0.000383637
	OR4N5	-1.08076	0.00243048		CDC45L	0.922637	1.31709e-07
	FSHB	-1.07999	7.52556e-05		PRLHR	0.921959	1.73063e-07
	NOC3L	-1.07919	1.49271e-06		SNORD85	0.920461	3.35032e-05
	ATG4C	-1.07907	0.000255085		GMCL1L	0.919527	0.000299155
	MAPKSP1	-1.0784	3.70912e-06		KCNV2	0.918948	0.0005232
	MIR425	-1.0779	0.00446556		MIR637	0.916248	8.1371e-05
	OR10K1	-1.07712	0.00170046		FAM83F	0.915804	7.06836e-12
	MIR520B	-1.07633	0.00243636		C7orf11	0.91495	0.000196601
	IFIT2	-1.07569	3.58594e-06		LEFTY2	0.914016	2.72075e-07
	DEFB116	-1.0737	0.000762066		QRICH2	0.913506	3.66316e-06
	FLJ35776	-1.07296	0.000192254		RARRES2	0.913325	2.07027e-06
	LOC100131551	-1.07193	7.07998e-05		SYCP3	0.912892	0.000474716
	LOC284632	-1.0716	6.90552e-06		MIR1229	0.91082	2.47944e-05
	UGT2B11	-1.07081	6.52799e-05		HSPA7	0.909688	2.98801e-07
	ZNF772	-1.06942	0.000191837		C9orf167	0.908423	5.87836e-06
	C8orf77	-1.06808	0.00233561		UCKL1	0.907777	5.78566e-08
	CD84	-1.06644	0.000188738		ALOX12	0.907656	0.000132952
	SIGLECP3	-1.06413	1.94425e-07		BRD4	0.906851	5.89433e-10
	CD1B	-1.06393	0.00433288		MIR302A	0.905818	0.000220917
	OR2M1P	-1.06389	0.00356216		CTBP1	0.905438	3.98348e-07
	RNF121	-1.06368	5.1042e-05		STAG3	0.904008	1.39347e-06
	OR5H14	-1.06354	0.000388801		ANKMY2	0.903812	2.1589e-07
	CCL3	-1.06052	0.000114752		SFRS16	0.903375	5.35744e-05
	NCRNA00173	-1.05925	0.00037961		PRSS21	0.903185	4.84083e-08
	PNP	-1.05883	3.96196e-06		TYRP1	0.902669	4.66996e-05
	GOLGB1	-1.05767	1.26307e-06		MIR886	0.902321	0.00734683
	HES1	-1.05564	2.09171e-06		C12orf71	0.901952	4.72851e-08
	SIRPG	-1.05372	1.34726e-05		SOX1	0.901852	0.000756933
	MIR383	-1.05339	0.00319055		GLMN	0.900304	1.68029e-05
	RPP30	-1.05295	3.29651e-05		EHMT1	0.900254	1.07563e-06
	H2AFZ	-1.05195	0.000225069		SBNO2	0.899699	1.66837e-09
	OR51L1	-1.05189	0.000943918		SNORD18C	0.899019	0.000794099
	OR1A1	-1.05098	0.000126225		WT1	0.898968	0.000273364
	F8A1	-1.0509	4.04436e-05		ALX1	0.89895	0.00499977
	UROD	-1.05072	4.498e-06		NACC1	0.898935	1.39794e-06
	REG3A	-1.0505	0.00138868		LRP2BP	0.898608	2.70801e-07
	DEFB126	-1.04738	0.00111371		C19orf76	0.898464	3.38471e-05
	OR4A16	-1.04584	0.000172402		C9orf45	0.897903	4.22707e-07
	PEX11B	-1.04577	1.39618e-07		LOC100128023	0.895706	1.54613e-05
	DKFZp434L192	-1.04429	0.000232614		HGC6.3	0.89366	0.000760132
	BNIP1	-1.04259	3.0022e-05		B3GALT6	0.89264	0.000632722
	GMEB1	-1.04217	3.45269e-05		BAT2L1	0.892139	2.05818e-11
	HMGB3L1	-1.04113	0.00011164		FOXD4L6	0.891274	0.00433479
	HELB	-1.03861	5.12528e-05		NETO1	0.889521	0.00153692
	CD1A	-1.03815	0.00347058		CLDN20	0.889446	1.854e-07
	FCRL2	-1.03802	0.0025271		LOC100130274	0.888728	5.86435e-05
	SNORD75	-1.03762	0.00420031		MSX2P1	0.888667	1.01795e-05
	RETNLB	-1.03656	0.000185301		LOC401127	0.88851	1.77104e-06
	LGALS13	-1.03646	2.24433e-06		SF3A2	0.887934	3.52133e-05
	NAT6	-1.03497	0.000331297		STARD6	0.887377	0.000147023
	RCC1	-1.03492	6.01634e-06		DLEU7	0.886322	2.01926e-06
	WRN	-1.0344	0.000171514		MIR1306	0.886302	0.000301181
	LPA	-1.03435	0.000156063		SCRG1	0.885717	5.13884e-05
	OR5L2	-1.03349	0.000692303		LOC400931	0.885123	0.000140222
	SIRPB1	-1.03344	0.000140638		NPEPL1	0.884632	6.59971e-07
	E2F4	-1.03342	1.99088e-06		CD40	0.883931	0.000122543
	OR2M5	-1.03106	0.00291535		SNORD37	0.88369	0.00110744
	ALDH6A1	-1.03024	5.34888e-06		CRYGD	0.883568	7.86865e-06
	CCL11	-1.02948	0.000132726		GAPDHS	0.882149	1.53783e-07
	C1orf158	-1.02828	8.29006e-06		HSPB11	0.882073	2.28616e-05
	IFI16	-1.02827	1.38544e-05		UCN	0.880942	0.00355988
	MIR514-2	-1.02735	0.000514706		SCRIB	0.880155	2.52071e-08
	MNDA	-1.02523	0.0124715		ZNF319	0.879917	2.15094e-06
	ZNF224	-1.02509	2.32744e-07		GIGYF1	0.879381	2.53264e-08
	MIR100	-1.0245	0.0238585		ELTD1	0.879218	0.000354643
	MRPL11	-1.02391	1.69538e-06		SNORA20	0.879099	2.33545e-05
	OR2G6	-1.02335	0.000927772		MGC12982	0.878763	6.13005e-06
	TBC1D21	-1.02331	6.3056e-06		LOC121952	0.877861	2.2366e-08
	GORAB	-1.02312	1.27536e-05		SCARNA21	0.877556	2.54001e-05
	GTF2E1	-1.02293	5.2744e-05		MIR602	0.875876	7.17418e-05
	GOLT1A	-1.02203	0.000421289		C16orf90	0.875818	0.000296012
	RSPH4A	-1.02125	0.000773009		C2orf84	0.875727	8.05666e-07
	INTU	-1.01976	0.000744824		HSF5	0.875672	1.17785e-07
	RFPL4A	-1.01947	0.000133608		VSX1	0.875326	0.000272049
	OR10AG1	-1.01918	0.0024168		LOC390595	0.874917	1.72824e-09
	IFNA13	-1.01708	0.000498464		SNORD114-5	0.874796	0.00411488
	HINT2	-1.0165	8.01206e-07		HOXA9	0.874608	0.00253232
	CCDC121	-1.01306	1.04307e-05		GCM2	0.874337	0.00271499
	UQCRB	-1.01214	2.53392e-05		LRRC3	0.874169	5.15073e-07
	LOC646627	-1.01079	0.000385196		MIR941-1	0.874095	1.00333e-05
	ZNF253	-1.0104	4.68989e-05		XRCC3	0.87403	1.69958e-08
	TMEM39A	-1.01038	6.88559e-06		LOC100289673	0.873482	0.00282209
	C14orf147	-1.00952	3.21253e-06		SERPINF2	0.873148	8.89598e-09
	LOC100128191	-1.00712	2.37353e-05		TSPYL6	0.872366	0.00622763
	DYNC2LI1	-1.00501	1.68916e-05		ARHGEF5	0.872356	5.4759e-05
	MIR670	-1.00316	0.00012727		NOSIP	0.871095	8.41867e-06
	DEFB107A	-1.0021	0.000579397		TERT	0.870685	1.03743e-05
	MIR892A	-1.00171	0.000125454		MTSS1L	0.870287	9.82954e-11
	CRYZ	-0.999591	1.84539e-05		LTK	0.86922	0.000111105
	OASL	-0.999469	6.42838e-05		TMEM86B	0.868673	6.77968e-07
	TRIM21	-0.99862	0.000201581		TRPM4	0.868022	1.10655e-08
	PATE1	-0.997693	0.00903928		NT5C1B	0.867903	1.60754e-05
	NCRNA00110	-0.997564	0.00184434		ZNF876P	0.867537	9.3828e-05
	GSTK1	-0.997392	5.45331e-05		CLDN11	0.86749	0.000392145
	C2orf44	-0.997232	0.000103797		OR2K2	0.866455	0.021825
	UBR1	-0.99647	2.72581e-05		C6orf124	0.865555	4.87638e-06
	OR8B8	-0.995374	0.0020011		C17orf64	0.865532	4.8576e-06
	PNPO	-0.99532	0.000155034		STAG3L1	0.865377	0.00309978
	C5orf44	-0.993759	3.01483e-05		SLC12A7	0.865003	1.67668e-05
	SDR16C6	-0.990041	0.000214459		LOC284798	0.864844	4.62541e-05
	MYL6	-0.987849	0.000367946		TLX3	0.863245	0.00274489
	BCAS2	-0.987654	2.82923e-05		SLC18A3	0.863126	0.000459241
	ZNF155	-0.986451	2.94114e-05		GJD2	0.862081	6.33703e-05
	BPGM	-0.985497	2.32408e-05		HIST1H3C	0.860977	0.0136493
	MIR585	-0.985346	0.00862281		SYNGR4	0.860965	9.0821e-05
	UBE2V1	-0.983693	1.85795e-06		PRSS50	0.860877	2.63826e-05
	PCP4	-0.982647	1.97331e-05		SLC25A34	0.860816	1.99542e-06
	CCDC7	-0.982329	1.24047e-05		WDR88	0.860356	1.46584e-05
	TTC1	-0.981004	5.48509e-06		LSM7	0.858414	7.11999e-06
	FLG	-0.980226	0.00078343		OPLAH	0.858377	3.71122e-06
	RND1	-0.979956	0.000454219		ADAMTS4	0.857754	0.000269112
	TTC9C	-0.979387	4.41409e-06		SULT1C3	0.857306	0.0205536
	OR2W1	-0.979362	0.000769646		GALNS	0.856708	1.75707e-05
	OR8B4	-0.978923	0.00701913		HOXD10	0.856128	7.87037e-05
	C13orf29	-0.978898	0.000287026		GNA11	0.855861	3.11737e-10
	OR10A5	-0.978896	0.000532982		PTGIR	0.855786	3.81252e-05
	HIST1H2AC	-0.978093	3.13613e-07		OLIG2	0.855238	0.0038478
	HIST2H2BE	-0.977521	6.82219e-07		TSC2	0.85519	2.23319e-08
	GPATCH4	-0.976857	3.80818e-05		CACNG1	0.854897	1.10849e-05
	LOC100131193	-0.976147	3.67487e-05		REXO4	0.85445	9.98653e-05
	OR2L2	-0.975978	0.0090151		HOXD3	0.853829	7.15853e-05
	C9orf100	-0.975897	1.16159e-05		C6orf201	0.85302	2.11034e-09
	FAM89B	-0.975532	9.52983e-06		LOC100130932	0.852773	0.000201387
	PPP2R5D	-0.974598	2.4139e-05		CLDN6	0.852729	0.00015199
	OR51E1	-0.973661	0.00124947		TCF23	0.851665	7.70454e-07
	CEACAM4	-0.973174	0.000199318		KCNJ14	0.851488	2.27641e-05
	TLR4	-0.973077	0.0022552		TDRD1	0.851375	7.16408e-06
	RPL34	-0.972827	3.34336e-05		SNORD114-15	0.851342	0.00194448
	C21orf130	-0.970112	0.00217903		DNASE1L2	0.851262	0.000202369
	NCRNA00158	-0.969051	0.00782388		C16orf3	0.851195	5.77835e-05
	RNU5D	-0.968804	0.000181233		FAM193A	0.850971	9.07083e-09
	ACY3	-0.968784	0.000246005		SLC45A4	0.850648	3.20695e-05
	MYH4	-0.967814	0.000336482		PLIN4	0.850617	1.11943e-05
	ZNF676	-0.967228	0.00113444		C17orf86	0.850068	4.27138e-05
	FLT3LG	-0.966574	2.47193e-05		CYP2D7P1	0.849999	7.70168e-05
	SUOX	-0.966421	0.000123437		CHST3	0.849606	1.02773e-08
	KRTAP7-1	-0.965896	0.00440155		PLXNA1	0.849345	2.75866e-06
	KRTCAP2	-0.965859	3.27649e-06		MIR503	0.84934	0.00338855
	C1orf58	-0.965693	4.21386e-07		ALDH3A1	0.849118	8.91738e-08
	KRT19	-0.964024	0.00078428		MIR221	0.848396	0.0116729
	OR6C3	-0.963831	0.000186138		PHYHD1	0.848243	9.96624e-06
	C5orf27	-0.963595	1.91805e-06		MIR92A1	0.847805	0.00214446
	OR4D2	-0.962827	0.000109929		NME1-NME2	0.847234	0.000195432
	OR52I2	-0.962681	0.00308707		SOX15	0.846319	0.00111748
	FAM55B	-0.962495	6.51213e-06		MIR922	0.845155	1.36385e-06
	S100A7	-0.962417	0.000543886		MIR195	0.844162	0.00170508
	OVCH2	-0.962347	1.47317e-05		SOX17	0.841865	0.00125253
	RAB3GAP1	-0.960494	2.69735e-05		SLC2A14	0.841596	7.10556e-07
	OR8H3	-0.959254	0.00334251		DEAF1	0.8415	1.08968e-06
	CD1C	-0.959232	0.00452413		RLBP1	0.841102	2.60058e-08
	TLR3	-0.958458	2.98611e-07		DNAJB9	0.840441	0.000724709
	DNAJB4	-0.958422	0.000127926		HIST1H2AA	0.838481	0.0030899
	C8orf31	-0.957574	0.000951184		PCDHB15	0.838056	0.00134901
	TMEM85	-0.957218	0.00149167		MIRLET7A3	0.838035	9.03304e-09
	DNAJC18	-0.956159	0.000118213		NEFM	0.837532	0.00112868
	NUDT12	-0.95548	0.00101874		SLC16A8	0.837056	1.6003e-05
	PRAMEF6	-0.95534	0.000767547		MIR181B1	0.836748	8.39492e-07
	HBG1	-0.954749	0.0131446		PDIA2	0.836184	0.000147414
	SIRPD	-0.953187	0.00102894		CSDAP1	0.835856	2.09622e-05
	ZUFSP	-0.953181	4.14274e-05		TAS2R9	0.835729	0.00576334
	HRCT1	-0.952565	0.00219208		TIGD7	0.835541	2.67913e-06
	OR6P1	-0.952015	0.00283593		RIPK1	0.834894	1.00956e-07
	MORF4	-0.951937	0.000194653		GNRH1	0.834632	0.000415774
	LOC254312	-0.951917	0.0130542		FSCB	0.834611	0.00180259
	OR6K3	-0.951888	0.0210621		DMRTA2	0.834423	0.00125266
	LOC100288730	-0.951428	3.64327e-06		MVD	0.834097	0.000311207
	C12orf57	-0.951327	6.44227e-07		TMEM88B	0.83327	2.46248e-05
	ZRSR2	-0.951124	0.00012549		CPT1B	0.830214	0.000536624
	HDHD1A	-0.95103	0.000377517		MIR1287	0.829507	0.0231542
	IL6	-0.950824	8.75891e-08		RSC1A1	0.829351	0.000735901
	GLI1	-0.950764	8.42634e-08		POPDC2	0.828882	2.31039e-09
	DNAJA1	-0.950121	1.33318e-05		FOXR1	0.828813	6.34049e-05
	C14orf119	-0.94993	1.36799e-06		SIX6	0.828424	0.000810714
	OR5D13	-0.949929	0.000888962		MIR200B	0.828058	2.50256e-05
	RAB30	-0.949155	4.0915e-05		DRD5	0.826258	0.000895591
	STEAP4	-0.948879	0.000260163		ADCY4	0.826094	4.9637e-06
	LOC100009676	-0.948592	8.85381e-07		C20orf144	0.825945	5.3707e-05
	OR2M4	-0.948069	0.0224754		DAZL	0.823453	0.000983061
	MIR1292	-0.9477	0.00047286		GZF1	0.821702	3.23053e-05
	THAP8	-0.9457	2.70959e-06		LRFN1	0.82155	3.36944e-06
	PPIL3	-0.944891	7.58157e-06		LTB4R2	0.819422	0.000590398
	MIR7-3	-0.943938	0.000119233		LOC401387	0.818992	6.61893e-05
	MRPL35	-0.943064	1.46216e-05		PCNT	0.818634	2.9047e-06
	OR6K2	-0.942317	0.0167367		JSRP1	0.81816	8.56413e-07
	OR4C6	-0.94165	0.00181384		OCLM	0.81815	5.46093e-06
	ZNF585B	-0.941539	8.23861e-05		BHLHA9	0.817661	0.000588889
	CALR3	-0.941346	0.00093914		LOC151174	0.817044	0.0121444
	RBM12	-0.939686	0.000935638		DPEP3	0.816699	0.000831656
	TOP2A	-0.939505	3.28354e-07		H1FNT	0.816606	0.0030181
	OR4A5	-0.93942	0.0040709		PRM2	0.815756	0.000301896
	OR4D5	-0.938489	0.00115029		HDGFL1	0.815376	0.00193466
	OR52A4	-0.938331	0.00436335		ZNF597	0.812829	0.000588925
	SNHG3	-0.938147	0.000345079		AMH	0.812706	0.00498871
	NCRNA00099	-0.937947	0.00607243		SEC16A	0.812122	1.74868e-05
	OR56A1	-0.935847	0.0230398		ATP9B	0.811012	8.92835e-06
	ELF3	-0.9347	0.00224531		C20orf135	0.810119	0.000813194
	C17orf72	-0.934555	0.000177668		CNTF	0.809361	1.04283e-07
	ACOT8	-0.934533	0.000343875		KCNE2	0.809315	1.81257e-06
	MED30	-0.934302	2.36484e-06		MIR363	0.808682	0.0225397
	SNAR-C4	-0.932434	4.18042e-05		SNORA34	0.808142	9.80738e-06
	SLAMF1	-0.929545	0.00161473		MUPCDH	0.807608	3.00073e-05
	USF1	-0.929402	1.61956e-05		ZNF132	0.806788	0.00967927
	HIST1H2BM	-0.929328	0.00564873		LOC493754	0.806353	1.21267e-07
	ZNF585A	-0.929226	0.00014977		RPL23AP32	0.806299	0.00013884
	SNORA16A	-0.928346	1.34054e-05		SLC7A5P1	0.805564	4.28506e-05
	CLVS1	-0.928244	4.50598e-06		FLJ40434	0.804621	0.000361897
	EIF3K	-0.928194	1.326e-05		CSRP2BP	0.804548	1.99562e-05
	LELP1	-0.927575	0.000121424		POU4F1	0.804156	0.0239493
	KIAA1429	-0.92738	4.71507e-06		C1orf87	0.803924	8.27391e-05
	DDX3X	-0.927237	0.00129556		C5orf47	0.803622	2.62049e-05
	FAM66E	-0.927134	0.000232745		MIR24-1	0.803584	0.00356215
	OR4A15	-0.926883	0.000337658		MIR1914	0.802595	0.0198107
	OR2T11	-0.926684	0.00705407		CLIP4	0.80186	0.00109946
	HMGCL	-0.925828	5.29743e-06		TMEM204	0.800793	0.00222471
	CXorf38	-0.925191	0.000584868		TUBB1	0.800464	3.34743e-06
	UBE2T	-0.924996	1.08385e-06		FLJ10213	0.799061	0.000123921
	BRD8	-0.923838	1.26405e-05		DDX4	0.799047	0.000535654
	BAGE2	-0.923753	7.04858e-05		HOXD12	0.798414	0.00225591
	ZNF442	-0.922857	1.62382e-05		GEFT	0.797989	3.95144e-07
	FAM90A20	-0.920836	0.000243155		RGN	0.797798	1.37314e-06
	OR5B2	-0.920654	0.019986		KIAA0664	0.79732	2.22364e-05
	C21orf88	-0.920126	0.00133482		MAP2K2	0.795956	1.06323e-06
	SNORA4	-0.919594	0.00675869		SLC45A1	0.795711	0.000375699
	TMEM194A	-0.919268	5.88784e-06		PTGDS	0.795433	3.6725e-09
	NRAS	-0.916721	0.00212842		TSSK2	0.794717	2.07901e-05
	MIR1324	-0.916376	0.000135319		MT1IP	0.794677	0.000407551
	OR51B6	-0.916183	0.0124623		LOC728661	0.79397	0.00010919
	MPZL3	-0.915877	8.28858e-06		EXTL2	0.793617	8.05494e-07
	OR8J1	-0.915212	0.00487998		LOC643719	0.793354	0.00055529
	USP9X	-0.915145	0.000198248		THAP10	0.793311	6.40584e-05
	OR4C3	-0.914868	0.00691129		SYT8	0.793242	9.81212e-06
	F13A1	-0.913043	3.55003e-06		HOXB6	0.7928	0.000507272
	AQP7P1	-0.912894	0.000392908		ZNF300	0.792479	0.000531567
	CHRNA6	-0.912391	4.90202e-08		CDC37	0.792344	1.72671e-06
	OR1G1	-0.91234	0.00255186		TAS2R46	0.790477	8.49645e-05
	MIR1283-1	-0.912277	0.000296389		PAX1	0.790096	0.00290422
	C14orf64	-0.911065	0.000477867		CLDN19	0.789964	7.66101e-07
	SNORD32B	-0.910233	0.000594379		AQP1	0.788311	0.000304479
	NUDT7	-0.909039	4.27057e-05		FAM18A	0.788097	5.6136e-07
	CYP11B2	-0.909023	0.000559678		FGF22	0.787817	1.13288e-09
	TM9SF4	-0.907824	5.95269e-06		OR2A12	0.787703	0.00124292
	ANP32E	-0.907567	3.39463e-05		TMPRSS5	0.787583	0.00108583
	SKP2	-0.907269	5.56273e-07		KIAA0562	0.786895	2.63429e-10
	KRTAP20-4	-0.907135	0.00147666		PON1	0.786758	9.10465e-05
	PSG3	-0.906873	2.56061e-07		ACADVL	0.786659	9.95133e-07
	FCER1A	-0.905428	0.0153785		LOC286367	0.786517	0.0197465
	MIR190B	-0.905334	6.23404e-05		KRTAP1-3	0.785383	0.000468552
	HIST1H2BD	-0.905257	1.99497e-07		INTS1	0.784581	1.52308e-06
	C11orf73	-0.904949	2.3389e-05		FKBP6	0.784446	2.1508e-06
	DCAF13	-0.904829	7.7192e-06		MIR340	0.78422	9.3037e-08
	QRSL1	-0.904442	0.000273445		TLR9	0.783923	2.77927e-07
	AIMP1	-0.903619	4.73903e-05		PABPC5	0.783241	0.00333598
	OR5A1	-0.903418	0.00032894		TMEM176A	0.78283	0.000915051
	ANKRD35	-0.903252	0.000556694		RRAD	0.782789	1.50034e-05
	DEFB106B	-0.903041	0.0147714		RRH	0.782717	2.10612e-05
	VPREB1	-0.901958	0.000199088		RPL10L	0.782413	0.0161922
	LOC645676	-0.901443	0.000799444		KCNG2	0.782125	0.000195045
	SLC25A45	-0.901346	0.00011059		MIR1178	0.782079	0.000398053
	MIR921	-0.901342	0.00319232		MTVR2	0.781959	1.12612e-05
	NF1P1	-0.90095	0.000598842		PLTP	0.781628	0.000100037
	TRIM77	-0.900731	0.000116222		BAAT	0.781499	2.01869e-06
	MORN5	-0.900173	0.00055903		SPACA1	0.781471	0.00118763
	SNORD15A	-0.899903	1.571e-06		KDM4B	0.781335	1.26273e-05
	KLK2	-0.89893	2.42706e-05		SCARNA23	0.78121	0.00094259
	SNORD74	-0.898462	2.17848e-06		BARHL2	0.780781	0.000579231
	OR2T33	-0.897904	0.00150597		ADAM30	0.780775	0.000241625
	PFDN1	-0.896088	2.40737e-05		TUBA3D	0.77983	0.00061013
	OR14J1	-0.894698	0.0057225		MIR627	0.779216	0.00296309
	LOC284805	-0.894627	7.1367e-06		DZIP1	0.779166	2.0283e-05
	SYT4	-0.894606	3.25767e-05		F2RL3	0.778797	2.79408e-06
	RTP4	-0.894012	0.00586159		EMILIN1	0.778287	1.17791e-08
	GEMIN8	-0.893524	0.000272088		GEMIN4	0.778195	4.48393e-06
	HSD17B11	-0.893432	0.000192138		LOC100271715	0.778182	4.08522e-06
	PRKG2	-0.893018	4.90812e-06		CDRT1	0.777966	4.65374e-09
	SDCCAG1	-0.892121	3.97136e-06		HEATR2	0.777397	8.91321e-08
	PWRN1	-0.89088	0.000684657		PMCH	0.775612	4.88095e-05
	MS4A6A	-0.890456	6.90884e-05		NFIX	0.774926	1.37295e-05
	COPZ1	-0.889874	0.000150008		GRASP	0.774623	7.59739e-06
	DYNC2H1	-0.889638	1.26203e-05		LOC388946	0.774209	0.00187725
	TMEM146	-0.889619	3.3877e-06		SAP25	0.773849	0.000305074
	CNPY2	-0.88856	2.80763e-06		FBXL19	0.773452	5.45887e-07
	ARHGAP11A	-0.887946	6.96675e-05		CELA2A	0.772944	7.86121e-05
	KDM5C	-0.887244	0.000564895		CYP2F1	0.77232	5.48534e-05
	DEFB122	-0.887036	3.34295e-05		DAZAP1	0.771987	3.66822e-07
	SEMA3E	-0.886989	1.0438e-06		SNORA15	0.771967	0.000598808
	MIR891B	-0.886616	0.00490808		CDRT4	0.771845	6.87744e-08
	DEFA3	-0.886356	0.0128033		MIR199B	0.771284	0.00825101
	MIR759	-0.886115	0.000864805		NOTCH1	0.770862	4.17911e-06
	COPS6	-0.885198	4.73356e-06		SLC7A9	0.770839	2.55796e-07
	RDH11	-0.885065	9.06304e-05		LDHAL6A	0.770227	2.16563e-06
	RANBP6	-0.884925	3.28054e-05		WDR69	0.769669	0.0044438
	OR52N2	-0.884727	0.0439005		KLHL1	0.769425	3.57926e-06
	CRX	-0.88459	1.33287e-05		C6orf59	0.76865	0.00459099
	VWA5A	-0.884308	1.2012e-05		HYMAI	0.768193	0.000954145
	PCDH20	-0.884102	6.92689e-05		GAK	0.76788	6.73466e-06
	OR51M1	-0.884053	0.00954554		SLC17A9	0.767172	0.000421712
	OR10C1	-0.883404	0.00475115		SDF4	0.767144	0.000162298
	RBM7	-0.881847	7.63148e-06		C9orf129	0.766417	2.34648e-07
	METTL7B	-0.881312	0.000155715		STMN2	0.766268	3.33248e-06
	APOBEC3B	-0.880584	0.000475814		YY2	0.766238	0.000650604
	ZMAT2	-0.879912	0.000427834		AUP1	0.765635	1.12214e-05
	CCL4L2	-0.87937	0.0103598		CDK10	0.76553	9.63245e-09
	N4BP2L2	-0.879356	0.00012775		HEATR7A	0.765348	9.50581e-06
	KRTAP5-4	-0.87927	0.0133772		PSKH2	0.764942	0.000928896
	HNRNPA1	-0.87891	1.98133e-05		TMED6	0.764645	1.99607e-05
	TEKT1	-0.878749	0.0067094		GDF9	0.764372	2.19219e-07
	LOC349196	-0.875474	0.0028612		TELO2	0.764188	9.10756e-07
	ZFATAS	-0.875334	0.00145067		MIR629	0.764137	3.43203e-05
	MRPL1	-0.875263	5.17381e-05		SP5	0.763942	0.00882568
	PGM2	-0.874227	1.06041e-05		TJP3	0.763778	2.09539e-05
	EYA1	-0.873629	0.000124354		FOXB2	0.762659	0.00327119
	ADAM7	-0.873486	0.000995488		DRD4	0.762658	0.00417035
	CRP	-0.873325	0.00120919		PKDREJ	0.762197	5.51943e-05
	ADAMTS6	-0.871505	4.96208e-05		AGER	0.762132	6.0414e-09
	TMEM147	-0.871262	1.6751e-07		SCAMP4	0.76185	0.00131214
	SNORD12B	-0.870821	8.26455e-07		TAS2R41	0.761747	0.000199314
	LSMD1	-0.870544	3.1093e-09		CRIPAK	0.761376	0.000869166
	SPINLW1	-0.870263	0.000518026		HOXA2	0.761241	0.000318667
	GEMIN6	-0.869499	9.154e-06		CILP2	0.761033	3.23568e-05
	LOC100130331	-0.869242	0.000100365		MIR107	0.760824	0.000692406
	REEP2	-0.868489	0.000139814		ADAD1	0.760744	0.00183844
	GAS5	-0.867877	1.50202e-06		MOS	0.76032	0.00454344
	FLRT3	-0.86702	2.15425e-05		RC3H1	0.760297	6.50678e-05
	ZSCAN21	-0.866971	9.86432e-06		TMEM88	0.758254	0.000655789
	MFRP	-0.866581	2.85714e-05		SBNO1	0.757488	3.69077e-06
	ASTL	-0.866528	4.1153e-06		NKX2-4	0.757204	0.00449413
	SNORD43	-0.866509	2.52344e-05		HAPLN4	0.756063	4.38188e-05
	PAPD5	-0.866436	1.85205e-05		NOTUM	0.755782	8.10949e-07
	MIR708	-0.866177	0.00259219		HIPK4	0.755625	9.44302e-05
	GOLGA8F	-0.865753	2.31523e-06		MMP23A	0.755123	0.00103036
	SFTA1P	-0.865508	0.00145619		KIAA0240	0.754131	5.17477e-07
	C11orf1	-0.865067	1.99151e-06		PCDH8	0.753104	0.00414045
	DPPA4	-0.864688	1.90056e-05		C2orf81	0.753021	5.52538e-06
	TAPBPL	-0.864571	5.70789e-05		PRAM1	0.752879	2.96443e-05
	GIMAP5	-0.864463	6.38804e-05		HSPB2	0.752852	0.000803998
	DDX19A	-0.864445	2.48649e-05		CTDP1	0.752463	1.54213e-05
	CLSTN3	-0.86431	0.000508623		PRSS3	0.752248	2.62001e-07
	C8orf48	-0.863447	0.00218581		TRIM71	0.752102	2.54813e-07
	RAB24	-0.862603	1.32682e-05		SFTA3	0.752007	0.00190111
	GOLPH3L	-0.862575	0.0034056		KCNK7	0.751375	6.94524e-08
	FRG2B	-0.861471	7.02015e-05		ORM1	0.75136	0.000255124
	BMS1P5	-0.8612	0.00293924		PCDHA6	0.751349	1.7024e-05
	TAL2	-0.860981	0.0020282		PDPN	0.75129	0.00104332
	LRRC30	-0.860786	0.00350343		TAS2R19	0.75123	2.1326e-05
	SNORD114-22	-0.860078	0.00231541		ANKMY1	0.751169	3.02987e-08
	HMP19	-0.859728	1.84785e-05		ZIC1	0.751093	0.00411717
	SNORA17	-0.859314	0.0042753		KCNE3	0.750773	6.02152e-05
	FLJ36777	-0.859188	2.29665e-05		LMF1	0.750572	1.63529e-05
	LYSMD1	-0.858892	7.4088e-05		MMP14	0.750346	2.16358e-07
	LCN9	-0.858375	0.00961986		TF	0.750179	5.17081e-05
	SLCO1B1	-0.85829	0.000352507		CLK2P	0.749782	0.000176395
	KRTAP19-1	-0.857649	0.0181385		SNORD41	0.74929	5.63381e-06
	C16orf78	-0.85747	0.00790992		C1orf223	0.746791	3.01075e-05
	SNORA7A	-0.857046	0.000452049		C1orf54	0.74668	1.93805e-05
	ANXA2P3	-0.857042	0.014982		LOC644172	0.746577	0.00424565
	LRRC23	-0.856565	7.03968e-05		C14orf53	0.746341	0.00382904
	RABGGTB	-0.855557	0.000646618		SLC4A11	0.745752	2.24217e-05
	DPAGT1	-0.855243	7.63597e-06		DNAJB7	0.745747	0.000232742
	TOMM40L	-0.855089	0.00217589		C17orf98	0.745731	0.000574805
	RAD51C	-0.855013	0.0129618		FOXC2	0.745476	0.000762497
	NECAP1	-0.854669	3.26594e-06		AP2A2	0.74534	1.5402e-06
	DTX3L	-0.853467	0.00319985		SYCN	0.745214	0.000316185
	MRPS30	-0.852689	4.87189e-07		ZNRF4	0.744827	0.00527312
	C9orf163	-0.851759	3.25146e-06		OXT	0.744687	0.00486785
	OR10X1	-0.851687	0.0359336		C4orf23	0.744619	1.51163e-08
	COMMD1	-0.851542	1.03605e-05		OR1I1	0.744376	0.000432466
	GUF1	-0.851254	6.30091e-06		BNC1	0.743941	4.20677e-05
	TFF1	-0.850892	0.00613071		C14orf68	0.743756	5.44458e-05
	C1D	-0.85069	9.60249e-07		AMN	0.743622	0.000314335
	LOC727924	-0.850525	0.00040364		LARP4B	0.742618	2.69846e-06
	SERPINA9	-0.849882	0.00991445		MIR1975	0.742383	0.000455595
	GRB7	-0.849583	0.00505431		LOC100129354	0.742326	0.000524548
	MYH13	-0.849462	5.13615e-05		SYCP1	0.742103	3.19e-06
	C20orf197	-0.849431	1.29285e-05		ATF5	0.741949	0.00216881
	RPL13AP17	-0.849368	0.00582403		LOC100101266	0.74191	0.0044765
	MRPL24	-0.849251	3.13238e-08		MIR219-1	0.741847	3.69401e-05
	PRAMEF12	-0.84827	0.000398916		DSG4	0.7418	0.000115839
	COX6B1	-0.848182	2.72145e-05		MIR320C2	0.741606	0.0373586
	OR6T1	-0.847641	0.0166271		LOC150185	0.741245	0.000494969
	LOC285401	-0.847287	0.0177677		DHFRL1	0.740954	6.80713e-05
	CLUL1	-0.846488	1.60023e-05		SNORD35A	0.740415	0.000586067
	PSMA3	-0.84569	9.10376e-06		ELMO3	0.74018	5.81659e-06
	OR56A3	-0.845679	0.0281631		NCRNA00181	0.740127	4.40024e-05
	SERPINB2	-0.844728	0.00474195		MIR1286	0.739848	3.52648e-06
	MAS1L	-0.84468	0.00106748		TNFAIP2	0.739747	0.000111433
	C15orf34	-0.844389	0.000199129		GABRA4	0.739678	0.000254833
	ITK	-0.843753	9.83697e-07		LOC127841	0.739189	0.000671022
	LOC91948	-0.843563	5.06649e-05		ALS2CR11	0.738745	0.000154636
	CYP11B1	-0.842867	0.00484844		PARP15	0.738551	0.000151869
	RIOK2	-0.842356	1.80214e-05		ZNF397OS	0.737998	0.000194035
	SPRYD5	-0.841972	0.000810224		RSF1	0.737948	2.95828e-06
	EPGN	-0.840925	0.00419678		CDC42BPG	0.736589	9.646e-10
	CHKB-CPT1B	-0.840916	2.61056e-06		PIGG	0.736573	1.19158e-05
	MGP	-0.840485	0.00176926		SIM1	0.736556	0.000543124
	RNASEK	-0.840238	3.12382e-05		OTX2OS1	0.734583	0.000870298
	GLRX	-0.839285	0.000887106		CC2D1A	0.734078	5.34901e-06
	KIR3DL1	-0.838637	8.91345e-05		PPP1R16A	0.733708	2.65716e-05
	VPS72	-0.838417	2.68693e-05		QRFPR	0.733655	0.001609
	LINS1	-0.83841	4.30357e-05		C19orf70	0.732075	0.00693138
	OR9A4	-0.838298	0.00176102		LOC100129534	0.731985	0.00011972
	RASSF9	-0.837787	0.00021842		OPN1SW	0.731227	6.04253e-05
	ZNF791	-0.837579	3.61175e-06		LONP1	0.731107	6.62374e-06
	OR52J3	-0.837338	0.0101341		DIO3	0.730842	0.00978206
	DPM3	-0.837195	7.17612e-08		PABPC1P2	0.730814	0.00282257
	MIR193A	-0.837149	1.60509e-05		TNFRSF10D	0.730768	3.51012e-05
	FAM179B	-0.8371	8.98643e-06		DUOX1	0.7306	9.34064e-06
	HCP5	-0.837048	0.00205149		NCKAP5L	0.73032	2.04883e-07
	CATSPER2P1	-0.836881	4.7596e-05		VSTM2B	0.730224	0.00062083
	LOC100129716	-0.836856	3.16397e-05		MIR769	0.730181	2.83161e-05
	EIF1AX	-0.83671	0.000385048		SLC5A7	0.729241	0.000135198
	TEX9	-0.83666	1.16507e-05		C1QTNF4	0.729102	1.00488e-05
	SLC35F4	-0.83654	0.00912883		MIR497	0.728337	0.0347118
	ACBD4	-0.83654	0.000189751		GSC2	0.728169	0.00887505
	FAM161A	-0.835743	2.28414e-06		KIAA0467	0.728155	2.26977e-05
	MPV17	-0.835125	2.36646e-05		RLTPR	0.728006	4.50873e-09
	SVIP	-0.835057	1.31643e-05		BRD9	0.727641	3.0356e-07
	SMC4	-0.835014	1.37197e-06		HSD17B6	0.72732	0.000144855
	BLZF1	-0.834349	6.32998e-06		LRPAP1	0.727056	4.16054e-06
	IFI35	-0.833865	1.13139e-05		C17orf67	0.726998	1.62253e-07
	RPL30	-0.832718	2.60517e-07		ZNF208	0.726867	0.000360562
	NANS	-0.832652	4.23127e-06		KRT12	0.726652	6.95394e-05
	SMPD2	-0.832434	0.000228811		LOC134466	0.726297	0.00100419
	OR11A1	-0.831895	0.00440533		CLCN7	0.725718	1.78573e-05
	TBCE	-0.830867	9.87309e-06		SALL3	0.725715	4.05252e-05
	DEFA10P	-0.830639	0.00013662		CCDC17	0.724358	1.42218e-05
	WDR5B	-0.830636	1.10134e-05		PLXNB2	0.722878	5.86805e-06
	LOC148189	-0.830505	1.57798e-06		C8orf4	0.722078	0.00730967
	LOC100128076	-0.830367	6.38621e-05		SUMO1P1	0.722037	0.000449657
	FAH	-0.830323	2.55568e-06		FBRS	0.72186	8.47138e-07
	LRRC31	-0.830078	0.000943289		AGAP7	0.721797	0.000210456
	OR52L1	-0.829962	0.0140766		OLFML2A	0.721154	0.000257946
	TOR1AIP1	-0.829398	1.0007e-06		AGRP	0.720367	1.61561e-05
	FCRL3	-0.829057	0.00510117		GNPTG	0.720028	1.22935e-06
	MIR520E	-0.828987	0.00392727		RNF151	0.718751	3.7336e-06
	MRFAP1L1	-0.828521	1.08512e-05		ZGLP1	0.718706	0.00147105
	NGDN	-0.828363	0.000860772		PHF3	0.718417	1.44978e-05
	LOC285194	-0.827556	0.00452725		YJEFN3	0.717997	4.96119e-06
	MIR548I1	-0.826464	0.0039957		SLC20A2	0.717805	3.82209e-06
	PTRH2	-0.826256	6.58223e-06		FLJ42875	0.716954	0.00141019
	PRG3	-0.824324	8.22418e-05		OSTN	0.716649	0.00161493
	LCE2A	-0.823802	0.00297475		ASPRV1	0.716626	0.0013065
	LPAL2	-0.822923	0.00656228		TNFSF9	0.716516	9.92424e-06
	CCDC66	-0.822736	2.37139e-06		DNHD1	0.71572	3.13551e-07
	SH3BGRL	-0.822714	0.000960493		TOLLIP	0.715429	1.10656e-06
	SFRS2	-0.822213	5.21979e-05		INSL3	0.715429	7.77835e-05
	HPYR1	-0.822002	0.0310408		LRRC8A	0.71523	1.53429e-06
	C9orf44	-0.821985	3.89831e-06		GLYCAM1	0.71488	0.00261183
	ALG8	-0.821903	1.14801e-05		TAS1R3	0.714658	0.000422791
	CST9	-0.819972	0.000231512		RPS15AP10	0.714519	6.84037e-07
	PRRC1	-0.819969	2.01834e-07		PCDHB5	0.713695	0.00121834
	OR10G4	-0.819504	0.0105306		SHANK3	0.713683	8.33525e-08
	AKR1A1	-0.81807	1.33787e-06		MLL4	0.713287	3.45679e-05
	VCPIP1	-0.81792	1.61515e-07		TFDP1	0.712919	4.8274e-06
	PAH	-0.817689	0.000162572		AKR7L	0.712863	0.000738044
	SDHAF2	-0.817684	8.35149e-07		LOC541473	0.712151	0.00694142
	OR5H1	-0.817204	0.00259889		SNORD97	0.711424	8.33257e-05
	C1orf85	-0.817004	5.37331e-06		AIRE	0.710893	2.36293e-05
	RBBP8	-0.816162	7.64031e-06		NOC4L	0.710477	2.58286e-05
	LOC100289511	-0.815615	0.000687949		HOXA6	0.710283	0.00412248
	OR5V1	-0.815508	0.0016231		OR2F1	0.710197	0.00183996
	MAD2L1	-0.813862	2.55906e-05		ZNF524	0.710008	0.000726897
	OR4N4	-0.812824	0.00422765		TMEM14E	0.709693	0.00214607
	OR5T3	-0.812379	0.00810898		PCDHB18	0.709467	0.0011578
	MIR196A2	-0.812367	0.017986		NCLN	0.709331	0.000174541
	NDUFS5	-0.811921	0.000504732		SEC31B	0.709005	0.000135717
	MTBP	-0.81185	2.47843e-07		AZI1	0.708878	7.02168e-08
	FBXO16	-0.811406	0.000174691		PSMA2	0.708758	1.71565e-05
	APH1A	-0.810977	6.36768e-07		SLC26A3	0.708133	3.48243e-06
	SCN10A	-0.810755	0.00193762		MIR589	0.707947	0.00609399
	OR52E2	-0.810629	0.0320586		RBMXL3	0.707819	0.000381894
	LAIR1	-0.809956	2.27019e-06		ANKLE2	0.707436	3.18964e-06
	OR52R1	-0.809468	0.0329948		EFCAB7	0.707302	0.000122077
	LRRIQ1	-0.809443	0.000533076		GSDMA	0.707247	2.50195e-07
	C20orf7	-0.808564	6.28501e-06		FLJ14107	0.706689	0.00143653
	DNAJC22	-0.808355	7.94659e-11		RPL19P12	0.706227	0.000464957
	MIR301B	-0.808324	0.000228809		TSSK6	0.705936	0.000365716
	NCRNA00157	-0.807222	0.00387813		C12orf51	0.705511	1.22292e-05
	MBIP	-0.806717	0.000319232		LOC100128675	0.705326	1.07434e-06
	RPH3A	-0.806478	8.0889e-06		GFAP	0.704854	7.84663e-08
	MIR510	-0.806408	0.00137553		IFFO1	0.704807	0.000106726
	USP5	-0.805908	1.75574e-06		MIR124-3	0.704587	0.0173962
	WFDC13	-0.80589	0.0225121		T	0.704382	0.000223067
	ERH	-0.805817	4.35384e-07		LOC144438	0.70402	0.00106969
	DCXR	-0.805462	2.80752e-06		BIRC8	0.703819	0.00390468
	DNAJC5B	-0.805064	0.000684111		GPSM1	0.703249	3.61893e-08
	OR4F5	-0.80489	0.00914609		VENTX	0.702826	0.00327154
	EID2B	-0.804758	5.90349e-06		CPN1	0.702519	1.19646e-05
	IFIT1	-0.804392	0.00149553		SCARNA9L	0.702437	0.00163845
	IKBIP	-0.803989	0.000224257		OR1K1	0.702397	0.000606146
	HBD	-0.803201	0.00116512		LYPD4	0.702216	0.00326974
	VPS25	-0.802192	2.09434e-06		OMP	0.701807	0.00211593
	LDB2	-0.801836	0.00169518		RER1	0.701607	3.86427e-05
	MRPL22	-0.801342	3.0244e-05		CSNK1D	0.701566	3.43082e-06
	LOC100129935	-0.801174	0.00182335		SAPS2	0.700852	1.33254e-07
	MRPS10	-0.800685	5.93939e-05		CHST2	0.699732	0.00424411
	IFNA4	-0.800667	0.00175446		PTGDR	0.699624	0.00189251
	COX8A	-0.80059	3.86392e-05		OR13J1	0.69843	0.00192654
	BTN2A3	-0.799767	0.00020215		ANKRD36BL1	0.698246	0.00102384
	CNBP	-0.799724	6.02292e-07		TIAF1	0.698031	1.9601e-05
	SNORA9	-0.799587	1.43574e-06		MIR192	0.698016	1.27115e-05
	PIP5K1A	-0.799363	9.77446e-07		LOC285370	0.697952	0.0035418
	RNF41	-0.799097	3.80625e-05		OR7E156P	0.697663	0.00182917
	PART1	-0.798407	0.000783043		ZBTB46	0.696655	9.47615e-06
	TRIM6	-0.798248	2.68666e-05		HORMAD2	0.696378	0.00942317
	C2orf60	-0.798017	8.97707e-06		PRUNE	0.694638	0.0122853
	SIRPB2	-0.797417	0.000134897		ANXA1	0.694636	0.00196667
	SLC10A2	-0.797203	0.00183963		ECEL1	0.694476	0.00113737
	MALAT1	-0.796713	9.38105e-07		CARD14	0.694345	1.67479e-05
	KRTAP12-3	-0.796556	0.0164444		H1FOO	0.694271	1.49184e-05
	HIST1H4E	-0.7965	8.68484e-06		TMEM183B	0.693969	0.000234658
	LILRA4	-0.79576	1.42383e-05		PCDHA2	0.693769	3.17994e-05
	CDC42SE1	-0.795111	1.6237e-05		ITGB4	0.692772	3.67772e-07
	DDIT3	-0.795033	9.55653e-07		LOC100132215	0.692671	0.0168316
	BEYLA	-0.794956	0.018351		PTCD1	0.692549	0.000132522
	C12orf11	-0.794759	5.54089e-06		RASA4P	0.692538	0.0033739
	C2orf63	-0.794252	2.15147e-05		C1orf146	0.692046	0.00337919
	TNFSF8	-0.793688	0.000472105		S1PR3	0.691411	0.000819754
	GSTO1	-0.793633	6.28386e-05		GALR1	0.691209	0.00532047
	GLUD1	-0.792463	0.000149029		SPIN2A	0.690969	0.00102456
	RAET1L	-0.792431	0.0198489		STAT5A	0.69064	0.000871309
	DEF6	-0.792405	0.00288874		MIR9-3	0.690209	0.00555486
	NLRP8	-0.792003	0.0148572		FAM83C	0.690133	1.93679e-05
	PRAMEF11	-0.791876	0.000683407		C16orf38	0.68977	0.00348435
	LOC646214	-0.791831	0.000890298		ZNF205	0.689617	3.44806e-07
	MIR223	-0.79094	0.000109891		UCN2	0.689459	2.18407e-05
	C16orf65	-0.790917	0.000918716		RBPJL	0.689137	2.0563e-05
	POLG2	-0.79068	2.28539e-07		SNORD113-7	0.689113	0.0210234
	CCL1	-0.790532	0.00209		C14orf183	0.68906	1.23714e-05
	OR8D2	-0.78999	0.0044195		PCDHGB4	0.689053	0.00418433
	KMO	-0.789691	3.46481e-05		L1TD1	0.689003	3.25965e-05
	SPATA8	-0.789382	0.0119959		LRP5	0.688827	8.5153e-07
	C6orf48	-0.788822	1.01256e-06		TBC1D24	0.688256	4.27992e-08
	KIF4B	-0.788518	1.98327e-06		TET3	0.688168	1.74266e-06
	NLRP3	-0.788502	8.16421e-05		LOC401010	0.687998	0.000771845
	HNRPA1L-2	-0.78844	8.15693e-05		NCOR2	0.687262	3.12915e-08
	EMR3	-0.788108	4.10704e-06		DUPD1	0.686892	6.36291e-08
	OR4K2	-0.787964	0.00529206		LIME1	0.68646	0.0162133
	UCHL5	-0.787233	0.0093655		LOC149134	0.686004	0.000631592
	TCEANC	-0.786246	0.00073188		HIST1H1A	0.685819	0.0264959
	ZNF552	-0.785678	1.47138e-06		C4orf44	0.685423	2.39321e-05
	OR4C16	-0.785522	0.00318771		GREM1	0.685408	0.00263347
	TRAPPC6B	-0.785134	2.59347e-05		SLC2A2	0.68532	7.15682e-05
	SERP1	-0.784817	2.03709e-06		MIR376A1	0.684941	0.0110376
	KIAA0101	-0.784327	0.00228761		WDR52	0.684524	0.000101479
	FAM162A	-0.78399	2.23811e-06		ADAMTS5	0.684471	3.70935e-06
	S100A7L2	-0.783678	0.00520666		MIR1826	0.684394	0.000841321
	SLC16A6	-0.783481	1.65973e-06		PTPRS	0.684156	6.14199e-06
	LIN37	-0.782795	6.64481e-06		FBXO39	0.683397	0.0113602
	OR1B1	-0.782741	0.0290318		CCDC92	0.683297	8.94463e-07
	OXSM	-0.782488	0.00245552		USP40	0.682524	0.000163583
	OR2C3	-0.782213	0.0233553		DOT1L	0.682124	1.82299e-05
	VMO1	-0.782087	0.000168828		CMTM5	0.68194	4.16091e-07
	NPS	-0.78163	0.0141889		MRPS2	0.68164	1.01315e-07
	NEAT1	-0.781513	2.50393e-08		MUSTN1	0.681239	3.36715e-06
	RPL19	-0.781351	3.04764e-06		FAM19A3	0.681214	9.70579e-05
	SNORD114-17	-0.780537	0.021564		FOXK2	0.680729	2.16777e-06
	CREB3L3	-0.780371	0.000230149		PGLYRP2	0.680591	2.2364e-08
	NAA25	-0.780127	3.54276e-06		CHTF18	0.680503	0.000678235
	SIGLEC12	-0.779824	0.00228107		SEMA4A	0.680442	4.91637e-05
	SPRR2A	-0.779787	0.000178561		C19orf63	0.68041	0.000102954
	MIR890	-0.77762	0.0120156		RHOXF1	0.680099	5.34768e-05
	UTP3	-0.777225	2.62188e-06		FAM101A	0.679413	5.77153e-06
	ZBTB8OS	-0.77705	0.000527612		GOLGA6L5	0.678688	0.000196638
	CDKN2B	-0.776054	0.000266486		AGAP4	0.678501	1.44331e-05
	TNRC4	-0.774681	0.0023556		DUSP21	0.678421	6.14795e-05
	ZWINT	-0.774623	9.37556e-07		GOLGA3	0.677343	3.25728e-07
	USP17	-0.774268	0.00532821		WDR8	0.677136	2.40792e-06
	SIGLEC9	-0.774156	0.000110066		RTKN	0.677089	5.71399e-05
	TPX2	-0.772847	2.54877e-05		RAB9P1	0.676729	4.69008e-06
	PSMB10	-0.772563	6.37788e-06		MAEA	0.676364	4.00608e-07
	HOXC10	-0.771861	3.10262e-05		C8orf46	0.676223	2.03922e-07
	TCN1	-0.771067	0.00152818		TMEM81	0.675882	2.57861e-06
	PEX19	-0.770594	3.36245e-06		ALX3	0.67581	0.00235341
	ANKRD37	-0.770535	0.00113609		EVI2A	0.675798	0.0148863
	MFNG	-0.770158	0.00585977		DES	0.675608	0.000143894
	FAM116A	-0.769342	1.30463e-05		KIAA1468	0.675018	0.000240998
	OR52B2	-0.769088	0.00372768		PCDHGA4	0.675007	0.000952547
	OR4F15	-0.768964	0.021044		RPL13P5	0.674889	1.17553e-07
	TMEM69	-0.76891	3.29674e-06		PKD1	0.674852	9.38853e-07
	BTLA	-0.768474	0.000134217		MIR328	0.674703	5.47137e-06
	TMED2	-0.768072	4.08648e-05		RNF32	0.674332	3.62311e-07
	HIST1H1E	-0.767984	4.7997e-06		PTCRA	0.67337	6.85964e-07
	CDKN2D	-0.767931	4.37436e-06		LOC126536	0.673016	0.00014487
	GOLGA5	-0.767402	9.90524e-06		SRRM5	0.672728	5.08729e-06
	LOC100216545	-0.767254	0.000145062		BTBD2	0.672073	0.000616544
	LCE4A	-0.767086	0.0137523		MIR761	0.672059	0.0010054
	RPL7	-0.766483	6.92594e-07		RAX2	0.672054	5.18005e-06
	HIST2H2AA3	-0.76646	4.88418e-06		AGRN	0.672044	3.33699e-05
	GPN1	-0.765882	0.000260629		MAP7D1	0.671281	1.59776e-06
	C1orf31	-0.765799	7.02018e-07		USP20	0.67071	0.000130759
	ZNF430	-0.76576	8.13138e-05		MYL3	0.670638	2.62645e-05
	FGL2	-0.765294	0.0266532		ABCA3	0.670153	2.94898e-05
	DNTTIP2	-0.764583	7.20536e-06		MIR662	0.670064	0.00718099
	PAPD4	-0.764459	3.83182e-06		SNORA40	0.669978	0.00306305
	EIF2B5	-0.76437	6.81109e-06		PCGF3	0.6699	5.96963e-06
	HSPB8	-0.764358	5.62914e-05		UBE2J2	0.669664	3.07366e-05
	SNORD27	-0.764176	3.12734e-05		PRDM14	0.668773	0.00351326
	C9orf110	-0.763914	0.0145392		LOC255025	0.668724	0.00264425
	SNORD50B	-0.763618	2.55845e-05		CCDC105	0.668674	0.00120053
	ZNF493	-0.763339	9.69671e-05		ZNF618	0.668541	0.00125813
	SNHG8	-0.763136	1.02558e-05		DIP2C	0.668066	1.22813e-06
	FAM90A13	-0.763	0.00224493		LOC154449	0.667566	1.65857e-05
	SYAP1	-0.762857	0.00106995		ZSCAN5A	0.667536	0.000474742
	HIF1AN	-0.76276	8.86941e-05		BREA2	0.666876	4.27207e-07
	SPAG11A	-0.762572	0.003456		C3orf45	0.666857	9.19943e-06
	SEPHS1	-0.762531	0.000164456		HIST1H2BA	0.665965	0.00823336
	OR4D11	-0.762143	0.000626233		CLEC4G	0.665818	6.61928e-05
	SSSCA1	-0.762141	0.000106599		MST1P9	0.66554	0.000235113
	ABCA11P	-0.762055	0.00141801		NCRNA00189	0.665299	0.013407
	SLC1A4	-0.76205	3.59782e-06		DSC3	0.664691	0.0124708
	BANF1	-0.761552	1.11681e-06		TULP1	0.664332	6.45348e-08
	IL21R	-0.760926	0.000865634		JPH4	0.664186	2.59764e-05
	C10orf90	-0.760836	0.000266107		LOC650623	0.663869	0.000783409
	FKBP3	-0.760659	1.133e-05		CARD8	0.663658	0.000397311
	HBG2	-0.76059	0.0390562		TMEM155	0.663503	0.000525211
	ZNF480	-0.760378	4.27395e-07		MIR34A	0.663417	0.00136649
	CCDC62	-0.760304	0.0130096		INA	0.663359	0.0450747
	CRKL	-0.76025	6.88144e-06		MAD1L1	0.663276	6.04017e-06
	SIGLEC8	-0.760197	0.00063648		ZMYND17	0.663135	0.000570895
	FLJ36000	-0.760177	8.57707e-05		FOXD4	0.662881	0.000501529
	OR52K2	-0.760054	0.00287197		RASL10A	0.66232	0.00371113
	STAT6	-0.760014	0.0073085		IQCF6	0.66231	2.23458e-05
	ZNF333	-0.759625	3.81081e-05		HERC2	0.6616	1.18468e-05
	TESK2	-0.759238	5.31475e-08		FBXO22OS	0.661266	7.32105e-05
	SIGLEC5	-0.758918	0.000974734		KLF17	0.660987	3.1298e-05
	DDI2	-0.75878	1.34014e-05		C9orf172	0.659648	0.00252073
	ZNF564	-0.758765	3.38869e-07		GPR182	0.659521	4.79125e-05
	CALB1	-0.758498	0.00236665		ECT2	0.659436	0.000119742
	CAPZA1	-0.758496	6.7942e-06		C15orf26	0.659393	0.0199032
	SAT2	-0.758262	0.00483126		FOXA2	0.659092	0.000677765
	CD300LB	-0.758197	5.14575e-06		ZPBP2	0.658686	0.00256266
	ZFAND6	-0.757943	0.000182738		SNORD63	0.658201	0.00027033
	ARMC1	-0.75787	1.11504e-05		CPB1	0.657992	0.00327491
	OR52E4	-0.757505	0.00616263		ANO1	0.657989	1.19488e-11
	LGALS9B	-0.757443	0.000260653		PRPS1L1	0.657621	3.54796e-05
	OR5L1	-0.757384	0.0087533		DOCK6	0.657191	2.35502e-06
	HIST1H2AB	-0.756792	0.00250228		LPCAT1	0.656607	6.92078e-06
	NPIP	-0.756051	0.00012611		LOC728264	0.656239	3.3086e-05
	OR5P2	-0.755989	0.00631575		ABCA2	0.656214	0.000237211
	SBDS	-0.755961	2.65614e-06		C14orf39	0.656009	0.00267642
	KRTAP23-1	-0.755956	0.0134354		KIAA1543	0.655879	0.000185473
	OR4C13	-0.755658	0.0415546		POLR2L	0.655379	0.00191798
	PCF11	-0.755383	5.43663e-06		SDR42E1	0.655361	0.00310931
	PATE2	-0.755223	0.00421377		ABCC6P1	0.655157	0.00114132
	MIR423	-0.754685	1.09564e-05		C12orf70	0.655139	8.9441e-05
	DEFB131	-0.754597	4.70093e-05		NFATC1	0.655138	0.0017717
	RANBP3L	-0.754446	0.000231892		TDRD6	0.654774	0.0217193
	XPO1	-0.754365	3.32663e-05		SNORD114-27	0.653889	0.0386977
	OR10V1	-0.753857	0.00992383		C11orf64	0.653837	0.00972741
	NDUFB3	-0.753789	3.0817e-06		AP3D1	0.653784	0.000129674
	HBBP1	-0.75355	0.0335569		CYP2A7	0.653723	0.000251853
	SIGLEC14	-0.753538	0.00162546		NFKBIB	0.653418	0.000470055
	GYPA	-0.753302	0.000135874		CCDC154	0.653329	7.29866e-05
	TSNAXIP1	-0.752946	9.02844e-05		ZNF45	0.653233	2.65962e-08
	FAM161B	-0.752897	3.27668e-05		SNORA22	0.652508	3.89685e-05
	FAM74A3	-0.752554	0.013642		CHERP	0.652157	2.71587e-05
	PATE3	-0.752346	0.00594357		APOB48R	0.652064	0.000175537
	CCNA2	-0.752037	2.98834e-05		APIP	0.65202	0.00526501
	MNS1	-0.751784	1.62256e-06		C16orf81	0.65197	1.51492e-07
	DENND2D	-0.751257	0.000150375		MIER2	0.651808	0.000108899
	ORC5L	-0.749843	6.53355e-05		ZNF558	0.651675	1.83935e-05
	ZKSCAN4	-0.749643	2.22033e-05		SOLH	0.651503	3.34712e-06
	F5	-0.74951	0.000139428		MIR1827	0.651501	4.90412e-05
	SLC33A1	-0.748954	8.51123e-06		KRT35	0.651452	3.23312e-06
	RBM8A	-0.748826	6.95251e-06		RIPPLY2	0.651448	0.0193255
	EMR4P	-0.747996	0.000307389		BAT2	0.65143	1.11314e-08
	ESYT1	-0.747883	4.18394e-06		NMBR	0.651406	0.0132791
	IRF2BP2	-0.747313	3.9962e-08		SPHAR	0.651365	0.00333544
	AIDA	-0.747143	2.24094e-06		SNORD34	0.651156	0.000739147
	ARHGAP11B	-0.747105	5.29186e-05		WNT5B	0.651095	1.24406e-06
	SNHG9	-0.746106	2.34336e-06		HSPB6	0.65095	0.000158237
	CA5BP	-0.745972	0.000864934		PRR21	0.650613	0.00847019
	CNGA2	-0.745954	0.00031546		PTPRCAP	0.650423	0.00809548
	PYHIN1	-0.745826	0.00476609		TRIM50	0.650377	0.000247125
	DAP3	-0.745793	8.14412e-07		SBK2	0.649963	0.000548365
	PA2G4P4	-0.745501	0.0142615		RERGL	0.649055	0.0123166
	C8orf37	-0.745393	1.58098e-06		LOC729799	0.648765	0.00022949
	RBBP7	-0.74539	0.000822054		HIST2H2BA	0.648751	7.76115e-07
	C1orf129	-0.745347	0.0143732		ZNF232	0.648463	6.41589e-06
	MPP6	-0.744789	0.000477443		DNAH1	0.648321	0.00035097
	OR2A4	-0.744372	0.0194117		GDA	0.648194	0.00833452
	ID2	-0.744161	1.82851e-05		CPT1C	0.647701	0.000911412
	OR8A1	-0.743928	0.000997799		PRR12	0.647583	0.000124158
	MKRN3	-0.74384	0.00318536		AKR1E2	0.64732	0.000439406
	FAM90A8	-0.743715	0.0202821		C1orf14	0.647244	1.65879e-05
	BTN3A2	-0.742861	0.00042546		MIR1305	0.64663	0.0189536
	MCEE	-0.742787	2.00753e-05		TDRD12	0.64588	0.00269473
	CASP8	-0.742566	9.76526e-05		TAS2R8	0.645822	0.00662373
	LOC286002	-0.742539	3.31038e-07		FLJ40852	0.645708	7.18182e-05
	LOC100131801	-0.742383	2.43554e-06		CPNE7	0.645516	0.000120795
	CCL8	-0.742087	0.00168196		FBXL21	0.645287	0.00261153
	OR1J2	-0.741944	0.0251309		GDF7	0.644956	0.00907332
	ZC4H2	-0.74171	0.000409783		MAPK8IP3	0.644906	2.88816e-08
	USP16	-0.741545	1.91146e-06		OR4M1	0.644769	0.0227218
	SLC20A1	-0.741454	2.2597e-07		SPG7	0.64439	5.20463e-06
	FRAT2	-0.741034	6.84501e-05		CLDN10	0.644351	0.000449713
	HIST1H2BG	-0.740694	0.000168735		CYTH3	0.643632	6.78878e-06
	DAD1	-0.740548	3.7214e-06		LOC151162	0.643625	6.89299e-07
	LOC150786	-0.740513	6.61059e-05		CSNK1G2	0.643188	3.9258e-06
	LOC96610	-0.740501	0.00093977		MIR2116	0.642876	0.0021332
	LOC728927	-0.740351	1.67915e-05		FEZF2	0.642591	0.000918512
	TIMM22	-0.740336	3.84995e-05		C14orf153	0.642545	0.000251719
	YWHAZ	-0.740272	1.53257e-07		MYO9B	0.642513	9.8071e-06
	FKBPL	-0.739847	1.9631e-07		CD37	0.641723	2.09613e-05
	TM2D1	-0.739401	4.12876e-05		NR2E1	0.64169	0.0026403
	PPP3R1	-0.73885	1.54489e-06		FAM136B	0.641659	0.0412029
	TRIM5	-0.738343	0.000158587		C7orf54	0.641555	1.10511e-06
	WFDC10A	-0.737852	0.014416		MIR1228	0.641533	0.000260289
	ATP5G1	-0.737352	6.80649e-06		PNMAL2	0.64116	0.00111749
	OR3A2	-0.73598	0.00173807		PABPC1L2B	0.64095	0.00858087
	TSPAN19	-0.735933	0.00683278		TMOD4	0.640676	7.06256e-07
	LIN7C	-0.735599	5.65525e-05		C19orf41	0.640415	9.51876e-05
	HECTD2	-0.735508	0.000817535		TIE1	0.640207	8.21665e-05
	SNORA14B	-0.735036	1.44485e-06		RGS12	0.640149	2.44076e-07
	SOX4	-0.734485	2.69075e-06		HOXA1	0.640106	0.00100986
	CCNG1	-0.73429	3.64778e-06		MIR220B	0.639778	0.00736221
	C11orf20	-0.734188	0.000368394		LPPR2	0.63946	4.58488e-06
	FRRS1	-0.733915	0.000397042		NUP210L	0.639372	1.05665e-07
	CYP2R1	-0.733718	2.15617e-06		EVX1	0.639281	0.00502129
	CCDC85B	-0.733609	1.79599e-05		BANP	0.638362	1.48304e-05
	SNAR-C3	-0.732946	0.00473107		TMEM8A	0.638039	6.2655e-06
	PIGN	-0.732468	1.52151e-05		LOC100133469	0.638	0.0452569
	AADACL2	-0.732298	0.000213922		LOC494141	0.637345	0.00119914
	RNASE2	-0.731858	0.000276637		LDLRAD2	0.637266	1.38598e-05
	VAMP4	-0.731765	7.25414e-07		SLC30A8	0.63724	0.0052102
	RAB13	-0.731454	0.000132021		SLC38A10	0.637214	8.26797e-07
	TMEM49	-0.731394	6.25878e-07		MIR578	0.637026	8.03756e-05
	GAR1	-0.731151	0.000309036		TXNRD3IT1	0.636977	0.000338592
	FTSJ3	-0.731004	9.17104e-06		AKT1	0.636639	8.03675e-09
	ZP4	-0.730963	0.0103287		CHRM4	0.6366	0.00154492
	CP110	-0.73079	6.1767e-07		PPAT	0.636317	5.16603e-07
	SNORD114-21	-0.730634	0.00740751		FAM20C	0.635853	5.03536e-07
	SRP72	-0.7306	5.64559e-07		PUF60	0.635847	3.78742e-08
	ARMCX3	-0.730452	0.000301603		PIP5K1C	0.635748	0.00012141
	PNLIPRP3	-0.730425	4.59132e-06		TAS2R31	0.635729	1.53514e-06
	ALG1L	-0.730319	0.00437677		C7orf50	0.635381	4.3357e-06
	LCE5A	-0.729979	0.000576692		TMEM201	0.635217	2.16454e-08
	PAX4	-0.729951	0.000469247		RASIP1	0.634773	1.11862e-07
	PMCHL1	-0.729817	0.00636597		ATF7IP2	0.634666	0.000237705
	MNAT1	-0.729733	4.12944e-05		CNDP1	0.633949	2.04331e-07
	OR10W1	-0.729633	0.00138764		HTR2B	0.63285	0.00147313
	OR3A1	-0.729489	0.0143742		ASF1A	0.632747	1.52624e-06
	CHAF1A	-0.729231	3.02093e-05		C6orf25	0.632713	0.000845237
	SNORA6	-0.729203	4.05236e-05		FOXB1	0.632691	0.0426306
	GCDH	-0.728339	1.40151e-06		IL28B	0.632456	0.000235607
	GNAI3	-0.728157	5.82204e-06		GPR179	0.632338	1.0946e-06
	TNNT1	-0.727885	0.000532822		SPIC	0.631936	5.42441e-06
	POLB	-0.727657	1.02256e-05		DBX1	0.631573	0.00274754
	HMGN2	-0.727425	7.29415e-06		PDGFA	0.631244	2.85105e-09
	C9orf82	-0.727405	9.1323e-05		DCST1	0.630576	5.328e-07
	NLRP10	-0.72703	0.000601022		TCF15	0.630157	0.00448377
	DKFZP434H168	-0.726593	0.00606751		TNRC18	0.630156	7.92578e-06
	HPVC1	-0.725941	0.0344913		ANKRD30A	0.630135	0.0236495
	ZNF793	-0.72566	2.73947e-07		OBSL1	0.630011	4.25086e-05
	MMP26	-0.725533	0.0244969		ANGPTL7	0.629561	1.35892e-05
	RELL2	-0.725463	1.42659e-06		LOC388955	0.62941	0.0113785
	RIMBP2	-0.725378	0.00935517		POLE	0.629349	6.10625e-06
	MYSM1	-0.725316	7.64192e-05		C7orf20	0.628937	2.44527e-05
	PRB2	-0.725124	0.00475579		SPO11	0.628865	0.00108826
	ZNF217	-0.725065	0.000833989		YRDC	0.628777	0.000292814
	ZFC3H1	-0.725063	9.76843e-05		DNASE1	0.628584	5.19515e-06
	SLC5A3	-0.724979	0.000505374		RMI1	0.628578	0.000112331
	OR12D2	-0.724768	0.00847107		CHRNA10	0.628201	3.26431e-06
	GIN1	-0.724623	6.04821e-05		TADA2B	0.628167	8.27556e-05
	ANKRD42	-0.724379	1.23548e-06		ANXA8L1	0.628118	0.0141133
	OR2H1	-0.724319	0.00440612		CPA2	0.627833	0.00565219
	PDCD2	-0.724219	9.39269e-07		MCF2L	0.627539	1.93412e-06
	NUDT16L1	-0.724111	4.32761e-05		RPL23AP53	0.627366	0.000244293
	ZNF567	-0.724097	6.55686e-05		AXIN1	0.627146	1.69833e-05
	RPS27L	-0.724081	5.09056e-06		FFAR1	0.627021	0.00901607
	TAGLN2	-0.723863	3.36846e-06		TRRAP	0.626838	1.03056e-06
	EAF1	-0.723729	0.000583651		PRSS38	0.626546	0.0159236
	VN1R4	-0.723564	0.00349299		WDR27	0.626017	6.69668e-06
	KRTAP15-1	-0.723255	0.0353323		CHADL	0.625974	2.1921e-06
	CIB3	-0.723215	0.000760413		CERK	0.625459	4.76349e-06
	RPL11	-0.722842	1.42886e-05		SPRED3	0.625452	0.00694787
	IKBKE	-0.722512	0.000116997		UGT2B28	0.625421	0.0248156
	ANXA2P2	-0.721964	4.45762e-05		FOXG1	0.624561	0.0235089
	PSMG1	-0.721776	5.22301e-06		CEP72	0.624343	4.8977e-08
	C12orf44	-0.721216	8.48226e-06		MRPL23	0.624154	1.03665e-07
	C5orf55	-0.721065	0.000129458		KIAA0284	0.623795	1.31927e-05
	CBX3	-0.720895	3.9836e-07		C19orf71	0.623751	0.0083623
	MRGPRX4	-0.720589	0.000128483		H3F3C	0.623711	0.00132184
	FUS	-0.720547	6.64143e-07		KLF1	0.623482	7.77749e-05
	PYGO2	-0.720538	3.66317e-07		ZC3H3	0.623473	6.16725e-07
	CASP12	-0.719724	0.000256482		ARMC6	0.623325	2.39777e-05
	LOC339568	-0.71935	0.0139397		KLHDC7B	0.62331	0.00507443
	SPATA19	-0.719281	0.0117843		FAM187B	0.62266	0.000796762
	OR3A3	-0.719016	0.0082197		ALPK1	0.622494	2.64136e-06
	SNORD2	-0.718435	6.08808e-05		LUZP6	0.622373	0.0003837
	RNASE3	-0.718088	0.000385271		KRT5	0.62225	0.0229224
	PNPLA4	-0.717932	0.00316371		EMG1	0.622129	0.0200188
	PIK3IP1	-0.717906	1.92149e-06		TUBGCP2	0.622097	8.43752e-06
	GPR32	-0.717668	0.0411422		CNTNAP1	0.62172	2.08179e-05
	ZNF93	-0.717395	2.37829e-05		ZNF787	0.62145	6.50752e-07
	RFPL2	-0.717079	0.000874277		TSPAN10	0.621412	3.93073e-05
	LOC552889	-0.716526	3.68993e-05		HARBI1	0.621163	0.0088381
	KIF2B	-0.716426	0.0221146		THOC6	0.621053	0.0177233
	MIR329-2	-0.716332	0.00771011		MSMP	0.620419	0.000277136
	RNF31	-0.716075	4.25463e-06		ZIC5	0.61981	0.0119229
	OR4L1	-0.71607	0.0385001		MIR877	0.619786	4.7495e-05
	LOC80154	-0.715896	0.000129229		GAB4	0.619773	0.0106477
	NUDCD2	-0.715755	6.31406e-06		RAB40C	0.619725	8.63007e-06
	JUNB	-0.715554	1.72098e-06		DTX2	0.617814	0.000178037
	CHCHD1	-0.71551	4.57039e-06		EXD3	0.617771	2.92484e-05
	ZNF544	-0.715484	4.27702e-06		CATSPER2	0.617729	0.00161689
	MIR2110	-0.715045	3.00948e-06		CDT1	0.617329	1.24501e-07
	EBI3	-0.714729	0.00047901		GABARAPL3	0.617238	0.000214873
	RBM26	-0.714418	2.2262e-06		COL10A1	0.616897	2.03485e-05
	SEMG1	-0.714244	0.0108765		LOC100132163	0.616818	0.00201513
	TMEM150C	-0.713992	4.93879e-06		ZFR2	0.616806	0.000203206
	HIST2H2AB	-0.713271	2.92702e-05		OSBPL5	0.616773	1.17212e-07
	GON4L	-0.713044	5.62332e-05		CX3CL1	0.616737	2.55504e-05
	MYL6B	-0.712764	4.16177e-06		SCARNA11	0.616715	3.70027e-06
	ARF6	-0.712579	5.39435e-06		CCDC125	0.616485	0.000360732
	OR10G9	-0.712439	0.0324039		CHST15	0.616408	6.61959e-05
	OPCML	-0.712382	0.000507241		PPARA	0.616253	6.45577e-05
	CCDC104	-0.712325	3.26246e-05		SIN3B	0.616046	0.000106773
	VWC2L	-0.712294	1.29028e-05		TMCO3	0.61592	4.25735e-06
	C14orf177	-0.712149	0.00309218		RGL4	0.615393	0.00114884
	RIT1	-0.711415	0.000688775		C20orf123	0.615343	0.000141947
	SIGLEC6	-0.710893	0.000581388		NPY	0.615152	0.00713947
	MPHOSPH10	-0.710892	6.4497e-06		ABO	0.614883	0.00194268
	LOC400940	-0.710798	0.00136136		ZIC4	0.61487	0.00469904
	ZNF440	-0.710616	3.33912e-06		CBWD6	0.614526	0.013338
	ALG3	-0.710313	8.98674e-06		MIR190	0.614525	0.00101765
	RPL38	-0.709774	5.55194e-06		C14orf129	0.614236	0.000437278
	CSTF2T	-0.70952	0.000126191		CARD9	0.61376	0.000113732
	CD48	-0.709446	0.00165184		TESSP1	0.61366	0.00422094
	LOC100289341	-0.709442	1.39017e-05		HSD3B1	0.61346	0.00824958
	SNORD113-5	-0.709188	0.0265163		MYH7B	0.613433	4.7376e-06
	LSM1	-0.709126	7.25981e-07		SNX32	0.613295	0.0186712
	ZNF80	-0.709102	0.00307164		DUSP8	0.613204	0.00809593
	NLRP13	-0.708627	0.0281309		PITX2	0.613111	0.00935437
	RAB3D	-0.708303	1.17715e-06		SCARNA4	0.613051	0.0010145
	IMP3	-0.708274	1.13672e-05		LOC619207	0.612923	0.00110046
	TBCC	-0.707996	9.98986e-06		TTC15	0.612827	4.47681e-07
	C13orf28	-0.707155	0.00412557		DNTTIP1	0.61253	0.0231121
	LOC441294	-0.707154	0.00241321		PRKCDBP	0.612134	0.0399715
	BTN3A3	-0.707005	0.000143355		LHX3	0.612079	0.000856262
	HIST1H4H	-0.70641	1.33423e-06		FAIM2	0.611781	0.00705897
	LOC152217	-0.706389	0.00010818		RGS21	0.611363	0.0160896
	SLC26A7	-0.70607	9.28169e-05		LOC442308	0.611312	0.000275615
	TRMT5	-0.706019	1.13486e-06		EVX2	0.611272	0.00490205
	PSMD12	-0.705979	2.70056e-06		C1orf159	0.610684	8.96815e-05
	RXRG	-0.705765	0.000536323		GLRA4	0.610568	0.000413557
	THAP5	-0.705487	2.83449e-05		STK11	0.61056	6.25766e-05
	MIR888	-0.705405	0.0115991		ZAP70	0.610541	2.52375e-05
	NEUROD6	-0.705289	0.00343185		OR2B2	0.610377	0.00016219
	SPANXN1	-0.7052	0.000466897		CDK11A	0.61033	1.57387e-06
	MIR509-2	-0.705175	0.000628391		CUL7	0.61029	0.000129473
	KRAS	-0.705123	0.000152324		RNF213	0.610064	1.64623e-07
	LOC613038	-0.70512	0.0266861		PRKAR1B	0.609713	3.00199e-06
	DPY30	-0.704997	9.22186e-05		KLHDC4	0.609281	1.12928e-05
	BCL2L13	-0.704796	0.000104622		SCARNA20	0.609207	0.0012973
	ATP10B	-0.704779	0.0142038		CECR1	0.609025	0.00251552
	SLC1A3	-0.704658	0.000143096		PXN	0.608822	4.53934e-08
	FTH1	-0.704649	1.0193e-05		TLX2	0.608217	0.019846
	FAM117A	-0.704538	2.53185e-05		ZNF454	0.607905	0.0108729
	GGCX	-0.704365	9.77953e-06		PCDHB19P	0.607732	0.00580342
	PDCD4	-0.70401	0.000187582		TBC1D16	0.607456	6.10168e-05
	OR5D16	-0.70393	0.00972243		HISPPD1	0.607088	0.000312899
	IL10RB	-0.703478	1.20886e-05		HBQ1	0.607087	0.00285055
	LOC340094	-0.702099	0.0189822		FASN	0.606998	0.00130006
	FIBP	-0.701182	8.86184e-06		ANKRD30B	0.606958	0.0261642
	CADM3	-0.701035	0.000605578		FUBP3	0.606923	5.60561e-05
	DDIT4	-0.700988	6.60265e-06		FHDC1	0.606677	0.000111645
	ORC4L	-0.700973	5.82158e-05		HGS	0.60623	5.34446e-06
	CCNB2	-0.700802	5.56287e-05		SBF1	0.60607	9.53608e-05
	KRTAP4-9	-0.700456	0.00335996		MSH4	0.605857	0.0108442
	TAF7	-0.700345	0.000175866		SSBP3	0.605809	4.04107e-08
	CAP2	-0.700301	0.000117635		TCF3	0.605624	5.35031e-05
	AHSG	-0.699963	0.000102689		C9orf153	0.605536	0.000278725
	MRPS31	-0.699889	2.48739e-05		POM121L8P	0.605473	0.00806719
	RERG	-0.699791	8.65642e-06		LOC283332	0.6053	2.04953e-07
	C9orf68	-0.699782	8.64274e-05		ZNF326	0.605265	2.31392e-06
	KBTBD7	-0.699593	7.70514e-06		ACSM1	0.605256	4.5609e-05
	MSH2	-0.699535	1.62022e-05		TAS2R20	0.604778	0.0187014
	GNPAT	-0.699503	3.87414e-07		DSG3	0.60472	0.0018057
	MCL1	-0.699398	6.96703e-08		HCN2	0.604678	2.36876e-06
	C9orf93	-0.69937	8.44652e-06		GPR21	0.604597	0.00150618
	MIR638	-0.69896	0.000865083		DGKZ	0.604497	1.03778e-06
	C18orf54	-0.698945	2.08443e-05		ITGAM	0.604292	1.01453e-05
	SPRR2B	-0.698586	0.00532269		COL7A1	0.603953	0.0036936
	THNSL1	-0.697838	0.00481713		SPTBN5	0.603927	6.82837e-05
	BLNK	-0.69771	1.85927e-05		CDX1	0.603848	0.00198
	OR5E1P	-0.697491	0.00407669		AMT	0.603847	0.0002386
	C9orf142	-0.696808	0.000185333		PANK4	0.60359	1.62655e-05
	ZFYVE26	-0.696627	9.36879e-05		KAT2A	0.60352	9.69581e-06
	CARD6	-0.696152	0.00240796		LOC731275	0.603222	0.00689601
	CST5	-0.695989	0.0152466		ZNF560	0.60316	0.00195839
	TMEM14B	-0.69571	1.02252e-05		SNORD109B	0.603133	0.00493011
	NR2F2	-0.695055	1.60602e-06		LAMA5	0.602918	1.06315e-05
	LCE2C	-0.694765	0.00936468		EPHX3	0.602894	0.0176351
	C22orf30	-0.694585	3.17006e-05		SNORA59A	0.602501	7.03831e-05
	ZNF230	-0.694562	2.70934e-07		SLC22A14	0.602456	0.000436448
	WRAP53	-0.694313	2.62449e-06		C17orf88	0.601941	0.000222775
	GLYAT	-0.69357	0.0108206		DFNB59	0.601768	0.0201997
	MAGOHB	-0.693504	9.36881e-06		SLC32A1	0.6014	0.0092345
	KCNK6	-0.6931	0.000971492		ACTN3	0.601316	0.000242298
	PSMD8	-0.692887	2.15166e-06		ProSAPiP1	0.601181	0.00234008
	FAM96A	-0.692884	5.56662e-05		SPTBN2	0.600697	1.12214e-05
	ATP10D	-0.692715	0.00110521		HOXD4	0.600515	0.00333033
	MIR191	-0.692621	3.20443e-05		CHST5	0.600353	0.0022572
	SPRR1A	-0.692428	0.00070998		FOXE1	0.600029	0.0423318
	RG9MTD2	-0.692229	2.77989e-06		FOXS1	0.599501	4.40565e-05
	SUPV3L1	-0.692178	1.37098e-06		PRAP1	0.599244	0.0427873
	ANXA7	-0.692155	1.42022e-05		C1orf190	0.599044	0.0225701
	HIST1H3D	-0.692107	1.89143e-05		NRIP2	0.598964	0.0491674
	C6orf57	-0.691962	9.62861e-05		PDE6H	0.598934	1.10136e-05
	SNF8	-0.691935	3.24267e-06		SPATA9	0.59889	1.90752e-05
	FAM90A7	-0.691392	0.0024136		WNK4	0.598878	0.00417422
	SPRR2G	-0.691182	0.00894351		BIRC5	0.59885	3.78494e-06
	PRIM1	-0.691176	3.42869e-07		C7orf26	0.598826	3.98762e-06
	YIPF3	-0.690926	0.000191694		VASN	0.598615	7.54551e-05
	RPL32P3	-0.690728	0.000349094		HFE2	0.598614	0.0001455
	METTL4	-0.690667	0.00018601		CXorf23	0.598585	0.000366731
	APRT	-0.690522	3.41254e-06		LOC643008	0.598503	0.0141348
	CTH	-0.690103	4.0689e-06		KCTD4	0.598502	3.9809e-05
	SP100	-0.68987	0.000507602		HSN2	0.598117	0.00024472
	MND1	-0.689185	1.39788e-06		KRT6B	0.597675	0.00196283
	ING4	-0.68906	7.99826e-05		LGI4	0.597387	1.81928e-08
	RPRD1A	-0.688902	0.000105276		TNK2	0.597138	5.53345e-07
	LMO3	-0.688869	0.000336105		LCAT	0.597099	0.0253927
	MRPL53	-0.688636	5.34349e-06		RDH5	0.59705	0.0204666
	SP1	-0.688247	0.000159136		KLB	0.59696	0.00133865
	ZNF708	-0.68783	0.00183816		TSKS	0.596735	0.0001548
	C4orf3	-0.687796	4.27623e-05		PRO0628	0.596466	0.0200265
	TMED10	-0.687515	4.44432e-05		TTLL10	0.596139	0.000636632
	FAM36A	-0.687465	1.22891e-06		DEFB114	0.595897	0.0142801
	ZNF323	-0.68722	0.00116578		C2orf65	0.595493	0.00321995
	BLOC1S2	-0.686786	1.33769e-06		C1orf185	0.595351	0.000158758
	KIAA1407	-0.686209	7.26124e-06		TMPRSS9	0.595176	0.000105795
	EIF5A	-0.68611	8.13119e-05		SS18L1	0.595089	6.81045e-05
	C17orf44	-0.686028	6.6089e-05		BAHCC1	0.595078	0.000367917
	OR1E2	-0.685877	0.00314417		C1QL2	0.594808	0.0106008
	MFN1	-0.68585	1.29983e-05		MGAT3	0.594603	0.000430928
	SELI	-0.6856	8.1007e-06		SNORD11B	0.593997	0.000861914
	C8orf51	-0.685435	0.000125337		MUM1	0.5938	2.93999e-06
	COX15	-0.685306	7.34341e-06		SLC25A31	0.593706	0.00691989
	DDX21	-0.685169	3.85989e-06		MSTN	0.593647	2.40736e-05
	IVL	-0.68486	0.00211376		LEAP2	0.593569	5.39758e-05
	RPL27	-0.684495	6.00443e-05		GLIS2	0.593556	2.42234e-05
	APLNR	-0.684264	0.000874001		PCA3	0.593536	0.0189919
	C5orf51	-0.684226	4.68012e-05		ATAD3C	0.593447	1.33037e-06
	SNORD115-40	-0.683803	0.0262897		ATXN3L	0.593407	0.00185931
	MYNN	-0.683551	6.9425e-06		KLHL33	0.592929	7.38354e-05
	OR8B2	-0.683303	0.0482451		SHPK	0.592507	1.08139e-07
	NDC80	-0.683066	0.00010521		ZFP106	0.592352	0.000546781
	FAM153B	-0.682897	0.00215558		GPR144	0.592344	0.000481742
	HIST1H2AM	-0.682786	2.45426e-05		JAK2	0.5921	0.00152876
	EED	-0.682614	3.76674e-05		PACSIN2	0.591996	0.00339015
	NCRNA00115	-0.682408	2.47938e-05		TMEM22	0.591904	0.00739885
	IPO4	-0.682365	1.69986e-06		TMEM89	0.591903	2.2639e-08
	LOC400696	-0.682092	0.000195763		USP42	0.591678	2.70169e-07
	C18orf21	-0.681722	4.80865e-07		TBCD	0.59164	1.46769e-06
	GRXCR1	-0.681571	0.0061874		MIR30C2	0.591629	0.000755319
	PRR11	-0.681504	2.00295e-05		C12orf69	0.591506	0.000151004
	SVOP	-0.681407	0.00148746		LGALS7B	0.591414	2.05531e-05
	PJA2	-0.681363	4.75825e-05		SLC5A1	0.591292	0.00589313
	ZNF485	-0.681325	0.000118686		TBC1D22A	0.591247	3.54353e-05
	FMO5	-0.680788	4.13104e-05		LY6K	0.59123	0.00244539
	KRTAP13-2	-0.680754	0.0163166		IGFALS	0.590819	0.00378054
	RAB25	-0.680225	0.00419442		LTC4S	0.590699	0.0125582
	TBC1D3G	-0.680194	0.00338465		CHRND	0.590695	0.000377031
	GPX6	-0.680003	0.00179794		PTPRN	0.590563	5.17077e-06
	OR51T1	-0.679891	0.0414473		MIR188	0.590249	0.025291
	ZNF682	-0.679535	1.83463e-05		ZSCAN10	0.590173	0.000142485
	PGAP1	-0.679529	1.20205e-05		MIR1278	0.590135	0.00123995
	KRTAP13-4	-0.6795	0.0396629		SNCA	0.590054	0.00541048
	TOB1	-0.679306	0.0026772		B3GNTL1	0.589814	1.63103e-05
	AP1S2	-0.679195	0.00201682		CA9	0.589705	8.38254e-05
	OR7G2	-0.679167	0.000256694		RS1	0.589695	0.00160516
	EXOSC4	-0.678997	2.58171e-07		CCDC88B	0.589355	1.73225e-05
	ZNF225	-0.678755	2.07872e-05		UTS2R	0.589064	0.0135029
	ALG14	-0.678731	2.6309e-06		TMCO2	0.588818	0.00972941
	OR1A2	-0.678673	0.0226104		RRP8	0.58853	0.000741829
	CXorf42	-0.678139	0.000332018		ZNF358	0.588447	0.000197008
	RPS21	-0.677798	2.87031e-06		RNASE7	0.588428	7.74824e-05
	KRTAP12-2	-0.677443	0.0332921		SPDYE1	0.58818	0.00737196
	MPV17L2	-0.677371	2.18086e-05		BEST4	0.587752	0.000625255
	BBS10	-0.677172	7.21361e-05		TOMM20	0.587686	0.000308839
	OR2A2	-0.677114	0.000296111		ADRB3	0.587569	0.00487347
	LOC440356	-0.677017	1.0233e-05		OTP	0.587536	0.00147854
	SERPINB3	-0.676959	0.00878642		RCN3	0.587512	0.00149171
	LIPH	-0.676895	0.000790641		TMEM213	0.587389	9.94412e-05
	LILRA1	-0.676579	0.00171294		MIR145	0.587207	0.0202221
	WFDC6	-0.676146	0.00538131		C9orf9	0.587201	0.00281307
	NAT9	-0.676082	0.00111737		UNCX	0.586883	0.00222867
	C4orf7	-0.675498	0.0175231		TAF7L	0.586849	1.4665e-05
	IPP	-0.675419	3.33077e-06		S100A5	0.58679	0.000177767
	C12orf27	-0.675266	0.00380658		GABRD	0.586766	0.00329792
	EMR2	-0.67526	0.000342691		ACTL6B	0.586195	0.000726907
	HES7	-0.674822	8.58743e-07		TP53AIP1	0.586178	0.000200908
	CDC2	-0.674743	0.000786376		DOK3	0.586038	7.26492e-05
	MRPL19	-0.674499	3.15786e-05		TAF4	0.585874	0.00012623
	LILRP2	-0.674343	0.00146543		TCTEX1D1	0.585839	0.0337402
	SGPP1	-0.674122	0.000134		SNORD88A	0.585711	0.00133116
	TOMM22	-0.674085	2.30821e-05		GJA4	0.58555	3.5516e-05
	SEC24A	-0.674014	3.10696e-06		TP73	0.585421	9.75783e-05
	DMTF1	-0.673555	1.39056e-06		LOC643387	0.585317	1.43979e-05
	PLDN	-0.673515	2.63917e-07		MIR29B2	0.585302	2.55496e-06
	STC1	-0.672978	7.90608e-05		C1orf70	0.58523	0.00300084
	CDKN1B	-0.672865	4.98696e-06		CLEC18A	0.585083	0.000163109
	LOC285375	-0.672773	0.000256937		C1orf152	0.584775	0.000300246
	SCGB2A2	-0.672743	0.000882216		CPSF1	0.584555	0.000274636
	BBS4	-0.672731	0.00219474		FTHL3	0.584419	0.00772689
	BRP44	-0.672492	5.6817e-08		MOBKL2A	0.584363	0.00552704
	ATP5L	-0.67235	0.000243482		LOC201651	0.584305	0.00444722
	PSMC3IP	-0.672118	4.41055e-06		SMARCA4	0.584263	2.12256e-05
	FLJ45445	-0.67196	0.000302207		ARHGEF18	0.584216	5.96891e-05
	GDI2	-0.671835	4.35307e-06		MOGAT3	0.584075	0.00476401
	RDH8	-0.671834	0.000922802		ZNF280B	0.583926	0.000364504
	FAM27C	-0.671339	0.00994743		FGF2	0.583869	0.00033632
	AGPAT9	-0.671267	2.94933e-05		SNORA19	0.583799	0.00704617
	EXOSC6	-0.671246	0.000141886		PABPC3	0.583701	0.00149211
	DLD	-0.671237	2.91012e-05		ASZ1	0.583666	0.0037866
	METTL1	-0.671152	1.72182e-05		ZCWPW2	0.583646	0.0146218
	POP1	-0.671084	1.84794e-06		TSSC1	0.58331	1.10272e-06
	SPZ1	-0.670872	0.00818904		ADI1	0.583304	2.65718e-06
	XRCC1	-0.670762	9.78648e-05		HTR1B	0.583031	0.028443
	XRN2	-0.670734	9.44422e-07		FAM101B	0.582879	0.00451695
	SPG21	-0.670731	2.24392e-05		CCDC81	0.582225	0.00105785
	EIF2B4	-0.670583	6.56582e-06		FBXO18	0.582095	4.90778e-05
	OR56A5	-0.670555	0.0456415		CELA2B	0.581869	2.96648e-05
	DLST	-0.669532	1.32356e-05		C8orf44	0.581561	0.00112471
	CSMD1	-0.66879	0.00402514		PHRF1	0.581516	4.8715e-06
	MIR1204	-0.668769	0.000100369		NPR2	0.581231	0.000400586
	ZNF799	-0.668403	4.5281e-05		ANKRD13C	0.58111	0.0161124
	IMPG1	-0.668308	1.01449e-06		ZSCAN12L1	0.581019	0.0324813
	CDV3	-0.668253	6.42909e-07		C1orf157	0.58097	0.000216982
	SPRR2C	-0.668194	0.000164318		INPP5F	0.580889	2.31463e-08
	CDK12	-0.668045	0.000150879		MIR140	0.580877	2.90727e-05
	LOC283914	-0.667804	0.0036687		SNX20	0.580546	0.00116168
	PRAMEF21	-0.667668	0.0318952		KCNE1	0.580537	6.89964e-05
	IL20	-0.667597	0.0009242		AKR1B1	0.58049	0.019159
	SNRPG	-0.667495	1.05891e-05		GPC2	0.580453	0.000468442
	CEBPA	-0.667304	6.23909e-05		C12orf12	0.580377	0.00522282
	PSMC6	-0.667209	0.000109842		REXO1	0.580141	2.31901e-06
	FUNDC2	-0.66712	0.000153431
	C14orf178	-0.666447	0.00750631
	HIST2H2AA4	-0.666389	0.00113011
	SAE1	-0.665985	3.68438e-05
	ECD	-0.665893	8.86873e-05
	TMEM55B	-0.665626	2.5232e-05
	TGOLN2	-0.665438	5.76952e-06
	SPCS2	-0.665286	4.80653e-05
	ZNF626	-0.665276	0.0145148
	CDK5	-0.665246	2.51321e-06
	SPATA17	-0.664901	0.000270791
	PFDN6	-0.6647	2.80863e-05
	ETV5	-0.664607	7.44057e-05
	MBOAT1	-0.664558	2.17011e-05
	NOVA1	-0.664517	0.000365711
	GOLGA8C	-0.664232	0.00139068
	KIAA1328	-0.664195	7.85287e-05
	GRINL1A	-0.663949	1.1716e-06
	C9orf150	-0.663904	0.000518545
	INO80B	-0.663384	0.000200593
	ZNF43	-0.663042	1.04781e-05
	TOMM6	-0.662972	0.000180377
	NEUROD4	-0.662551	0.000384361
	OR1E1	-0.662416	0.0203712
	CRIP1	-0.662042	0.0179299
	PCNP	-0.661706	7.58968e-05
	ZNF271	-0.661552	2.50977e-06
	PTMS	-0.661226	0.00025383
	CD200R1L	-0.661193	0.00747625
	SNORA76	-0.661185	5.90205e-05
	OR2W3	-0.661162	0.0132189
	EID2	-0.661104	2.02464e-06
	AASDH	-0.660891	8.82137e-07
	MMADHC	-0.660783	7.68754e-05
	TAF6L	-0.660548	3.3659e-05
	GUCY2E	-0.660532	9.51536e-06
	C11orf10	-0.660524	4.08276e-06
	ARPC5L	-0.660511	2.06939e-05
	DKFZp686A1627	-0.660453	0.000199787
	NUDT2	-0.660378	6.09753e-05
	SELPLG	-0.659916	0.00116926
	ZNRD1	-0.659762	3.88544e-05
	SNORD55	-0.659475	3.23464e-05
	SUMO2	-0.659309	2.90998e-06
	C19orf73	-0.659033	0.000186363
	DLEU1	-0.658931	7.83705e-06
	ROBO4	-0.658744	0.000202613
	C19orf40	-0.658553	1.83834e-05
	CALM2	-0.65826	1.99636e-06
	TMEM106B	-0.65826	9.43485e-06
	ALKBH1	-0.657675	1.15018e-05
	UQCC	-0.657483	0.0026283
	PMVK	-0.657176	8.29982e-05
	C5orf34	-0.656915	0.000217548
	SCN11A	-0.656898	0.00955712
	PPIH	-0.656626	1.36497e-05
	TATDN3	-0.656349	2.68305e-05
	PLA2G12A	-0.65621	2.64474e-05
	LIN7B	-0.656161	9.68747e-08
	GDE1	-0.656	1.04296e-05
	LOC100133669	-0.655909	0.00300121
	MMAA	-0.655815	6.61257e-06
	HIST1H3B	-0.65579	0.000113144
	TMEM109	-0.655395	1.53806e-06
	TIMM8A	-0.654978	0.00489185
	SNORA57	-0.654834	0.000266594
	SFRS6	-0.654797	4.46823e-06
	TRIM37	-0.654395	1.14551e-05
	MARCO	-0.653491	0.00143117
	PSMC4	-0.653488	6.6485e-06
	WIBG	-0.653468	5.66162e-06
	C9orf95	-0.653438	0.00024211
	SDHD	-0.653414	0.000144641
	C9orf128	-0.652579	2.71532e-05
	LCP2	-0.652498	0.00163437
	MIR520C	-0.652447	0.00204058
	MFSD8	-0.652069	3.15188e-05
	C1orf163	-0.652014	1.55231e-08
	OR2T12	-0.651813	0.00634772
	OR1C1	-0.650498	0.0288167
	PRND	-0.65049	1.89331e-05
	CITED2	-0.649769	1.13396e-05
	C10orf75	-0.649576	1.10223e-06
	PSG5	-0.649396	4.24835e-06
	ADAT2	-0.649347	5.1106e-06
	TH1L	-0.649341	2.14167e-05
	HSPA1B	-0.649335	5.74946e-05
	BCLAF1	-0.649276	2.5305e-06
	FAM63A	-0.649205	2.03594e-07
	MUDENG	-0.6491	8.83316e-06
	C21orf15	-0.648224	0.00517592
	PTGES3	-0.64811	8.05538e-05
	SCYL3	-0.648028	7.64621e-06
	COL22A1	-0.647741	0.00147569
	PLA2G4C	-0.647615	4.17231e-06
	PSMB4	-0.647413	7.02194e-11
	C17orf77	-0.647217	0.00631317
	OGFOD1	-0.647191	1.32338e-06
	CD164	-0.64718	1.60655e-06
	EIF4A2	-0.646946	5.62509e-08
	PDE12	-0.646799	4.23022e-05
	TMEM63C	-0.646761	0.000181517
	OR2A14	-0.646659	8.808e-05
	CAPSL	-0.646495	0.0036116
	MCM4	-0.646276	1.8324e-05
	NMNAT1	-0.646034	3.82373e-05
	MYH1	-0.645883	0.0144311
	FAM32A	-0.645822	8.58581e-06
	TNFRSF12A	-0.645504	1.98052e-06
	C20orf196	-0.64526	0.00644286
	RSL1D1	-0.645172	2.78146e-05
	ASNSD1	-0.645004	2.35062e-06
	FGL1	-0.644631	0.000505699
	IDH3B	-0.644492	7.26924e-07
	COQ5	-0.644421	4.26569e-07
	CYP2C19	-0.644384	0.00685391
	SUMO1	-0.644382	4.00273e-05
	CYCS	-0.644287	1.14069e-06
	TMED4	-0.64407	1.57632e-06
	RPS16	-0.644008	1.90847e-05
	HMGN5	-0.64391	0.00948675
	PTN	-0.643899	0.013674
	C12orf72	-0.643872	0.00013465
	BTNL3	-0.643437	0.00117576
	LOC256880	-0.643267	6.1083e-05
	PYDC2	-0.643181	0.00522966
	HACL1	-0.643046	1.3289e-05
	TDG	-0.642668	5.6092e-05
	PRCC	-0.642661	7.80908e-05
	ZNF285A	-0.641899	0.00304822
	DAZAP2	-0.641385	1.18513e-05
	C1orf74	-0.641307	5.61436e-05
	TMEM225	-0.641234	0.00933378
	C11orf45	-0.641178	1.34404e-05
	TXNDC9	-0.641118	9.15198e-05
	DYNLRB1	-0.640352	2.50482e-06
	TFRC	-0.6402	1.21735e-06
	ZNF91	-0.639885	0.00201843
	GDPD3	-0.639821	0.0234095
	C10orf91	-0.639719	0.00137439
	ANKRD36B	-0.639505	4.27196e-05
	ATP6V1G1	-0.63942	0.000147557
	C20orf199	-0.639287	3.31389e-06
	LOC145837	-0.639175	0.0285188
	CAND1	-0.638893	4.2649e-06
	ADAM6	-0.638856	0.00566956
	MED25	-0.638689	3.27183e-07
	C6orf218	-0.63831	0.000165617
	CAPZA3	-0.637683	0.0125797
	UEVLD	-0.637618	2.64925e-05
	NCAPH	-0.637591	1.07789e-05
	LOC729082	-0.63756	9.90844e-07
	RARB	-0.636983	0.00107189
	FLAD1	-0.636795	3.78582e-05
	SLC25A33	-0.636715	4.26527e-06
	ZNF92	-0.636505	1.08477e-06
	LILRB5	-0.636475	0.000222703
	SF3B5	-0.636279	0.000227215
	GUCA1C	-0.636014	0.00287423
	LOC284900	-0.635987	0.00352726
	OTUD6B	-0.635962	7.0057e-06
	NTF4	-0.635859	0.00133884
	MAGI3	-0.635757	1.56508e-06
	CORO1B	-0.635578	3.4534e-05
	SLC9A3R1	-0.635464	6.26682e-05
	DYNLT1	-0.63546	7.1159e-05
	HERC2P4	-0.635371	0.0125096
	FAM13B	-0.634946	5.75415e-06
	C9orf23	-0.634869	0.00144328
	PRDXDD1P	-0.634843	0.0244371
	RAC2	-0.634766	0.03865
	KCTD7	-0.634671	1.28849e-05
	SNORD36B	-0.63467	0.00200185
	CD300E	-0.63442	0.00560049
	STK17B	-0.63421	1.70769e-05
	FAM22G	-0.634208	0.0303225
	MIRLET7A2	-0.634127	0.0461767
	LOC148709	-0.634106	0.00358079
	LRIT2	-0.634066	0.0012472
	UBD	-0.633513	0.00725109
	HSPC072	-0.633117	1.55535e-05
	FAM128A	-0.633034	1.1458e-05
	TXNDC17	-0.632963	1.298e-05
	LGALS1	-0.632689	0.00182689
	FBXO9	-0.632492	1.44513e-05
	OR5M1	-0.632333	0.049159
	C17orf106	-0.631835	0.000346483
	PDXDC2	-0.631675	1.20683e-05
	PSMC3	-0.631601	0.000155152
	C15orf61	-0.631503	4.35018e-05
	SLC29A1	-0.631356	3.6331e-06
	VPS29	-0.631311	0.000110516
	NUBPL	-0.631293	7.38612e-05
	C7orf64	-0.631245	0.000781442
	CETN3	-0.631024	1.83627e-05
	ROPN1	-0.630733	0.000939813
	TRIM53	-0.630629	0.00564605
	HNRNPU	-0.630439	3.53092e-07
	TXNL4B	-0.630327	0.000104878
	ZNF551	-0.630311	3.77327e-05
	TM4SF1	-0.630234	0.00445765
	ENSA	-0.630059	7.14136e-06
	HSPD1	-0.630045	1.19251e-05
	THAP9	-0.630044	6.56355e-06
	FAM27L	-0.630022	0.00156085
	A1CF	-0.629918	0.00155156
	MIR518B	-0.629766	0.0017629
	MC3R	-0.62943	3.73053e-05
	FCAR	-0.629346	0.000309625
	HGF	-0.629223	0.0154279
	CLPX	-0.629194	6.77461e-06
	FKBP15	-0.628924	0.000250805
	BCL2L14	-0.6289	0.00358628
	NME1	-0.628554	4.33075e-06
	LILRB4	-0.628526	4.17588e-05
	CEBPB	-0.628515	3.45103e-06
	MIR770	-0.628504	0.00141954
	CD300LD	-0.628355	0.00644718
	LSM14A	-0.628334	2.8125e-06
	METTL7A	-0.627991	0.00240407
	ZNF254	-0.627942	0.00759552
	OR51A2	-0.627875	0.0382421
	WDR89	-0.627795	1.08578e-06
	C1orf112	-0.62734	0.000151965
	ATR	-0.627145	1.27998e-07
	DNAJC30	-0.627078	3.08617e-05
	MTO1	-0.626844	0.00125045
	C11orf17	-0.626511	0.000210435
	REG1A	-0.626386	0.0318477
	CEACAM21	-0.626253	0.00534671
	CENPC1	-0.626251	2.58226e-05
	LRRC15	-0.626193	1.47209e-06
	IKBKB	-0.625988	3.27978e-05
	ZZZ3	-0.625676	6.77235e-06
	HIST1H3H	-0.625582	0.0339622
	FBXO15	-0.624625	6.57503e-06
	NACA	-0.624526	5.18988e-07
	LOC285768	-0.624502	0.012832
	TTC31	-0.624409	0.000179154
	LOC732275	-0.624303	0.00114638
	SLK	-0.624273	0.000203783
	SLC22A2	-0.624119	0.0138265
	HIST1H2BN	-0.624118	4.96012e-05
	TAF9	-0.624005	1.4902e-05
	YARS2	-0.623964	3.38217e-05
	TMEM67	-0.623954	2.82903e-06
	CRTC2	-0.623938	5.22269e-05
	TYR	-0.623918	0.0390199
	KIAA0196	-0.62373	5.89874e-07
	PFDN2	-0.623676	1.58677e-05
	ABCA8	-0.623399	0.0194194
	PLCXD2	-0.622837	2.38965e-06
	CLNS1A	-0.622826	3.26851e-05
	ESR1	-0.62263	1.91542e-05
	PIP	-0.622557	0.00230157
	MLF1IP	-0.622422	1.25087e-06
	NME7	-0.622351	4.99829e-05
	C1orf161	-0.622176	0.00175
	MOBKL3	-0.622136	4.76499e-05
	UTP15	-0.622083	1.64355e-05
	FLJ42627	-0.622047	0.0387317
	CNIH4	-0.621557	3.04491e-05
	CHRNA7	-0.621434	1.27617e-05
	TRIM16	-0.621277	0.000797697
	KRTAP5-5	-0.621194	0.047291
	C22orf24	-0.621181	5.10799e-06
	ACTR3	-0.620934	0.000197688
	PHIP	-0.620819	2.25662e-05
	PGRMC2	-0.620674	0.000262881
	LIPT2	-0.620428	9.3332e-06
	C10orf128	-0.620396	0.000379927
	BATF	-0.62024	0.00223726
	POP5	-0.620197	5.37578e-07
	BCL2L2	-0.620108	0.00707143
	LILRA3	-0.620043	0.00700964
	USP34	-0.619888	0.000204381
	RPS4X	-0.619767	0.00565358
	ZNF823	-0.619683	2.28724e-05
	WDR54	-0.619592	7.21665e-05
	ZNF546	-0.619469	1.26423e-05
	LOC340357	-0.619386	0.00642495
	DCTN4	-0.619342	3.59971e-05
	MIR1179	-0.619002	0.0120791
	DHRS13	-0.618896	8.57349e-06
	OR7E91P	-0.618794	0.00166795
	DHRS7	-0.618738	1.38217e-05
	JUND	-0.618675	7.39258e-06
	ATF4	-0.618622	4.38888e-05
	SDC4	-0.618524	3.31338e-06
	HIGD2B	-0.618339	5.2058e-05
	RASA1	-0.61817	1.97921e-05
	POLD4	-0.617955	3.13748e-05
	KLHL9	-0.617932	6.97341e-05
	ADH5	-0.617897	1.52433e-05
	MIR449C	-0.61789	0.00115486
	OR8I2	-0.617795	0.0249766
	ATAD2	-0.617737	8.55503e-07
	PRR13	-0.617725	4.25295e-05
	CHP	-0.617492	1.24506e-05
	GALNT4	-0.617391	6.70397e-05
	KRTAP27-1	-0.617208	0.0186785
	MIR212	-0.617181	5.47922e-05
	LOC285847	-0.617115	3.73769e-05
	CGRRF1	-0.616976	3.7313e-05
	UNC84B	-0.616753	4.22833e-06
	KPNA2	-0.616622	4.90602e-06
	NGRN	-0.616067	5.29624e-06
	ID1	-0.615702	8.34728e-06
	ZNF17	-0.615632	8.59408e-05
	IL12A	-0.615617	4.5907e-05
	C11orf51	-0.615461	1.30988e-06
	GHDC	-0.615412	0.00388767
	NOMO2	-0.615124	1.77428e-05
	MIR611	-0.614564	3.54873e-06
	MOXD2	-0.614515	0.0119156
	NTM	-0.614341	0.00462284
	SPINT3	-0.614309	0.00239534
	TMEM132B	-0.614274	0.00223654
	ENY2	-0.614226	1.3268e-06
	U58	-0.613726	0.0107874
	TRNT1	-0.61372	3.5158e-06
	TMEM66	-0.613522	1.24523e-05
	VIP	-0.613373	0.00527004
	TCEB1	-0.612819	3.45161e-06
	LCE1A	-0.612816	0.0361941
	ZNF780A	-0.612471	4.72227e-06
	FAM5C	-0.612458	0.0162141
	OBFC1	-0.612181	0.0011032
	ZNF174	-0.611877	4.67426e-05
	STK4	-0.61187	0.000103955
	RCOR3	-0.611868	4.44849e-05
	HBP1	-0.611849	4.3998e-06
	DECR1	-0.611769	0.000287601
	ANAPC1	-0.611599	0.000171612
	SLC35E3	-0.611573	0.000126532
	TYW3	-0.611302	0.00332012
	C10orf26	-0.611094	0.00234666
	MAGEA2	-0.611083	0.0100466
	MAZ	-0.610938	7.6586e-05
	UBE2V2	-0.610866	9.24155e-06
	CT62	-0.610849	5.89784e-06
	ERP29	-0.61044	5.35666e-05
	OR5B12	-0.610381	0.0264407
	TAF2	-0.610103	6.89939e-05
	TMEM55A	-0.609785	0.010316
	ZNHIT3	-0.609735	1.01052e-05
	LOC400804	-0.609609	0.0209434
	LOC644669	-0.609498	0.00128883
	MRPL3	-0.609337	2.0226e-05
	SQLE	-0.609266	1.36781e-05
	PTPN1	-0.609237	5.42766e-06
	SFPQ	-0.609214	2.40766e-05
	NDUFV2	-0.609075	1.56516e-06
	C6orf62	-0.609037	0.000649869
	EDEM3	-0.608903	5.48761e-06
	MTRR	-0.608311	5.25032e-06
	PHF7	-0.608309	1.95652e-05
	TAX1BP1	-0.608277	2.4302e-05
	STAG3L4	-0.608136	0.000364772
	PIK3R6	-0.608048	0.000202489
	ZNF165	-0.607924	0.00045517
	FAM134A	-0.607864	7.784e-06
	SFRS1	-0.60778	1.5156e-06
	NFKBIL1	-0.607655	0.00102881
	PSME4	-0.607433	0.000109631
	HOMEZ	-0.607087	2.18726e-06
	PFAS	-0.607059	8.00393e-05
	KDM1B	-0.606612	7.38365e-06
	ZNF614	-0.606523	9.14329e-05
	SNORD46	-0.606409	0.000292722
	VPS26A	-0.606356	0.000130097
	MSL2	-0.606302	1.22878e-05
	RPUSD4	-0.606118	0.00031839
	UBA6	-0.606043	2.81682e-05
	C8orf39	-0.605904	0.00193161
	OR52M1	-0.605664	0.00389132
	C12orf45	-0.605579	2.5545e-05
	C10orf67	-0.605543	0.0492937
	HSPH1	-0.605339	7.26257e-06
	MIR548G	-0.605322	8.3945e-05
	C1orf130	-0.60497	0.00112035
	FAM54A	-0.604908	9.11242e-05
	FKTN	-0.604839	2.02726e-05
	MIR548B	-0.604407	0.03553
	BCKDHB	-0.604293	6.27432e-05
	SHISA4	-0.604286	0.00591084
	PPFIBP1	-0.604167	0.000404104
	TCP1	-0.604153	0.000334987
	APOBEC4	-0.604077	0.000103009
	RAD51AP2	-0.60399	0.0105659
	DCDC1	-0.603949	1.56216e-05
	PGAM1	-0.603886	5.72345e-06
	SEPN1	-0.603861	0.00512644
	PPIA	-0.603845	1.61863e-05
	DOK4	-0.603462	0.00166915
	GIP	-0.603456	0.00283518
	INSIG2	-0.603254	4.25366e-06
	OR5B3	-0.603237	0.00450519
	CMTM6	-0.603215	3.16683e-05
	MIR138-1	-0.603088	0.0027848
	KIR2DS4	-0.602916	0.00168605
	CHCHD8	-0.602659	1.44617e-05
	SNORD115-39	-0.602508	0.0208244
	CST2	-0.602482	0.0383687
	TM9SF2	-0.602437	9.1325e-05
	FAM194A	-0.602379	1.70651e-05
	SNX16	-0.60226	3.70105e-07
	APOA1BP	-0.602236	2.93915e-06
	WBP2	-0.60221	1.84687e-05
	SDF2L1	-0.602198	1.1889e-06
	SPCS3	-0.602176	9.91725e-05
	BDP1	-0.602061	1.70554e-05
	TNRC6B	-0.601668	0.000309712
	ZFAND5	-0.601657	4.96953e-05
	DRD3	-0.601612	8.8522e-05
	SMUG1	-0.601476	6.14423e-05
	ARFGEF2	-0.60144	1.83134e-06
	OR4S1	-0.601252	0.0291922
	FCRL5	-0.601246	0.0108877
	C20orf54	-0.60123	0.000270353
	C21orf66	-0.601214	3.76086e-06
	TBL1X	-0.601146	0.00362989
	MTX1	-0.601135	4.13179e-05
	C7orf16	-0.601131	0.0161498
	RPS6	-0.601061	0.00167226
	CEPT1	-0.601047	0.000239668
	ZNF700	-0.60102	7.52881e-05
	FEM1C	-0.600992	0.000190267
	AZI2	-0.600947	2.91762e-06
	SENP1	-0.600915	2.67704e-05
	HES4	-0.600754	2.41066e-05
	CHURC1	-0.600381	3.85321e-06
	CCDC80	-0.600379	0.00111574
	GGA1	-0.600363	3.84978e-05
	SIGLEC7	-0.60003	0.00569748
	C2orf49	-0.599963	7.52968e-07
	TMEM2	-0.599818	0.000197984
	NAP1L2	-0.599747	0.00207017
	PIK3R4	-0.599737	5.7518e-05
	NIF3L1	-0.599708	0.000237874
	RASGRP3	-0.599659	1.48585e-05
	KIAA0020	-0.599568	0.00253865
	C11orf31	-0.599537	0.000304576
	ALG5	-0.599518	0.000240699
	OR51S1	-0.599476	0.0310103
	RNF185	-0.599444	0.000108911
	NSUN3	-0.599358	7.18089e-05
	EPB41L1	-0.599346	0.000371181
	OR2A7	-0.599262	0.0144193
	PTPRH	-0.598988	0.000245619
	ZNF479	-0.598714	0.00754821
	RAPH1	-0.598698	7.95531e-07
	ORMDL2	-0.598678	5.09189e-05
	PSMB5	-0.598664	0.00147057
	HEPN1	-0.598654	0.0343933
	KIF3B	-0.598637	3.46332e-05
	HYI	-0.598631	0.000706399
	ZFP3	-0.59854	4.04687e-05
	RINT1	-0.598397	3.17304e-05
	WDR67	-0.598316	0.000114547
	OPN5	-0.598101	8.76553e-06
	RGS4	-0.5981	0.00185091
	COX7C	-0.59803	0.00035875
	FBXO8	-0.597952	1.04812e-05
	DCP2	-0.597787	2.8244e-06
	CYP39A1	-0.597528	8.49958e-05
	TIGIT	-0.597393	0.0150509
	NDUFA4	-0.597363	3.85933e-05
	CHRAC1	-0.597342	6.12053e-05
	NAT8	-0.597252	8.32526e-06
	MDM2	-0.597228	1.28996e-05
	RBM34	-0.597083	1.48811e-05
	DHDDS	-0.597068	2.40698e-06
	RPS14	-0.59683	6.03587e-05
	GDPD1	-0.596526	3.43452e-05
	OR5AN1	-0.596421	0.0348809
	MAT2B	-0.59639	0.00145452
	NIT1	-0.596342	2.75068e-05
	GNB2L1	-0.596297	5.90609e-06
	FAM119A	-0.596084	1.11254e-06
	SNORD115-7	-0.595818	0.0144992
	HIST3H2BB	-0.595553	0.00935942
	ZNF14	-0.59552	1.10301e-05
	LOC100130015	-0.595461	0.00162218
	CREBZF	-0.595376	2.67317e-06
	RRM1	-0.595324	3.56168e-06
	PRLR	-0.595257	9.78705e-05
	ZBTB3	-0.595053	1.94591e-05
	MRO	-0.594961	5.93619e-05
	UGT1A9	-0.594814	0.0025624
	DCAF11	-0.594675	5.67594e-05
	FASTKD5	-0.594641	6.74754e-05
	RRS1	-0.594598	2.09836e-05
	LOC399959	-0.59458	0.0161125
	SNAR-C5	-0.594442	0.00487117
	CGGBP1	-0.594432	6.40993e-06
	THOC1	-0.59432	6.06129e-05
	GSPT2	-0.59411	0.000721092
	C1orf55	-0.593915	1.66738e-06
	PPID	-0.593915	0.000133772
	FAM66A	-0.593851	0.00438134
	MAT2A	-0.59332	8.19126e-05
	NRARP	-0.593143	3.23629e-05
	C9orf80	-0.593056	0.000946018
	ASNA1	-0.592949	0.00479138
	RUVBL2	-0.592439	0.000544108
	MIR206	-0.592412	0.0194151
	PRSS1	-0.592351	0.0416088
	SLC35A1	-0.592298	0.000642601
	LCE2B	-0.592219	0.0209933
	SLC30A9	-0.592176	0.000126201
	TKT	-0.592128	2.11774e-05
	PLA2G4A	-0.591721	0.00271455
	KIF23	-0.591685	4.8197e-06
	MOCS2	-0.591623	6.41924e-05
	NANOS1	-0.591584	0.0106545
	ZNF616	-0.591583	1.46755e-05
	LOC401431	-0.591396	5.06306e-06
	MIR548I2	-0.591377	0.0263027
	ATP5SL	-0.59111	8.94895e-06
	OR8G1	-0.590881	0.0124135
	LOC400891	-0.590805	0.000368152
	PRAMEF13	-0.590708	0.00906218
	LOC146481	-0.590633	0.0259288
	HS3ST4	-0.590464	0.00077199
	EXOSC9	-0.590245	1.0388e-05
	IPO8	-0.590061	6.31553e-05
	LOC100128164	-0.59004	3.89153e-06
	C13orf37	-0.590038	2.37827e-05
	PLGLB1	-0.590012	0.00068982
	ZBED5	-0.589939	1.11237e-05
	MKI67IP	-0.589933	3.32491e-05
	SFTPD	-0.589847	0.00916222
	MIRLET7I	-0.589781	2.246e-05
	FLJ45244	-0.589743	3.33279e-05
	OR7A17	-0.589585	0.000706686
	RBL2	-0.589445	0.000210473
	SNORD114-20	-0.589403	0.036131
	LSM3	-0.589287	5.39961e-06
	TUBE1	-0.589226	9.23785e-05
	DDX24	-0.589211	8.94048e-06
	MYL12A	-0.58895	4.08344e-05
	MTHFD2	-0.588843	9.08558e-07
	ABHD10	-0.588586	0.00139761
	SLAMF7	-0.588471	0.00213364
	BYSL	-0.588019	0.000618492
	OTUD7B	-0.587973	4.12032e-07
	PPARGC1A	-0.587852	0.000821469
	ALKBH6	-0.587723	0.000271344
	LGMN	-0.587497	0.000110902
	LRRC58	-0.587478	3.41253e-05
	CD86	-0.587445	0.00015771
	HMGN4	-0.587347	1.38428e-06
	RAP2B	-0.58719	2.58964e-05
	AKAP9	-0.587183	2.66035e-05
	CLCF1	-0.587164	0.0120159
	ETFDH	-0.587163	3.82348e-05
	DEM1	-0.58697	0.000822323
	DNAL4	-0.586816	0.000327066
	ZSCAN2	-0.586733	3.67296e-05
	ALG2	-0.586683	3.09933e-07
	SEH1L	-0.586565	8.09334e-06
	PIGM	-0.586428	1.75834e-05
	RAG1AP1	-0.585985	2.98015e-05
	PMS2L3	-0.585709	9.28786e-07
	OR1F2P	-0.585693	0.00163895
	TMEM217	-0.585633	6.57811e-07
	PIGO	-0.585533	4.35474e-05
	NOG	-0.585323	6.02546e-06
	CBARA1	-0.585308	1.01813e-05
	DNASE2	-0.58528	4.40434e-07
	RNF19B	-0.585279	5.36577e-05
	PRAMEF4	-0.585056	0.00183353
	NUP214	-0.584605	1.3256e-05
	C2orf50	-0.584562	0.000309294
	IFIT3	-0.584336	0.00978587
	DALRD3	-0.583902	4.17016e-07
	C14orf167	-0.583611	3.45693e-05
	C1orf63	-0.583226	2.32098e-05
	UBE2B	-0.583021	9.46056e-05
	BEST3	-0.582948	0.00194258
	PPME1	-0.582411	6.1269e-06
	AK2	-0.58234	0.000300046
	MRPS16	-0.582155	1.23371e-05
	OR5H15	-0.582053	0.00780892
	PDYN	-0.581946	0.00886841
	TP53TG5	-0.581778	0.0040495
	HBII-52-45	-0.581752	0.046631
	ZNF566	-0.581404	8.97779e-06
	LOC100144603	-0.581254	0.00312756
	IQCD	-0.581002	5.36312e-05
	CCT3	-0.580893	7.43077e-06
	GEN1	-0.580839	4.85573e-06
	C20orf194	-0.580734	2.03551e-05
	RPRD2	-0.580666	1.1295e-06
	ASB12	-0.580581	0.0175853
	ATXN7L2	-0.580504	0.000162895
	LOC100271836	-0.58046	1.81807e-05
	PIK3CA	-0.580423	0.000234901
	KIAA0748	-0.580148	0.0022674
	Genes differentially methylated between normal and tumor breast samples (p-value ≤ 0.05, |log2FC| ≥ 0.5). HOXA2 Ensembl ID (ENSG00000105996.5) is highlighted in red. The table details results of Figure 1d. BC, breast cancer; FC, fold change; RNA-seq, RNA-sequencing.

## Sheet: Supplementary_S4
	Supplementary Table S4. List of genes differentially expressed between malignant versus normal breast tissues from TCGA dataset.
	Tumor vs Normal
	Over-expressed genes			Donw-expressed genes
	Gene ID	log2FC	Adj. P-value	Gene ID	log2FC	Adj. P-value
	CSAG1	8.64158	2.63239e-83	MYOC	-6.85098	2.71731e-120
	CGA	8.12735	2.65341e-93	LEP	-6.16346	5.73684e-118
	MAGEA6	7.8821	7.0282e-28	GLYAT	-5.92348	2.10492e-129
	CST4	7.6672	1.23006e-121	APOB	-5.48495	6.77841e-134
	MAGEA12	7.61606	1.60457e-36	PLIN1	-5.31192	1.06773e-133
	MUC2	7.57208	7.68082e-85	CIDEC	-5.29784	5.93324e-99
	MAGEA3	7.33012	2.4364e-26	GPD1	-5.29641	5.27909e-132
	MAGEA1	7.26236	4.84419e-46	CA4	-5.28763	1.83567e-96
	ACTL8	6.99931	5.3469e-92	HEPACAM	-5.24306	7.45821e-107
	IBSP	6.95512	6.51807e-215	ACVR1C	-5.21214	1.19256e-214
	CST1	6.91024	2.89773e-172	ADIPOQ	-5.18881	1.31706e-82
	PAX7	6.86072	2.04897e-60	PLIN4	-5.18377	9.75508e-131
	CDC20B	6.60361	6.53321e-88	C14orf180	-5.16163	1.42306e-79
	CST5	6.6012	5.18564e-58	HSPB7	-5.14952	5.94293e-224
	CARTPT	6.56939	2.97931e-24	ADH1B	-5.11791	2.40952e-90
	CASP14	6.44028	2.50854e-74	SCARA5	-5.08874	5.20349e-121
	MMP1	6.43016	3.70093e-161	LVRN	-5.05295	4.73041e-208
	S100A7	6.40487	7.39976e-62	KCNIP2	-5.04744	1.60411e-220
	VSTM2A	6.29499	9.1944e-53	FHL1	-5.03318	2.11669e-281
	ASCL1	6.26578	3.2655e-57	CD300LG	-5.01494	4.4104e-116
	SPDYC	6.21666	1.03044e-67	AQP7P1	-5.00659	5.5346e-115
	CPLX2	6.21045	7.13903e-40	SLC19A3	-5.00512	3.20804e-130
	KLHL1	6.19438	4.89988e-18	HSD17B13	-5.00341	8.81184e-177
	MMP13	6.19184	3.54122e-197	SMYD1	-4.96666	9.87967e-69
	COL11A1	6.1914	6.34918e-266	CIDEA	-4.95821	8.55899e-80
	S100A7A	6.17351	1.63675e-38	SLC22A12	-4.94661	7.92144e-51
	HOXB13	6.07447	4.22657e-64	GYS2	-4.94558	2.34864e-46
	LHX1	6.07216	2.97645e-39	LYVE1	-4.94121	2.20176e-241
	EPYC	6.06413	2.29708e-150	HBB	-4.9329	9.11176e-170
	TLX1	5.92404	4.22355e-67	PCK1	-4.9135	2.80248e-76
	PRAME	5.90708	6.58759e-80	DEFB132	-4.90342	1.89923e-98
	GNG13	5.8941	4.4419e-98	FABP4	-4.88334	7.05693e-101
	CBLN2	5.8919	1.71128e-79	RBP4	-4.86876	9.2923e-117
	CLEC3A	5.8477	5.66506e-36	ADH1A	-4.81813	4.15466e-105
	GLYATL3	5.7422	1.10486e-18	ALDH1L1	-4.75287	1.54423e-136
	METTL11B	5.69163	2.36764e-104	SLC7A10	-4.72462	5.03797e-106
	NKX2-2	5.68119	8.72216e-36	LPL	-4.7198	7.17569e-179
	TLX1NB	5.64038	8.33557e-52	TMEM132C	-4.71583	1.59771e-97
	MAGEA4	5.57663	3.30303e-19	KLB	-4.71439	1.01052e-233
	MAGEC2	5.54674	1.70775e-21	SLC2A4	-4.64382	2.8392e-222
	LRTM2	5.50666	2.42422e-78	PCOLCE2	-4.58024	3.24164e-112
	ABCC13	5.48639	1.92781e-62	TIMP4	-4.57007	3.69727e-118
	RTBDN	5.42434	2.0329e-73	LIPE	-4.53362	7.9343e-185
	GRM4	5.38491	9.20394e-144	ATP1A2	-4.53269	5.20782e-101
	CEACAM5	5.37785	1.01318e-81	EPB42	-4.52633	6.19164e-66
	TLX3	5.33883	2.59428e-15	LGALS12	-4.51692	2.33186e-98
	ORM1	5.31708	1.36442e-60	ADRA1A	-4.48104	4.27934e-120
	SLC30A8	5.31346	2.61292e-57	HSPB6	-4.46451	2.80189e-149
	POTEC	5.31052	1.20272e-31	KRTAP13-4	-4.45795	2.36146e-19
	COX7B2	5.23584	4.92188e-09	HBA2	-4.4443	2.23006e-118
	KCNJ3	5.19393	8.09687e-60	CHRDL1	-4.42733	5.2111e-123
	PSAPL1	5.18662	4.40842e-20	LHCGR	-4.40509	4.22809e-50
	CHRNA9	5.15071	8.8087e-64	TRDN	-4.34662	1.34179e-66
	HMX2	5.13543	1.02757e-35	KIAA0408	-4.285	1.27107e-89
	PVALB	5.06059	1.2744e-62	RDH5	-4.21381	1.26835e-207
	SYT13	5.00139	1.24476e-85	FRMD1	-4.20986	4.70931e-124
	SLC24A2	4.9663	3.8968e-184	CD36	-4.1787	9.17409e-118
	HAPLN1	4.95103	3.67942e-101	CPA1	-4.17472	4.47436e-81
	GNGT1	4.94571	7.11396e-28	GYG2	-4.12828	1.16029e-222
	IGFL3	4.92134	4.22743e-67	ANGPTL5	-4.11494	2.57242e-95
	MYT1	4.89971	3.60255e-94	ANGPTL7	-4.10442	1.94555e-54
	VGF	4.84687	1.22543e-95	ABCD2	-4.1031	1.0809e-157
	LIN28B	4.84003	2.62522e-14	HBA1	-4.10217	5.07117e-62
	C20orf85	4.83481	5.08279e-25	OXTR	-4.07736	1.55402e-123
	GABRA5	4.82764	2.06108e-34	TNXB	-4.06343	2.06434e-155
	DSCR8	4.80491	1.31975e-17	G0S2	-4.06074	1.72501e-116
	CEACAM6	4.78452	1.45411e-78	FAM180B	-4.0172	1.97467e-93
	SIM2	4.78432	2.12056e-95	ITIH5	-4.01171	8.0111e-189
	S100P	4.77142	3.9959e-106	TRHDE	-4.00685	4.47851e-79
	PLAC1	4.76841	3.56313e-135	BTNL9	-4.00416	1.8371e-170
	CA9	4.76329	7.43399e-62	CLEC3B	-3.99852	5.00479e-225
	CST2	4.76189	5.69876e-117	CYP1A1	-3.99608	9.95441e-44
	WT1	4.75124	1.44e-75	AOC3	-3.9866	9.98117e-217
	GAL3ST2	4.75049	5.68643e-78	BMP3	-3.98344	6.2264e-50
	PYDC1	4.73794	1.12124e-54	PPP1R1A	-3.89683	8.74607e-86
	GATA4	4.71186	4.80836e-35	CRHBP	-3.88451	1.35844e-201
	CNGA2	4.69529	5.82917e-27	ABCA8	-3.88365	2.64497e-114
	TRPA1	4.66539	1.05593e-76	KLHL31	-3.86118	1.04948e-199
	ADAMTS20	4.65932	1.01747e-42	AADAC	-3.85077	3.67748e-36
	KIF1A	4.63575	6.89102e-60	PENK	-3.83454	1.02331e-56
	MS4A15	4.62983	3.57618e-68	KLHL33	-3.78895	6.39092e-179
	GBX2	4.62913	2.26068e-63	GSTM5	-3.78643	2.15606e-96
	OR2B6	4.61373	7.24911e-104	CES1	-3.78307	9.75414e-97
	CXADRP3	4.60885	3.45656e-39	PDE3B	-3.77694	2.55727e-145
	TNNT1	4.57433	7.23488e-102	ACSM5	-3.7683	2.27333e-191
	SSX1	4.5673	3.93273e-10	MAP1LC3C	-3.74238	1.25039e-125
	INSM1	4.5452	1.68544e-54	CA3	-3.71857	5.11873e-78
	KISS1R	4.53122	4.3752e-79	HIF3A	-3.71122	1.53254e-78
	EFNA2	4.49862	1.73661e-65	ADH4	-3.70267	1.61345e-55
	COMP	4.48922	1.97628e-165	CSF3	-3.69029	1.61334e-33
	FOXJ1	4.48619	1.90491e-69	PI16	-3.68546	6.87852e-57
	SNORA74B	4.47675	4.30883e-30	GPX3	-3.67802	2.33541e-147
	PAGE2	4.47258	1.77989e-19	SORBS1	-3.67166	2.85944e-233
	LHX2	4.45136	8.03761e-78	ITGA7	-3.66717	3.39134e-177
	OR56A3	4.44401	4.93098e-18	ACACB	-3.665	1.04843e-200
	CPB1	4.40456	4.44016e-32	SEL1L2	-3.64095	5.5162e-63
	FABP6	4.38573	2.69005e-49	PRRT4	-3.63774	1.03964e-90
	PDX1	4.34773	9.23146e-13	CDO1	-3.63604	4.82359e-121
	FTHL17	4.33825	6.22826e-05	NPR1	-3.60695	4.69818e-224
	GJB2	4.30446	3.93757e-165	SCN4A	-3.60433	6.62932e-122
	MSLN	4.30303	2.63258e-46	PDK4	-3.59964	3.83955e-119
	NDST4	4.27561	1.90769e-23	ASPA	-3.5886	8.0057e-159
	GATA5	4.26073	1.35257e-35	C1QTNF9	-3.58557	7.69544e-118
	GPR139	4.25983	3.06313e-28	XAGE3	-3.58526	3.04127e-25
	BMPR1B	4.25211	2.7087e-64	ABCA9	-3.58372	6.39896e-135
	GABRA3	4.24603	2.36114e-31	MIR145	-3.58209	1.26884e-83
	IL21	4.24562	9.55038e-38	MASP1	-3.58045	3.89066e-76
	NCAN	4.24007	7.96687e-34	PRG4	-3.57946	9.61295e-67
	HORMAD1	4.22768	1.17649e-39	PFKFB1	-3.56494	2.31159e-134
	FOXG1	4.21519	1.61589e-20	ABCB5	-3.55376	1.38574e-69
	CDK5R2	4.20498	5.3302e-30	MLXIPL	-3.52873	1.84333e-99
	UBE2C	4.18577	1.07038e-218	GPIHBP1	-3.5208	6.06633e-116
	GABRQ	4.14835	5.28979e-49	NNAT	-3.51688	1.05718e-97
	CLDN25	4.11722	7.0128e-35	NPY2R	-3.51256	8.96462e-17
	CCL11	4.11692	9.48033e-148	PAMR1	-3.51223	3.64577e-164
	TRH	4.11187	1.47013e-36	CSN1S1	-3.50194	1.12066e-15
	DCAF4L2	4.11019	1.03064e-07	TNMD	-3.49697	2.0538e-42
	HOXC12	4.09888	1.21401e-47	CLDN19	-3.48542	6.06855e-48
	PCSK1	4.09076	2.11732e-51	LRRC3B	-3.48198	1.08457e-58
	EIF4E1B	4.08715	1.09366e-27	NMUR1	-3.48092	8.98024e-131
	ZFP42	4.07677	3.67485e-21	MRGPRX2	-3.47935	4.27435e-39
	ORM2	4.06206	1.25874e-45	ANGPT4	-3.47538	3.47747e-135
	ZP4	4.05108	3.03945e-19	AKR1C1	-3.46199	7.76998e-71
	TNNI3	4.04865	1.04905e-46	CASQ2	-3.43509	1.26335e-103
	MSLNL	4.04667	1.07758e-44	DPT	-3.43406	7.47353e-114
	SNORA23	4.03682	7.19256e-31	FXYD1	-3.41318	5.60443e-67
	CAMP	4.02522	8.8729e-79	FOSB	-3.41011	1.936e-68
	CAPSL	4.025	5.37722e-61	SULT1C3	-3.40815	1.95725e-05
	SCARNA21	4.0082	7.3775e-37	CXCL2	-3.40241	9.10149e-77
	CHGA	4.00778	5.79106e-28	CAV1	-3.38603	1.19214e-230
	PKMYT1	4.00545	7.54466e-248	KLF15	-3.38491	1.64374e-119
	TEX19	4.00203	6.47806e-42	PPARG	-3.37379	1.08582e-167
	PRDM13	3.98478	7.50384e-13	GLP2R	-3.37049	2.24612e-54
	NKAIN1	3.98343	1.95416e-82	PYGM	-3.36681	7.32491e-191
	SYT5	3.97694	4.01296e-57	ADH1C	-3.3601	9.91038e-54
	CRYBA2	3.97018	3.1808e-33	SLC16A7	-3.35262	8.1085e-164
	CHRNA6	3.96137	7.14274e-114	CCL14	-3.35182	5.30908e-68
	CNTNAP2	3.95611	1.66876e-72	LRRN4CL	-3.35034	4.23902e-123
	NPW	3.94139	2.94941e-62	KCNA4	-3.33919	2.95395e-27
	SLC6A4	3.92462	5.26418e-50	ABCA10	-3.33373	8.63294e-111
	DQX1	3.90797	6.14489e-88	ACADL	-3.333	2.01422e-46
	MAGEC1	3.90416	4.92569e-24	PLXNA4	-3.33149	7.52973e-126
	KREMEN2	3.90152	9.00494e-110	MMRN1	-3.33062	3.57204e-81
	NXPH1	3.89752	4.54707e-25	ATOH8	-3.32644	6.5275e-112
	OLFM3	3.89091	2.00227e-14	KY	-3.31989	9.24439e-69
	TYRP1	3.88053	2.23832e-52	SAA1	-3.31671	1.27219e-52
	NKX2-3	3.86668	4.29843e-18	MAOA	-3.30899	1.01974e-82
	KIF4A	3.85053	1.02746e-254	DGAT2	-3.30003	6.91779e-103
	MYBL2	3.83575	1.54623e-147	GRIA4	-3.29707	1.63877e-45
	TMEM145	3.83571	7.34146e-86	ALAS2	-3.29382	5.99376e-73
	MMP10	3.83012	2.85196e-68	CDH20	-3.27805	1.31573e-90
	PITX1	3.819	1.25898e-119	MME	-3.2762	2.48194e-100
	LRRC15	3.81141	5.1971e-146	SVEP1	-3.27309	5.16735e-145
	CLDN6	3.80597	4.91043e-42	CLCA4	-3.27308	5.45751e-39
	TDO2	3.80315	9.20991e-111	TMEM100	-3.24975	2.66839e-69
	IL19	3.80276	2.08653e-64	OTC	-3.24925	4.30608e-30
	SBK2	3.79857	1.03651e-40	TSLP	-3.23667	4.77603e-81
	DPYSL5	3.78921	4.32608e-27	ZBTB16	-3.22919	8.79594e-62
	TMEM151A	3.7816	4.06648e-47	IGFBP6	-3.21892	2.85476e-147
	CSMD3	3.78106	6.66491e-23	MYH11	-3.21823	7.69088e-92
	NUF2	3.77772	5.26047e-213	NAT8L	-3.21334	4.30064e-89
	TCHHL1	3.77369	1.07738e-10	OVCH2	-3.20472	4.05476e-47
	XKR7	3.77266	3.91396e-33	FMO2	-3.20282	1.81384e-80
	CD177	3.74223	2.95812e-46	COL6A6	-3.19921	9.97255e-84
	CRCT1	3.72415	1.57733e-07	HPSE2	-3.18829	7.29467e-52
	CCL7	3.71012	3.98812e-38	C6	-3.16647	5.44288e-42
	IQGAP3	3.70666	8.49496e-228	GABRA4	-3.16351	8.32677e-21
	ASZ1	3.70327	3.20957e-12	PKHD1L1	-3.15518	1.25637e-76
	MAGEA10	3.6945	3.98611e-09	BHMT2	-3.15168	3.36003e-122
	BCAR4	3.68546	1.30648e-25	SGK2	-3.15144	1.72999e-103
	NELL1	3.6662	8.5511e-23	CNN1	-3.14037	6.46778e-105
	CRISP3	3.66386	9.71905e-32	AADACL3	-3.12927	2.37125e-11
	HCN2	3.66229	2.72682e-95	GHR	-3.12907	2.11689e-125
	TMEM215	3.64983	1.44644e-50	PDE2A	-3.12608	1.86995e-182
	DUSP13	3.64854	1.45357e-47	NXNL1	-3.11516	3.42718e-47
	MELK	3.64518	6.34952e-186	B3GALT1	-3.10939	2.81867e-66
	HTR1D	3.64265	5.52651e-90	TNS1	-3.10902	8.0818e-274
	TMEM82	3.63564	2.57571e-25	PLAC9	-3.09327	7.35777e-105
	NMU	3.62783	1.26683e-59	ARHGAP20	-3.08948	2.18132e-165
	SCT	3.62433	2.95513e-96	GDF10	-3.08567	7.75632e-47
	ZNF716	3.61714	2.41458e-12	SYNM	-3.07444	1.32631e-73
	SLC5A8	3.61096	2.33364e-23	CFD	-3.0718	5.00697e-66
	EPHA8	3.60856	5.01455e-45	RNF186	-3.063	1.16538e-25
	COL2A1	3.60741	7.4036e-33	AKR1C2	-3.0543	1.4599e-39
	CXCL10	3.60569	2.06918e-92	EBF1	-3.04458	8.05353e-177
	HTR1E	3.60073	1.81819e-19	ANGPTL1	-3.03891	4.26256e-90
	HOXC11	3.58981	6.06857e-74	ADAMTS5	-3.0352	4.85856e-149
	PGLYRP4	3.57936	3.42178e-28	SLC7A3	-3.03154	1.5938e-36
	TPX2	3.57107	4.62448e-215	MAMDC2	-3.02917	5.91683e-102
	CDH7	3.57001	1.38019e-35	RXRG	-3.02898	2.63644e-67
	TRIM15	3.56799	1.61352e-21	SCTR	-3.02338	1.51241e-82
	BIRC5	3.56608	2.1716e-161	FABP9	-3.01562	1.5e-10
	KIF18B	3.56347	1.97769e-181	TMEM37	-3.007	5.6572e-151
	GPR26	3.55789	6.91443e-30	SLC17A7	-2.99521	1.37868e-125
	ASPM	3.55388	3.64159e-177	DMD	-2.99146	2.42225e-103
	HAGHL	3.55145	1.15371e-155	TNNT3	-2.98742	1.27744e-53
	IL17REL	3.54738	5.20909e-62	PLCZ1	-2.9783	1.731e-32
	CDC20	3.54409	4.22084e-161	DACT2	-2.97789	5.18157e-43
	CCDC78	3.54053	5.393e-118	GPBAR1	-2.97004	5.00525e-153
	VAX1	3.53597	4.90484e-12	CCDC69	-2.96404	5.38354e-151
	ISG15	3.53514	3.9941e-95	LEPR	-2.95785	1.92479e-141
	HJURP	3.53136	1.50067e-205	PRRG3	-2.95559	9.86841e-75
	FGF5	3.52937	7.50357e-39	CHL1	-2.95517	6.0881e-71
	KIF14	3.52929	2.07798e-163	KIT	-2.95393	1.60384e-72
	EMX1	3.52321	1.99699e-48	SAMD5	-2.94143	2.9352e-78
	TROAP	3.51996	1.47736e-193	KCNB1	-2.92325	1.42934e-60
	DIO1	3.51587	2.05189e-48	CLEC4GP1	-2.91815	5.10299e-26
	TOP2A	3.50722	8.62641e-162	KCNA2	-2.91669	2.33523e-60
	FAM83D	3.50637	1.54108e-160	FREM1	-2.9126	4.45927e-79
	EEF1A2	3.50572	1.38737e-59	ADRB3	-2.90391	1.82429e-33
	PPP2R2C	3.50456	7.92429e-62	HAS3	-2.89471	1.46226e-74
	CT45A1	3.50304	0.00772176	DES	-2.89244	2.45887e-34
	APOBEC4	3.49703	7.92912e-19	PALMD	-2.8899	2.84768e-166
	DCAF8L2	3.49481	3.00308e-08	CMA1	-2.88459	3.91241e-51
	FCRL4	3.47944	1.61201e-43	NAALAD2	-2.8835	4.68021e-177
	CFHR4	3.47781	3.24703e-09	SAA2	-2.87854	9.03166e-36
	KCNF1	3.47471	5.23324e-54	CAV2	-2.87525	4.92345e-169
	PBK	3.46195	5.88172e-189	AGAP11	-2.86093	6.17682e-65
	CILP2	3.45369	1.67471e-144	SEMA3G	-2.85899	1.19047e-127
	KRT20	3.45291	1.30666e-17	HLF	-2.85295	5.53046e-78
	FOXM1	3.45067	9.57685e-160	STAB2	-2.84769	5.27555e-75
	EXO1	3.44933	6.82211e-176	LRRC2	-2.84511	4.00541e-102
	CHGB	3.44845	4.69594e-22	SCN2B	-2.84343	4.37177e-55
	CCDC60	3.44781	8.73399e-25	FBXO40	-2.83965	2.14283e-32
	IL20	3.44032	5.01851e-42	RERGL	-2.8395	8.33704e-39
	PAX6	3.43872	2.28739e-37	MMD	-2.83397	2.35915e-185
	CEP55	3.43642	4.40791e-190	CRYAB	-2.83366	2.80608e-49
	HMX3	3.42319	1.00378e-24	SLC22A3	-2.83007	1.25259e-66
	OR1F1	3.4161	2.1372e-11	PGA5	-2.8283	2.41328e-23
	NEIL3	3.41288	4.41541e-176	NIPSNAP3B	-2.8265	1.01805e-190
	RRM2	3.41215	1.46558e-180	CCDC3	-2.82619	4.59081e-132
	INHBA	3.41054	8.14789e-189	COL17A1	-2.8187	9.30381e-41
	CDC25C	3.40934	1.46932e-215	ADRB2	-2.81828	1.70027e-115
	STRA8	3.40775	1.38631e-16	XPNPEP2	-2.81537	1.53837e-63
	BEX1	3.39766	5.02007e-27	DMRT2	-2.81495	1.09555e-71
	AURKB	3.39616	1.04006e-149	TMOD1	-2.81246	6.17996e-71
	CACNG6	3.39364	4.0298e-22	SGCZ	-2.81007	1.87222e-20
	ANLN	3.39108	8.4271e-169	VIT	-2.80944	3.62617e-58
	PLK1	3.38937	1.29767e-186	THRSP	-2.80804	1.59838e-36
	SKA1	3.38469	6.72139e-169	OR10A6	-2.80349	7.29872e-24
	KIF20A	3.38307	1.2439e-189	S100B	-2.79983	2.10656e-38
	IVL	3.38194	3.21871e-21	LILRB5	-2.79768	1.36689e-89
	KRT75	3.36658	2.44945e-28	DMGDH	-2.79577	6.47142e-148
	TUBA3C	3.35934	3.82122e-17	PKD1L2	-2.79392	1.13089e-81
	LCN1	3.35862	3.10907e-34	IL6	-2.7934	9.78219e-46
	ONECUT2	3.35688	1.29612e-42	ACSL1	-2.79226	3.46952e-128
	CKAP2L	3.35369	2.84711e-196	HPD	-2.78902	1.74578e-65
	DMP1	3.35131	4.4165e-39	KLHL30	-2.78858	1.41557e-59
	ITPKA	3.35129	2.05772e-85	CAPZA3	-2.78158	8.25407e-24
	UHRF1	3.3494	2.6419e-212	KCNJ16	-2.78088	8.33095e-23
	KRT37	3.34268	1.62688e-42	TCEAL5	-2.77734	3.86994e-41
	TBX10	3.3422	4.07014e-18	HHATL	-2.77466	8.44408e-29
	DEFB126	3.33118	7.6417e-06	GFRAL	-2.76667	1.7387e-24
	NGB	3.33024	4.25318e-24	SCN3A	-2.76644	4.75317e-56
	KIF2C	3.32847	1.46986e-172	GRIN2B	-2.76546	6.20701e-38
	DLGAP5	3.31343	2.84732e-180	IGSF10	-2.76083	3.33237e-52
	UNC13A	3.31211	1.72239e-57	SYN2	-2.75851	1.0504e-62
	RIMS4	3.3099	4.62216e-45	AVPR2	-2.75705	1.96531e-79
	E2F8	3.30939	2.24652e-138	C11orf87	-2.75426	9.49799e-42
	CNIH2	3.30504	5.42945e-128	MESTIT1	-2.75107	7.37701e-81
	MAFA	3.30456	2.79868e-39	SPRR2F	-2.74795	2.66951e-10
	BUB1	3.30344	1.80839e-187	ANGPT1	-2.74697	3.01366e-80
	PGK2	3.30326	9.68416e-16	DNASE1L3	-2.7448	3.41625e-65
	GABBR2	3.30234	1.7079e-26	GALR1	-2.74312	3.71658e-34
	KRT34	3.30205	2.61567e-11	HS3ST4	-2.74129	2.72276e-17
	ZNF695	3.2889	1.49411e-91	PDE1C	-2.73789	2.32866e-69
	PNLIPRP2	3.28439	2.00956e-31	IGFBP1	-2.72958	5.16767e-20
	MUC21	3.28405	1.12426e-18	OR10A3	-2.72847	1.92634e-25
	DEPDC1	3.28231	2.37921e-145	ALDH1A2	-2.7273	3.01756e-70
	CENPA	3.28025	1.83025e-142	NKAPL	-2.71611	1.42378e-142
	CENPF	3.27717	2.21762e-188	FGFBP2	-2.71506	4.52179e-28
	LYZL2	3.27505	1.43435e-19	EBF3	-2.70966	4.27934e-120
	COL22A1	3.27414	1.05848e-63	FGF2	-2.7079	5.01324e-63
	CLEC5A	3.26955	4.79684e-127	BMX	-2.7046	1.95187e-89
	GRIA2	3.26633	7.30278e-24	IL33	-2.70424	1.50987e-59
	TFR2	3.26329	6.47829e-99	ENPP2	-2.70421	7.27651e-99
	NAT1	3.25929	3.50322e-59	ADAM33	-2.70057	2.85827e-73
	CCKBR	3.25355	2.09886e-19	SGCG	-2.6984	7.07654e-27
	PRSS33	3.25154	1.56279e-14	ANKRD53	-2.69088	1.41827e-139
	SLC22A24	3.24424	2.85036e-15	GPLD1	-2.69036	1.13061e-105
	DMRT1	3.24342	6.49229e-17	AKAP12	-2.6882	8.3277e-113
	PRSS1	3.23564	1.05615e-19	RELN	-2.68695	6.70933e-41
	CCR8	3.2298	1.36233e-72	TRPM3	-2.68423	5.71969e-68
	PTTG1	3.21844	2.5269e-176	GLRA4	-2.68383	5.88182e-55
	ACAN	3.21802	1.94777e-76	LDLRAD2	-2.68181	1.24175e-128
	KLKP1	3.21796	3.81312e-55	EGR1	-2.68118	2.30735e-77
	PAX1	3.2153	1.43363e-37	SPHKAP	-2.6773	3.55533e-15
	GABRD	3.21348	1.97628e-165	MRAP	-2.67676	1.65048e-42
	ARTN	3.21343	6.23608e-94	MEOX2	-2.67088	2.79548e-68
	UBE2T	3.21259	8.52311e-208	MYH1	-2.66783	2.59521e-45
	CDCA3	3.21032	5.27704e-165	MAB21L1	-2.66756	1.7e-81
	NDC80	3.20967	1.10786e-167	MEOX1	-2.66715	4.3563e-57
	EPO	3.20656	4.08552e-40	F10	-2.66196	6.16876e-107
	PGLYRP3	3.2048	1.37545e-10	CNTFR	-2.66146	1.82659e-36
	A2ML1	3.2008	3.62495e-32	ABCA6	-2.65992	5.12191e-95
	MNX1	3.1995	4.77638e-48	DDR2	-2.65878	7.94842e-141
	GABRA1	3.19493	3.78889e-12	FZD4	-2.65546	2.76987e-169
	SYNGR3	3.18675	2.15436e-98	FAM107A	-2.64976	3.74009e-49
	NBPF4	3.18407	2.02922e-35	GIPC2	-2.64522	4.83497e-97
	TCL1B	3.18319	9.1841e-11	DSC1	-2.64352	1.52678e-48
	DPY19L2P1	3.18304	1.47933e-37	DPP6	-2.63698	5.07968e-30
	ZDHHC22	3.17944	1.67304e-23	FHL5	-2.63294	1.63217e-87
	CXCL9	3.17108	7.07572e-60	ADCYAP1R1	-2.63181	1.62721e-71
	NELL2	3.17017	9.59031e-54	PDZD2	-2.63056	2.34465e-111
	KIFC1	3.16993	7.7558e-182	RPE65	-2.62769	3.01628e-26
	SBSN	3.16838	4.92621e-23	LMOD1	-2.62296	2.64926e-120
	SPC24	3.16628	1.34871e-182	FEZF2	-2.60945	5.15783e-09
	CDK1	3.16135	1.68445e-196	RNF150	-2.60862	2.49536e-75
	MCM10	3.16005	1.67087e-123	KLHL13	-2.59209	1.57858e-62
	TUBA3D	3.15939	1.60457e-47	RHOXF1	-2.59079	1.17491e-67
	CD1A	3.15367	1.62817e-40	CD209	-2.58984	7.06189e-68
	DMBX1	3.15218	1.92195e-57	PIK3C2G	-2.58984	6.20649e-36
	OTOR	3.1513	7.8703e-32	CCDC141	-2.58961	1.58432e-67
	REG1A	3.15116	0.000117508	NTRK2	-2.58913	5.60144e-45
	LHX9	3.14955	1.76297e-21	HSPB2	-2.57511	7.14899e-31
	TUBA3E	3.14733	1.03497e-36	SLC7A14	-2.57439	7.08769e-31
	XIRP1	3.1413	1.45469e-55	KLF4	-2.57367	3.05861e-113
	ULBP1	3.13126	7.12872e-63	FOS	-2.57053	1.26985e-60
	GABRG2	3.13089	2.8107e-10	GSN	-2.57052	2.53533e-205
	PRLH	3.12992	5.83211e-26	CLDN5	-2.5696	6.59003e-71
	IGFL2	3.12964	1.1866e-63	COL25A1	-2.56915	2.78586e-58
	SOX2	3.1282	7.48765e-25	TACR1	-2.56288	8.36907e-49
	APOA2	3.12605	1.48457e-13	SCN4B	-2.56224	2.25075e-100
	CERKL	3.12279	1.38801e-58	MMP27	-2.55983	6.99518e-41
	RAB26	3.12254	5.31003e-113	RNASE7	-2.55372	9.86983e-33
	NBPF6	3.11954	4.00464e-34	ALPK3	-2.55325	4.5446e-138
	IGF2BP1	3.1179	4.40145e-48	TP63	-2.55014	7.64142e-44
	AURKA	3.11741	7.53606e-174	SFRP1	-2.54341	5.90497e-30
	ADAMDEC1	3.11316	1.11434e-62	SYNPO2	-2.5376	1.83729e-84
	FOXD3	3.10785	6.39599e-38	MYOM2	-2.53738	2.90017e-68
	FGF21	3.1074	4.20055e-08	PGM5	-2.53605	2.79927e-74
	ADAMTS14	3.10422	1.16283e-134	PAPPA2	-2.53572	2.84978e-48
	CDCA5	3.09772	6.83627e-162	ALDH1A1	-2.52887	1.90074e-91
	ZIC5	3.09715	3.64383e-14	PF4	-2.5241	2.6317e-20
	MKI67	3.09272	1.71119e-150	GPC3	-2.52329	3.6811e-44
	SKA3	3.08738	4.25418e-164	LIFR	-2.52183	1.17374e-109
	HHIPL2	3.08717	4.44858e-47	PAK3	-2.52133	8.65537e-61
	KLK4	3.08675	5.89039e-65	PDLIM3	-2.52088	2.36358e-98
	TK1	3.08467	8.35851e-164	DCT	-2.52033	3.11622e-26
	SOHLH1	3.08463	3.16693e-17	MATN2	-2.5194	2.73383e-71
	CLPS	3.08272	6.25231e-37	C1orf185	-2.5182	9.22898e-15
	SOX11	3.08028	3.99419e-42	SLC29A4	-2.51666	2.31923e-76
	RAMP1	3.07836	1.7048e-69	INMT	-2.51437	3.33366e-74
	SLC1A6	3.07556	2.1468e-19	COX7A1	-2.51415	2.24032e-80
	CIB3	3.06969	2.7337e-59	TEPP	-2.51209	1.15168e-38
	FBN2	3.06939	6.64132e-71	P2RY12	-2.50793	1.48389e-67
	TH	3.06663	9.84079e-31	SRPX	-2.50695	1.17558e-103
	RDM1	3.06565	3.36003e-122	C1QTNF7	-2.49755	3.91196e-50
	ASF1B	3.06056	5.56558e-213	IGF1	-2.49367	1.7066e-67
	CSTL1	3.05593	3.83487e-19	FAM89A	-2.48944	4.84493e-79
	SNORD17	3.05294	2.57886e-32	PRKAR2B	-2.48757	4.86669e-99
	DTL	3.04961	1.60546e-192	PROK1	-2.48673	8.70341e-20
	CCNB2	3.04831	8.01247e-161	KL	-2.48594	1.55702e-87
	GTSE1	3.04707	7.65573e-159	MFAP4	-2.48256	5.45541e-63
	SYNGR4	3.04549	1.63332e-63	SLIT3	-2.47921	1.84997e-108
	VCX	3.04312	2.66936e-13	GPR50	-2.47701	1.00306e-08
	POU4F1	3.03833	1.08535e-13	PID1	-2.47289	6.2077e-90
	ATP1A3	3.03624	1.13952e-45	KLHL29	-2.46751	1.28184e-92
	HMMR	3.03607	8.27943e-183	HTR2A	-2.46635	4.73749e-41
	FOXD1	3.0302	1.40173e-36	KCNE1	-2.46519	1.18431e-53
	CDCA8	3.02978	5.72588e-165	RSPO3	-2.46281	7.80746e-70
	NCAPG	3.01968	5.47742e-154	GNAI1	-2.46254	2.83103e-118
	HSD17B6	3.01851	6.85098e-207	DTX1	-2.46212	1.38967e-105
	FMO9P	3.01702	5.93128e-20	TGFBR3	-2.46053	2.78485e-63
	SIX3	3.00995	4.91151e-29	ITLN1	-2.45947	7.79773e-22
	MUC13	3.00766	4.77449e-25	JPH2	-2.45753	1.30005e-52
	CDC6	3.00712	2.06966e-107	ACSM2A	-2.4574	4.11572e-19
	CALML5	3.00438	2.73704e-25	CLIC5	-2.45433	1.50244e-86
	TMEM179	3.00096	1.99684e-21	SPOCK3	-2.45233	1.56151e-22
	KCNH6	2.99921	1.52076e-27	LCN6	-2.44769	1.08033e-23
	MSMB	2.99489	1.08205e-32	OSTN	-2.44517	8.29117e-13
	HOXC13	2.9885	8.00989e-72	SIK2	-2.44128	6.84194e-231
	MKRN3	2.98448	1.40565e-27	TSPAN7	-2.44104	1.02258e-82
	CACNG1	2.9835	6.50089e-44	IRX6	-2.4404	3.11225e-35
	GRM8	2.98313	4.6067e-98	PDE11A	-2.43937	4.33954e-64
	SALL4	2.98243	9.75508e-131	HSD11B1	-2.43427	1.9011e-48
	MYOG	2.97809	1.53167e-18	CLDN11	-2.43024	2.9986e-65
	ESM1	2.96485	5.94188e-138	ELANE	-2.42842	3.24009e-34
	CDCA2	2.95718	9.8792e-112	TMEFF2	-2.42499	1.31016e-22
	SNORD15B	2.95687	3.08056e-27	CYP1A2	-2.42443	1.47275e-23
	UNC93A	2.9563	2.33059e-14	KCNMB1	-2.42114	3.59576e-70
	CTAG2	2.95399	5.85665e-05	LMX1A	-2.41746	7.01531e-33
	DEPDC1B	2.9519	1.37986e-148	FAM13A	-2.4161	8.12335e-172
	FAM72D	2.95104	1.71827e-88	SPRY2	-2.41266	1.3641e-112
	ARL14	2.94914	3.88901e-17	SLCO1A2	-2.40791	1.45599e-14
	SYT1	2.94721	5.63495e-38	CCL28	-2.40494	6.26235e-40
	CLSPN	2.9469	1.65147e-153	P2RX6	-2.4049	1.96594e-45
	KRTAP4-1	2.9467	3.18022e-05	LGI4	-2.39467	2.29055e-106
	ZIC2	2.94652	6.01832e-29	GFAP	-2.39391	7.09111e-36
	ALPP	2.94494	4.8455e-10	C10orf90	-2.39329	1.05929e-23
	PCSK1N	2.94325	7.42527e-30	OR2L13	-2.39251	1.46645e-24
	TCL6	2.94228	7.73272e-32	DPRX	-2.38873	4.66971e-21
	TCL1A	2.9421	8.22472e-29	EDN3	-2.38577	1.36459e-14
	TUBB3	2.94048	2.76626e-67	CPA2	-2.38267	3.48796e-29
	NKX3-2	2.93113	2.69856e-68	GABRG1	-2.38062	5.51221e-25
	SERPINB7	2.93034	2.1114e-30	CX3CL1	-2.37425	5.03961e-61
	TNFRSF18	2.92873	9.81724e-81	OGN	-2.36562	2.46411e-34
	ZBBX	2.92475	1.81472e-26	HOXA5	-2.36183	1.90861e-63
	BUB1B	2.92274	1.15751e-159	AK5	-2.35971	1.59352e-37
	CST9L	2.91787	6.68744e-14	NTF4	-2.35924	9.1897e-33
	AKAP14	2.91402	2.37211e-20	AKR1C3	-2.35898	1.18957e-60
	PSCA	2.90919	2.60867e-35	TSHZ2	-2.35403	1.50326e-74
	CDKN3	2.90907	5.49441e-175	PTN	-2.35347	1.44487e-33
	CCNA2	2.90824	3.59917e-143	CAPN11	-2.35262	6.4054e-67
	RET	2.90441	6.03259e-53	CORO2B	-2.34948	7.36811e-110
	F12	2.89877	3.27199e-103	ITPRIPL1	-2.34872	3.13743e-82
	E2F7	2.89752	9.35048e-115	TMC2	-2.34791	3.94719e-59
	SCUBE3	2.89296	6.24737e-54	PROKR1	-2.34783	8.35599e-17
	IFI6	2.89275	2.96675e-71	HOXA6	-2.34189	2.71795e-43
	ENTHD1	2.89275	1.17261e-55	ANK2	-2.34036	4.46925e-90
	TFF1	2.88551	1.15803e-23	CHST9	-2.3389	9.41447e-28
	WDR62	2.88179	6.15447e-181	ABCC9	-2.33786	9.29253e-100
	TTK	2.88004	1.64794e-125	TCF21	-2.33691	4.33787e-22
	HES6	2.87884	4.35013e-101	ANXA1	-2.33646	5.10096e-104
	ARMC3	2.87755	4.15557e-54	SSTR1	-2.33638	1.0474e-40
	FCRLB	2.87712	1.51976e-46	DST	-2.33526	7.34664e-109
	GLDC	2.87523	1.46726e-33	EFCAB1	-2.33372	4.38487e-34
	MATN3	2.87339	1.36947e-93	GPR17	-2.33368	2.30365e-44
	IGFALS	2.87295	9.87218e-48	CCL21	-2.33209	1.61692e-27
	SLURP1	2.87174	2.12378e-20	RGS6	-2.32919	1.5171e-41
	MUC5B	2.86898	1.9306e-30	SHISA3	-2.32745	1.19346e-31
	OTP	2.86897	1.23103e-18	ALX4	-2.32531	4.15191e-31
	CTXN1	2.8685	1.14744e-122	EMX2OS	-2.32332	1.73811e-66
	FN1	2.86697	6.20007e-119	GABRE	-2.32081	1.02063e-31
	NKX2-5	2.86498	4.36473e-14	DOCK11	-2.31708	3.88892e-108
	ERCC6L	2.861	5.61875e-161	PPP1R14A	-2.31668	5.99704e-53
	GUCY1B2	2.86041	1.32448e-41	SOD3	-2.31125	4.10451e-51
	GPRIN1	2.85702	3.78211e-152	CSRNP3	-2.30982	6.45176e-62
	CST9	2.85243	6.69777e-14	NRG2	-2.30778	1.53044e-38
	BRSK2	2.85114	1.02236e-45	C2orf83	-2.30055	1.82707e-14
	HS6ST3	2.84972	4.70186e-38	MYOCD	-2.29567	3.78797e-42
	MAGEB2	2.84729	1.43056e-08	SCN9A	-2.28618	4.99321e-68
	SCN1A	2.84468	1.57242e-15	CNTNAP3	-2.286	6.5949e-38
	LBX1	2.84191	1.85798e-07	TWIST2	-2.2858	8.66997e-72
	GAD1	2.84062	3.51399e-35	ODF3L1	-2.28462	5.99322e-66
	CALHM1	2.83845	4.85115e-38	TMEM220	-2.28424	1.62699e-134
	TMPRSS4	2.83667	1.71854e-28	OR2L3	-2.28183	1.56222e-15
	MIR1205	2.83531	4.19335e-10	PREX2	-2.28132	4.31029e-84
	KCNG3	2.83205	5.57101e-50	TBX15	-2.2801	6.33184e-103
	KCNJ6	2.82782	5.21671e-39	GPR182	-2.2779	2.21257e-53
	DYDC1	2.82715	4.53567e-16	ALDH2	-2.27684	4.47657e-97
	KIF26B	2.82578	3.3383e-123	EBF2	-2.27503	6.16776e-90
	CENPM	2.82336	3.18291e-145	CDH12	-2.27299	2.69941e-13
	COX6C	2.82025	3.06587e-84	PIGR	-2.27252	6.44656e-17
	SPC25	2.8159	7.54787e-207	USP44	-2.26575	1.5867e-65
	FAM111B	2.81316	3.8502e-115	AOC2	-2.26325	2.91128e-72
	CCNE1	2.81044	5.30291e-69	AOX1	-2.26094	1.4652e-43
	PMCHL2	2.8095	4.34265e-11	HAS1	-2.25925	9.63253e-27
	SYT4	2.80781	1.92819e-07	MOGAT1	-2.2577	1.35384e-20
	F7	2.80702	1.04552e-43	TRPM1	-2.25667	3.5396e-28
	KRT3	2.80486	1.96256e-19	TP53AIP1	-2.25662	9.1448e-41
	ART3	2.80338	2.23012e-20	CFL2	-2.25121	5.33561e-199
	INA	2.80265	2.10634e-22	RAX2	-2.24497	5.10606e-20
	R3HDML	2.80099	8.15592e-15	CCL16	-2.24428	1.62434e-37
	SPAG5	2.79757	6.56582e-153	HBM	-2.24163	1.03503e-05
	DLL3	2.79565	9.82965e-31	CABP1	-2.23937	2.18353e-105
	FGF4	2.79247	0.000240146	FAM13C	-2.23794	1.0946e-86
	SP8	2.79049	6.26672e-06	OR5E1P	-2.23563	3.81496e-12
	PAGE1	2.79037	0.000578402	MGLL	-2.23402	4.42731e-90
	RECQL4	2.78686	2.00887e-139	NRN1	-2.23363	1.73435e-79
	OPRD1	2.78479	6.67966e-42	C4BPA	-2.23206	4.03778e-17
	LRFN2	2.7845	1.63956e-55	ADAMTS1	-2.23043	2.47924e-69
	NCAPH	2.78226	3.30232e-149	MYLK	-2.22922	2.67776e-85
	STXBP5L	2.77895	3.01842e-28	MAS1L	-2.22658	2.23522e-26
	LGALS9B	2.77723	3.45956e-28	SCN2A	-2.22009	7.51234e-32
	IGFBPL1	2.76733	1.35535e-50	HOXA4	-2.21883	2.43358e-54
[truncated: 2,239 more rows]

## Sheet: Supplementary_S5
	SupplementaryTable S5. List of genes differentially methylated between normal versus tumor breast cancer samples from TCGA dataset.
[truncated: 1,648 more rows]

[truncated: 14 more sheets: Supplementary_S6, Supplementary_S7, Supplementary_S8, Supplementary_S9, Supplementary_S10, Supplementary_S11, Supplementary_S12, Supplementary_S13, Supplementary_S14, Supplementary_S15, Supplementary_S16, Supplementary_S17, Supplementary_S18, Supplementary_S19]
